# Supplementary material for: Evaluation of Genome-Scale Model Reconstruction Strategies for Lentilactobacillus kefiri DH5 and Deciphering Its Metabolic Network
Source: Metabolites. 2025 Nov 26;15(12):767. doi: 10.3390/metabo15120767 (PMC12735268; doi:10.3390/metabo15120767)
Supplement: Supplementary file 1 [file metabolites-15-00767-s001.zip]

Archive with 6 entries (2 files):
- sup_lkefiri_final/
- sup_lkefiri_final/sup_lkefiri/
- sup_lkefiri_final/sup_lkefiri/File S1/
- sup_lkefiri_final/sup_lkefiri/File S1/iEM644.xml
- sup_lkefiri_final/sup_lkefiri/File S2/
- sup_lkefiri_final/sup_lkefiri/File S2/kefiri_map.json
