# Supplementary material for: Evaluation of Genome-Scale Model Reconstruction Strategies for Lentilactobacillus kefiri DH5 and Deciphering Its Metabolic Network
Source: Metabolites. 2025 Nov 26;15(12):767. doi: 10.3390/metabo15120767 (PMC12735268; doi:10.3390/metabo15120767)
Supplement: Supplementary file 1 [file metabolites-15-00767-s001.zip › sup_lkefiri_final/sup_lkefiri/File S1/iEM644.xml]

<?xml version="1.0" encoding="UTF-8"?>
<sbml xmlns="http://www.sbml.org/sbml/level3/version1/core" xmlns:fbc="http://www.sbml.org/sbml/level3/version1/fbc/version2" metaid="meta_" sboTerm="SBO:0000624" level="3" version="1" fbc:required="false">
  <model metaid="meta_real_rich_CMD6_gf" id="real_rich_CMD6_gf" name="real_rich_CMD6_gf" fbc:strict="true">
    <listOfUnitDefinitions>
      <unitDefinition id="mmol_per_gDW_per_hr">
        <listOfUnits>
          <unit kind="mole" exponent="1" scale="-3" multiplier="1"/>
          <unit kind="gram" exponent="-1" scale="0" multiplier="1"/>
          <unit kind="second" exponent="-1" scale="0" multiplier="3600"/>
        </listOfUnits>
      </unitDefinition>
    </listOfUnitDefinitions>
    <listOfCompartments>
      <compartment id="c" name="cytosol" constant="true"/>
      <compartment id="e" name="extracellular space" constant="true"/>
    </listOfCompartments>
    <listOfSpecies>
      <species metaid="meta_M_h2o_c" sboTerm="SBO:0000247" id="M_h2o_c" name="H2O_c0" compartment="c" hasOnlySubstanceUnits="false" boundaryCondition="false" constant="false" fbc:charge="0" fbc:chemicalFormula="H2O">
        <annotation>
          <rdf:RDF xmlns:rdf="http://www.w3.org/1999/02/22-rdf-syntax-ns#" xmlns:dcterms="http://purl.org/dc/terms/" xmlns:vCard="http://www.w3.org/2001/vcard-rdf/3.0#" xmlns:vCard4="http://www.w3.org/2006/vcard/ns#" xmlns:bqbiol="http://biomodels.net/biology-qualifiers/" xmlns:bqmodel="http://biomodels.net/model-qualifiers/">
            <rdf:Description rdf:about="#meta_M_h2o_c">
              <bqbiol:is>
                <rdf:Bag>
                  <rdf:li rdf:resource="https://identifiers.org/seed.compound/cpd00001"/>
                  <rdf:li rdf:resource="https://identifiers.org/seed.compound/cpd15275"/>
                  <rdf:li rdf:resource="https://identifiers.org/inchi/InChI=1S/H2O/h1H2"/>
                  <rdf:li rdf:resource="https://identifiers.org/inchi/InChI=1S/H2O/h1H2/p-1"/>
                  <rdf:li rdf:resource="https://identifiers.org/inchikey/XLYOFNOQVPJJNP-UHFFFAOYSA-N"/>
                  <rdf:li rdf:resource="https://identifiers.org/inchikey/XLYOFNOQVPJJNP-UHFFFAOYSA-M"/>
                  <rdf:li rdf:resource="https://identifiers.org/bigg.metabolite/oh1"/>
                  <rdf:li rdf:resource="https://identifiers.org/bigg.metabolite/h2o"/>
                  <rdf:li rdf:resource="https://identifiers.org/kegg.compound/C00001"/>
                  <rdf:li rdf:resource="https://identifiers.org/kegg.compound/C01328"/>
                  <rdf:li rdf:resource="https://identifiers.org/metanetx.chemical/WATER"/>
                  <rdf:li rdf:resource="https://identifiers.org/metanetx.chemical/MNXM02"/>
                  <rdf:li rdf:resource="https://identifiers.org/metanetx.chemical/MNXM2"/>
                  <rdf:li rdf:resource="https://identifiers.org/biocyc/META:OH"/>
                  <rdf:li rdf:resource="https://identifiers.org/biocyc/META:WATER"/>
                  <rdf:li rdf:resource="https://identifiers.org/biocyc/META:OXONIUM"/>
                  <rdf:li rdf:resource="https://identifiers.org/reactome/R-ALL-113519"/>
                  <rdf:li rdf:resource="https://identifiers.org/reactome/R-ALL-2429665"/>
                  <rdf:li rdf:resource="https://identifiers.org/reactome/R-ALL-29356"/>
                  <rdf:li rdf:resource="https://identifiers.org/reactome/R-ALL-2022884"/>
                  <rdf:li rdf:resource="https://identifiers.org/reactome/R-ALL-109276"/>
                  <rdf:li rdf:resource="https://identifiers.org/reactome/R-ALL-1605715"/>
                  <rdf:li rdf:resource="https://identifiers.org/reactome/R-ALL-113518"/>
                  <rdf:li rdf:resource="https://identifiers.org/reactome/R-ALL-351603"/>
                  <rdf:li rdf:resource="https://identifiers.org/reactome/R-ALL-5668574"/>
                  <rdf:li rdf:resource="https://identifiers.org/reactome/R-ALL-141343"/>
                  <rdf:li rdf:resource="https://identifiers.org/reactome/R-ALL-113521"/>
                  <rdf:li rdf:resource="https://identifiers.org/reactome/R-ALL-189422"/>
                  <rdf:li rdf:resource="https://identifiers.org/reactomem/R-ALL-113519"/>
                  <rdf:li rdf:resource="https://identifiers.org/reactomem/R-ALL-2429665"/>
                  <rdf:li rdf:resource="https://identifiers.org/reactomem/R-ALL-29356"/>
                  <rdf:li rdf:resource="https://identifiers.org/reactomem/R-ALL-141343"/>
                  <rdf:li rdf:resource="https://identifiers.org/reactomem/R-ALL-2022884"/>
                  <rdf:li rdf:resource="https://identifiers.org/reactomem/R-ALL-109276"/>
                  <rdf:li rdf:resource="https://identifiers.org/reactomem/R-ALL-1605715"/>
                  <rdf:li rdf:resource="https://identifiers.org/reactomem/R-ALL-351603"/>
                  <rdf:li rdf:resource="https://identifiers.org/reactomem/R-ALL-5668574"/>
                  <rdf:li rdf:resource="https://identifiers.org/reactomem/R-ALL-113518"/>
                  <rdf:li rdf:resource="https://identifiers.org/reactomem/R-ALL-113521"/>
                  <rdf:li rdf:resource="https://identifiers.org/reactomem/R-ALL-189422"/>
                  <rdf:li rdf:resource="https://identifiers.org/chebi/CHEBI:29374"/>
                  <rdf:li rdf:resource="https://identifiers.org/chebi/CHEBI:29373"/>
                  <rdf:li rdf:resource="https://identifiers.org/chebi/CHEBI:29356"/>
                  <rdf:li rdf:resource="https://identifiers.org/chebi/CHEBI:41981"/>
                  <rdf:li rdf:resource="https://identifiers.org/chebi/CHEBI:15377"/>
                  <rdf:li rdf:resource="https://identifiers.org/chebi/CHEBI:44701"/>
                  <rdf:li rdf:resource="https://identifiers.org/chebi/CHEBI:42857"/>
                  <rdf:li rdf:resource="https://identifiers.org/chebi/CHEBI:41979"/>
                  <rdf:li rdf:resource="https://identifiers.org/chebi/CHEBI:29375"/>
                  <rdf:li rdf:resource="https://identifiers.org/chebi/CHEBI:27313"/>
                  <rdf:li rdf:resource="https://identifiers.org/chebi/CHEBI:44641"/>
                  <rdf:li rdf:resource="https://identifiers.org/chebi/CHEBI:44819"/>
                  <rdf:li rdf:resource="https://identifiers.org/chebi/CHEBI:5585"/>
                  <rdf:li rdf:resource="https://identifiers.org/chebi/CHEBI:13365"/>
                  <rdf:li rdf:resource="https://identifiers.org/chebi/CHEBI:13419"/>
                  <rdf:li rdf:resource="https://identifiers.org/chebi/CHEBI:43228"/>
                  <rdf:li rdf:resource="https://identifiers.org/chebi/CHEBI:44292"/>
                  <rdf:li rdf:resource="https://identifiers.org/chebi/CHEBI:33813"/>
                  <rdf:li rdf:resource="https://identifiers.org/chebi/CHEBI:42043"/>
                  <rdf:li rdf:resource="https://identifiers.org/chebi/CHEBI:13352"/>
                  <rdf:li rdf:resource="https://identifiers.org/chebi/CHEBI:5594"/>
                  <rdf:li rdf:resource="https://identifiers.org/chebi/CHEBI:33806"/>
                  <rdf:li rdf:resource="https://identifiers.org/chebi/CHEBI:16234"/>
                  <rdf:li rdf:resource="https://identifiers.org/chebi/CHEBI:33811"/>
                  <rdf:li rdf:resource="https://identifiers.org/chebi/CHEBI:10743"/>
                  <rdf:li rdf:resource="https://identifiers.org/metacyc.compound/WATER"/>
                  <rdf:li rdf:resource="https://identifiers.org/metacyc.compound/OH"/>
                  <rdf:li rdf:resource="https://identifiers.org/keggd/M_D06322"/>
                  <rdf:li rdf:resource="https://identifiers.org/keggd/M_D06249"/>
                  <rdf:li rdf:resource="https://identifiers.org/keggd/D06249"/>
                  <rdf:li rdf:resource="https://identifiers.org/keggd/M_D00001"/>
                  <rdf:li rdf:resource="https://identifiers.org/keggd/D00001"/>
                  <rdf:li rdf:resource="https://identifiers.org/keggd/D03703"/>
                  <rdf:li rdf:resource="https://identifiers.org/keggd/D06322"/>
                  <rdf:li rdf:resource="https://identifiers.org/keggd/M_D03703"/>
                  <rdf:li rdf:resource="https://identifiers.org/hmdb/HMDB02111"/>
                  <rdf:li rdf:resource="https://identifiers.org/hmdb/HMDB0002111"/>
                  <rdf:li rdf:resource="https://identifiers.org/hmdb/HMDB0001039"/>
                  <rdf:li rdf:resource="https://identifiers.org/hmdb/HMDB01039"/>
                  <rdf:li rdf:resource="https://identifiers.org/mnx/WATER"/>
                  <rdf:li rdf:resource="https://identifiers.org/mnx/HYDROXYDE"/>
                  <rdf:li rdf:resource="https://identifiers.org/envipath/650babc9-9d68-4b73-9332-11972ca26f7b/compound/98255e64-a8b2-4151-b5f1-08b2ea3a3171"/>
                  <rdf:li rdf:resource="https://identifiers.org/envipath/650babc9-9d68-4b73-9332-11972ca26f7b/compound/e7f34a8e-cded-4793-b6d5-792335b38636"/>
                  <rdf:li rdf:resource="https://identifiers.org/envipath/650babc9-9d68-4b73-9332-11972ca26f7b/compound/799908db-b8c9-4982-86cb-1f225e2ad08c"/>
                  <rdf:li rdf:resource="https://identifiers.org/envipath/b0c0e9bc-b183-45e9-9f83-8e743ed5dc7b/compound/426cf377-a166-441d-a118-d32682004128"/>
                  <rdf:li rdf:resource="https://identifiers.org/envipath/5882df9c-dae1-4d80-a40e-db4724271456/compound/969d0227-3069-4e44-9525-7ae7bad84170"/>
                  <rdf:li rdf:resource="https://identifiers.org/envipath/d817c31c-d879-44c8-913d-2963d42f8203/compound/27c22ce9-2753-43ba-96bc-ad4164fee4a7"/>
                  <rdf:li rdf:resource="https://identifiers.org/seedm/cpd00001"/>
                  <rdf:li rdf:resource="https://identifiers.org/seedm/M_cpd00001"/>
                  <rdf:li rdf:resource="https://identifiers.org/seedm/cpd15275"/>
                  <rdf:li rdf:resource="https://identifiers.org/seedm/M_cpd15275"/>
                  <rdf:li rdf:resource="https://identifiers.org/keggc/M_C00001"/>
                  <rdf:li rdf:resource="https://identifiers.org/keggc/C00001"/>
                  <rdf:li rdf:resource="https://identifiers.org/keggc/C01328"/>
                  <rdf:li rdf:resource="https://identifiers.org/keggc/M_C01328"/>
                  <rdf:li rdf:resource="https://identifiers.org/biggm/M_oh1"/>
                  <rdf:li rdf:resource="https://identifiers.org/biggm/M_h2o"/>
                  <rdf:li rdf:resource="https://identifiers.org/biggm/oh1"/>
                  <rdf:li rdf:resource="https://identifiers.org/biggm/h2o"/>
                  <rdf:li rdf:resource="https://identifiers.org/kegg.drug/D06322"/>
                  <rdf:li rdf:resource="https://identifiers.org/kegg.drug/D06249"/>
                  <rdf:li rdf:resource="https://identifiers.org/kegg.drug/D00001"/>
                  <rdf:li rdf:resource="https://identifiers.org/kegg.drug/D03703"/>
                  <rdf:li rdf:resource="https://identifiers.org/envipathm/650babc9-9d68-4b73-9332-11972ca26f7b/compound/98255e64-a8b2-4151-b5f1-08b2ea3a3171"/>
                  <rdf:li rdf:resource="https://identifiers.org/envipathm/650babc9-9d68-4b73-9332-11972ca26f7b/compound/e7f34a8e-cded-4793-b6d5-792335b38636"/>
                  <rdf:li rdf:resource="https://identifiers.org/envipathm/650babc9-9d68-4b73-9332-11972ca26f7b/compound/799908db-b8c9-4982-86cb-1f225e2ad08c"/>
                  <rdf:li rdf:resource="https://identifiers.org/envipathm/b0c0e9bc-b183-45e9-9f83-8e743ed5dc7b/compound/426cf377-a166-441d-a118-d32682004128"/>
                  <rdf:li rdf:resource="https://identifiers.org/envipathm/5882df9c-dae1-4d80-a40e-db4724271456/compound/969d0227-3069-4e44-9525-7ae7bad84170"/>
                  <rdf:li rdf:resource="https://identifiers.org/envipathm/d817c31c-d879-44c8-913d-2963d42f8203/compound/27c22ce9-2753-43ba-96bc-ad4164fee4a7"/>
                  <rdf:li rdf:resource="https://identifiers.org/sabiorkm/40"/>
                  <rdf:li rdf:resource="https://identifiers.org/sabiork.compound/40"/>
                  <rdf:li rdf:resource="https://identifiers.org/metacycm/WATER"/>
                  <rdf:li rdf:resource="https://identifiers.org/metacycm/OH"/>
                  <rdf:li rdf:resource="https://identifiers.org/pubchem.compound/962 22247451"/>
                  <rdf:li rdf:resource="https://identifiers.org/pubchem.compound/961"/>
                </rdf:Bag>
              </bqbiol:is>
            </rdf:Description>
          </rdf:RDF>
        </annotation>
      </species>
      <species metaid="meta_M_atp_c" sboTerm="SBO:0000247" id="M_atp_c" name="ATP_c0" compartment="c" hasOnlySubstanceUnits="false" boundaryCondition="false" constant="false" fbc:charge="-3" fbc:chemicalFormula="C10H13N5O13P3">
        <annotation>
          <rdf:RDF xmlns:rdf="http://www.w3.org/1999/02/22-rdf-syntax-ns#" xmlns:dcterms="http://purl.org/dc/terms/" xmlns:vCard="http://www.w3.org/2001/vcard-rdf/3.0#" xmlns:vCard4="http://www.w3.org/2006/vcard/ns#" xmlns:bqbiol="http://biomodels.net/biology-qualifiers/" xmlns:bqmodel="http://biomodels.net/model-qualifiers/">
            <rdf:Description rdf:about="#meta_M_atp_c">
              <bqbiol:is>
                <rdf:Bag>
                  <rdf:li rdf:resource="https://identifiers.org/seed.compound/cpd00002"/>
                  <rdf:li rdf:resource="https://identifiers.org/inchi/InChI=1S/C10H16N5O13P3/c11-8-5-9(13-2-12-8)15(3-14-5)10-7(17)6(16)4(26-10)1-25-30(21,22)28-31(23,24)27-29(18,19)20/h2-4,6-7,10,16-17H,1H2,(H,21,22)(H,23,24)(H2,11,12,13)(H2,18,19,20)/p-3/t4-,6-,7-,10-/m1/s1"/>
                  <rdf:li rdf:resource="https://identifiers.org/inchi/InChI=1S/C10H16N5O13P3/c11-8-5-9(13-2-12-8)15(3-14-5)10-7(17)6(16)4(26-10)1-25-30(21,22)28-31(23,24)27-29(18,19)20/h2-4,6-7,10,16-17H,1H2,(H,21,22)(H,23,24)(H2,11,12,13)(H2,18,19,20)/p-4/t4-,6-,7-,10-/m1/s1"/>
                  <rdf:li rdf:resource="https://identifiers.org/inchikey/ZKHQWZAMYRWXGA-KQYNXXCUSA-J"/>
                  <rdf:li rdf:resource="https://identifiers.org/inchikey/ZKHQWZAMYRWXGA-KQYNXXCUSA-K"/>
                  <rdf:li rdf:resource="https://identifiers.org/bigg.metabolite/atp"/>
                  <rdf:li rdf:resource="https://identifiers.org/kegg.compound/C00002"/>
                  <rdf:li rdf:resource="https://identifiers.org/metanetx.chemical/MNXM3"/>
                  <rdf:li rdf:resource="https://identifiers.org/biocyc/META:ATP"/>
                  <rdf:li rdf:resource="https://identifiers.org/reactome/R-ALL-5632460"/>
                  <rdf:li rdf:resource="https://identifiers.org/reactome/R-ALL-113593"/>
                  <rdf:li rdf:resource="https://identifiers.org/reactome/R-ALL-139836"/>
                  <rdf:li rdf:resource="https://identifiers.org/reactome/R-ALL-114570"/>
                  <rdf:li rdf:resource="https://identifiers.org/reactome/R-ALL-389573"/>
                  <rdf:li rdf:resource="https://identifiers.org/reactome/R-ALL-114571"/>
                  <rdf:li rdf:resource="https://identifiers.org/reactome/R-ALL-211579"/>
                  <rdf:li rdf:resource="https://identifiers.org/reactome/R-ALL-29358"/>
                  <rdf:li rdf:resource="https://identifiers.org/reactome/R-ALL-113592"/>
                  <rdf:li rdf:resource="https://identifiers.org/chebi/CHEBI:10841"/>
                  <rdf:li rdf:resource="https://identifiers.org/chebi/CHEBI:57299"/>
                  <rdf:li rdf:resource="https://identifiers.org/chebi/CHEBI:2359"/>
                  <rdf:li rdf:resource="https://identifiers.org/chebi/CHEBI:40938"/>
                  <rdf:li rdf:resource="https://identifiers.org/chebi/CHEBI:10789"/>
                  <rdf:li rdf:resource="https://identifiers.org/chebi/CHEBI:22249"/>
                  <rdf:li rdf:resource="https://identifiers.org/chebi/CHEBI:30616"/>
                  <rdf:li rdf:resource="https://identifiers.org/chebi/CHEBI:13236"/>
                  <rdf:li rdf:resource="https://identifiers.org/chebi/CHEBI:15422"/>
                  <rdf:li rdf:resource="https://identifiers.org/chebi/CHEBI:237958"/>
                  <rdf:li rdf:resource="https://identifiers.org/reactomem/R-ALL-5632460"/>
                  <rdf:li rdf:resource="https://identifiers.org/reactomem/R-ALL-113593"/>
                  <rdf:li rdf:resource="https://identifiers.org/reactomem/R-ALL-139836"/>
                  <rdf:li rdf:resource="https://identifiers.org/reactomem/R-ALL-114570"/>
                  <rdf:li rdf:resource="https://identifiers.org/reactomem/R-ALL-389573"/>
                  <rdf:li rdf:resource="https://identifiers.org/reactomem/R-ALL-114571"/>
                  <rdf:li rdf:resource="https://identifiers.org/reactomem/R-ALL-211579"/>
                  <rdf:li rdf:resource="https://identifiers.org/reactomem/R-ALL-29358"/>
                  <rdf:li rdf:resource="https://identifiers.org/reactomem/R-ALL-113592"/>
                  <rdf:li rdf:resource="https://identifiers.org/biggm/M_atp"/>
                  <rdf:li rdf:resource="https://identifiers.org/biggm/atp"/>
                  <rdf:li rdf:resource="https://identifiers.org/sabiorkm/34"/>
                  <rdf:li rdf:resource="https://identifiers.org/keggd/M_D08646"/>
                  <rdf:li rdf:resource="https://identifiers.org/keggd/D08646"/>
                  <rdf:li rdf:resource="https://identifiers.org/hmdb/HMDB0000538"/>
                  <rdf:li rdf:resource="https://identifiers.org/hmdb/HMDB00538"/>
                  <rdf:li rdf:resource="https://identifiers.org/kegg.drug/D08646"/>
                  <rdf:li rdf:resource="https://identifiers.org/seedm/cpd00002"/>
                  <rdf:li rdf:resource="https://identifiers.org/seedm/M_cpd00002"/>
                  <rdf:li rdf:resource="https://identifiers.org/metacyc.compound/ATP"/>
                  <rdf:li rdf:resource="https://identifiers.org/keggc/C00002"/>
                  <rdf:li rdf:resource="https://identifiers.org/keggc/M_C00002"/>
                  <rdf:li rdf:resource="https://identifiers.org/envipath/650babc9-9d68-4b73-9332-11972ca26f7b/compound/a1343718-5a06-47d8-bd73-e6186c58b43a"/>
                  <rdf:li rdf:resource="https://identifiers.org/metacycm/ATP"/>
                  <rdf:li rdf:resource="https://identifiers.org/envipathm/650babc9-9d68-4b73-9332-11972ca26f7b/compound/a1343718-5a06-47d8-bd73-e6186c58b43a"/>
                  <rdf:li rdf:resource="https://identifiers.org/sabiork.compound/34"/>
                  <rdf:li rdf:resource="https://identifiers.org/pubchem.compound/5461108"/>
                  <rdf:li rdf:resource="https://identifiers.org/pubchem.compound/9870745"/>
                </rdf:Bag>
              </bqbiol:is>
            </rdf:Description>
          </rdf:RDF>
        </annotation>
      </species>
      <species metaid="meta_M_nad_c" sboTerm="SBO:0000247" id="M_nad_c" name="NAD_c0" compartment="c" hasOnlySubstanceUnits="false" boundaryCondition="false" constant="false" fbc:charge="-1" fbc:chemicalFormula="C21H26N7O14P2">
        <annotation>
          <rdf:RDF xmlns:rdf="http://www.w3.org/1999/02/22-rdf-syntax-ns#" xmlns:dcterms="http://purl.org/dc/terms/" xmlns:vCard="http://www.w3.org/2001/vcard-rdf/3.0#" xmlns:vCard4="http://www.w3.org/2006/vcard/ns#" xmlns:bqbiol="http://biomodels.net/biology-qualifiers/" xmlns:bqmodel="http://biomodels.net/model-qualifiers/">
            <rdf:Description rdf:about="#meta_M_nad_c">
              <bqbiol:is>
                <rdf:Bag>
                  <rdf:li rdf:resource="https://identifiers.org/seed.compound/cpd00003"/>
                  <rdf:li rdf:resource="https://identifiers.org/inchi/InChI=1S/C21H27N7O14P2/c22-17-12-19(25-7-24-17)28(8-26-12)21-16(32)14(30)11(41-21)6-39-44(36,37)42-43(34,35)38-5-10-13(29)15(31)20(40-10)27-3-1-2-9(4-27)18(23)33/h1-4,7-8,10-11,13-16,20-21,29-32H,5-6H2,(H5-,22,23,24,25,33,34,35,36,37)/p-1/t10-,11-,13-,14-,15-,16-,20-,21-/m1/s1"/>
                  <rdf:li rdf:resource="https://identifiers.org/inchikey/BAWFJGJZGIEFAR-NNYOXOHSSA-M"/>
                  <rdf:li rdf:resource="https://identifiers.org/bigg.metabolite/nad"/>
                  <rdf:li rdf:resource="https://identifiers.org/kegg.compound/C00003"/>
                  <rdf:li rdf:resource="https://identifiers.org/metanetx.chemical/MNXM8"/>
                  <rdf:li rdf:resource="https://identifiers.org/biocyc/META:NAD"/>
                  <rdf:li rdf:resource="https://identifiers.org/sabiorkm/37"/>
                  <rdf:li rdf:resource="https://identifiers.org/metacyc.compound/NAD"/>
                  <rdf:li rdf:resource="https://identifiers.org/reactomem/R-ALL-427523"/>
                  <rdf:li rdf:resource="https://identifiers.org/reactomem/R-ALL-29360"/>
                  <rdf:li rdf:resource="https://identifiers.org/reactomem/R-ALL-113526"/>
                  <rdf:li rdf:resource="https://identifiers.org/reactomem/R-ALL-352330"/>
                  <rdf:li rdf:resource="https://identifiers.org/reactomem/R-ALL-194653"/>
                  <rdf:li rdf:resource="https://identifiers.org/reactomem/R-ALL-192307"/>
                  <rdf:li rdf:resource="https://identifiers.org/chebi/CHEBI:13393"/>
                  <rdf:li rdf:resource="https://identifiers.org/chebi/CHEBI:7422"/>
                  <rdf:li rdf:resource="https://identifiers.org/chebi/CHEBI:44215"/>
                  <rdf:li rdf:resource="https://identifiers.org/chebi/CHEBI:13394"/>
                  <rdf:li rdf:resource="https://identifiers.org/chebi/CHEBI:57540"/>
                  <rdf:li rdf:resource="https://identifiers.org/chebi/CHEBI:15846"/>
                  <rdf:li rdf:resource="https://identifiers.org/chebi/CHEBI:44281"/>
                  <rdf:li rdf:resource="https://identifiers.org/chebi/CHEBI:21901"/>
                  <rdf:li rdf:resource="https://identifiers.org/chebi/CHEBI:44214"/>
                  <rdf:li rdf:resource="https://identifiers.org/keggd/M_D00002"/>
                  <rdf:li rdf:resource="https://identifiers.org/keggd/D00002"/>
                  <rdf:li rdf:resource="https://identifiers.org/keggc/C00003"/>
                  <rdf:li rdf:resource="https://identifiers.org/keggc/M_C00003"/>
                  <rdf:li rdf:resource="https://identifiers.org/kegg.drug/D00002"/>
                  <rdf:li rdf:resource="https://identifiers.org/reactome/R-ALL-427523"/>
                  <rdf:li rdf:resource="https://identifiers.org/reactome/R-ALL-29360"/>
                  <rdf:li rdf:resource="https://identifiers.org/reactome/R-ALL-113526"/>
                  <rdf:li rdf:resource="https://identifiers.org/reactome/R-ALL-352330"/>
                  <rdf:li rdf:resource="https://identifiers.org/reactome/R-ALL-194653"/>
                  <rdf:li rdf:resource="https://identifiers.org/reactome/R-ALL-192307"/>
                  <rdf:li rdf:resource="https://identifiers.org/hmdb/HMDB0000902"/>
                  <rdf:li rdf:resource="https://identifiers.org/hmdb/HMDB00902"/>
                  <rdf:li rdf:resource="https://identifiers.org/seedm/cpd00003"/>
                  <rdf:li rdf:resource="https://identifiers.org/seedm/M_cpd00003"/>
                  <rdf:li rdf:resource="https://identifiers.org/metacycm/NAD"/>
                  <rdf:li rdf:resource="https://identifiers.org/biggm/M_nad"/>
                  <rdf:li rdf:resource="https://identifiers.org/biggm/nad"/>
                  <rdf:li rdf:resource="https://identifiers.org/sabiork.compound/37"/>
                  <rdf:li rdf:resource="https://identifiers.org/pubchem.compound/15938971"/>
                </rdf:Bag>
              </bqbiol:is>
            </rdf:Description>
          </rdf:RDF>
        </annotation>
      </species>
      <species metaid="meta_M_nadh_c" sboTerm="SBO:0000247" id="M_nadh_c" name="NADH_c0" compartment="c" hasOnlySubstanceUnits="false" boundaryCondition="false" constant="false" fbc:charge="-2" fbc:chemicalFormula="C21H27N7O14P2">
        <annotation>
          <rdf:RDF xmlns:rdf="http://www.w3.org/1999/02/22-rdf-syntax-ns#" xmlns:dcterms="http://purl.org/dc/terms/" xmlns:vCard="http://www.w3.org/2001/vcard-rdf/3.0#" xmlns:vCard4="http://www.w3.org/2006/vcard/ns#" xmlns:bqbiol="http://biomodels.net/biology-qualifiers/" xmlns:bqmodel="http://biomodels.net/model-qualifiers/">
            <rdf:Description rdf:about="#meta_M_nadh_c">
              <bqbiol:is>
                <rdf:Bag>
                  <rdf:li rdf:resource="https://identifiers.org/seed.compound/cpd00004"/>
                  <rdf:li rdf:resource="https://identifiers.org/inchi/InChI=1S/C21H29N7O14P2/c22-17-12-19(25-7-24-17)28(8-26-12)21-16(32)14(30)11(41-21)6-39-44(36,37)42-43(34,35)38-5-10-13(29)15(31)20(40-10)27-3-1-2-9(4-27)18(23)33/h1,3-4,7-8,10-11,13-16,20-21,29-32H,2,5-6H2,(H2,23,33)(H,34,35)(H,36,37)(H2,22,24,25)/p-2/t10-,11-,13-,14-,15-,16-,20-,21-/m1/s1"/>
                  <rdf:li rdf:resource="https://identifiers.org/inchikey/BOPGDPNILDQYTO-NNYOXOHSSA-L"/>
                  <rdf:li rdf:resource="https://identifiers.org/bigg.metabolite/nadh"/>
                  <rdf:li rdf:resource="https://identifiers.org/kegg.compound/C00004"/>
                  <rdf:li rdf:resource="https://identifiers.org/metanetx.chemical/MNXM10"/>
                  <rdf:li rdf:resource="https://identifiers.org/biocyc/META:NADH"/>
                  <rdf:li rdf:resource="https://identifiers.org/chebi/CHEBI:57945"/>
                  <rdf:li rdf:resource="https://identifiers.org/chebi/CHEBI:44216"/>
                  <rdf:li rdf:resource="https://identifiers.org/chebi/CHEBI:7423"/>
                  <rdf:li rdf:resource="https://identifiers.org/chebi/CHEBI:13396"/>
                  <rdf:li rdf:resource="https://identifiers.org/chebi/CHEBI:21902"/>
                  <rdf:li rdf:resource="https://identifiers.org/chebi/CHEBI:16908"/>
                  <rdf:li rdf:resource="https://identifiers.org/chebi/CHEBI:13395"/>
                  <rdf:li rdf:resource="https://identifiers.org/reactome/R-ALL-192305"/>
                  <rdf:li rdf:resource="https://identifiers.org/reactome/R-ALL-73473"/>
                  <rdf:li rdf:resource="https://identifiers.org/reactome/R-ALL-194697"/>
                  <rdf:li rdf:resource="https://identifiers.org/reactome/R-ALL-29362"/>
                  <rdf:li rdf:resource="https://identifiers.org/hmdb/HMDB01487"/>
                  <rdf:li rdf:resource="https://identifiers.org/hmdb/HMDB0001487"/>
                  <rdf:li rdf:resource="https://identifiers.org/reactomem/R-ALL-73473"/>
                  <rdf:li rdf:resource="https://identifiers.org/reactomem/R-ALL-194697"/>
                  <rdf:li rdf:resource="https://identifiers.org/reactomem/R-ALL-192305"/>
                  <rdf:li rdf:resource="https://identifiers.org/reactomem/R-ALL-29362"/>
                  <rdf:li rdf:resource="https://identifiers.org/biggm/M_nadh"/>
                  <rdf:li rdf:resource="https://identifiers.org/biggm/nadh"/>
                  <rdf:li rdf:resource="https://identifiers.org/keggc/C00004"/>
                  <rdf:li rdf:resource="https://identifiers.org/keggc/M_C00004"/>
                  <rdf:li rdf:resource="https://identifiers.org/metacycm/NADH"/>
                  <rdf:li rdf:resource="https://identifiers.org/seedm/cpd00004"/>
                  <rdf:li rdf:resource="https://identifiers.org/seedm/M_cpd00004"/>
                  <rdf:li rdf:resource="https://identifiers.org/sabiorkm/38"/>
                  <rdf:li rdf:resource="https://identifiers.org/sabiork.compound/38"/>
                  <rdf:li rdf:resource="https://identifiers.org/metacyc.compound/NADH"/>
                  <rdf:li rdf:resource="https://identifiers.org/pubchem.compound/21604869"/>
                </rdf:Bag>
              </bqbiol:is>
            </rdf:Description>
          </rdf:RDF>
        </annotation>
      </species>
      <species metaid="meta_M_nadph_c" sboTerm="SBO:0000247" id="M_nadph_c" name="NADPH_c0" compartment="c" hasOnlySubstanceUnits="false" boundaryCondition="false" constant="false" fbc:charge="-4" fbc:chemicalFormula="C21H26N7O17P3">
        <annotation>
          <rdf:RDF xmlns:rdf="http://www.w3.org/1999/02/22-rdf-syntax-ns#" xmlns:dcterms="http://purl.org/dc/terms/" xmlns:vCard="http://www.w3.org/2001/vcard-rdf/3.0#" xmlns:vCard4="http://www.w3.org/2006/vcard/ns#" xmlns:bqbiol="http://biomodels.net/biology-qualifiers/" xmlns:bqmodel="http://biomodels.net/model-qualifiers/">
            <rdf:Description rdf:about="#meta_M_nadph_c">
              <bqbiol:is>
                <rdf:Bag>
                  <rdf:li rdf:resource="https://identifiers.org/seed.compound/cpd00005"/>
                  <rdf:li rdf:resource="https://identifiers.org/inchi/InChI=1S/C21H30N7O17P3/c22-17-12-19(25-7-24-17)28(8-26-12)21-16(44-46(33,34)35)14(30)11(43-21)6-41-48(38,39)45-47(36,37)40-5-10-13(29)15(31)20(42-10)27-3-1-2-9(4-27)18(23)32/h1,3-4,7-8,10-11,13-16,20-21,29-31H,2,5-6H2,(H2,23,32)(H,36,37)(H,38,39)(H2,22,24,25)(H2,33,34,35)/p-4/t10-,11-,13-,14-,15-,16-,20-,21-/m1/s1"/>
                  <rdf:li rdf:resource="https://identifiers.org/inchikey/ACFIXJIJDZMPPO-NNYOXOHSSA-J"/>
                  <rdf:li rdf:resource="https://identifiers.org/bigg.metabolite/nadph"/>
                  <rdf:li rdf:resource="https://identifiers.org/kegg.compound/C00005"/>
                  <rdf:li rdf:resource="https://identifiers.org/metanetx.chemical/MNXM738702"/>
                  <rdf:li rdf:resource="https://identifiers.org/metanetx.chemical/MNXM6"/>
                  <rdf:li rdf:resource="https://identifiers.org/biocyc/META:NADPH"/>
                  <rdf:li rdf:resource="https://identifiers.org/chebi/CHEBI:7425"/>
                  <rdf:li rdf:resource="https://identifiers.org/chebi/CHEBI:21904"/>
                  <rdf:li rdf:resource="https://identifiers.org/chebi/CHEBI:13400"/>
                  <rdf:li rdf:resource="https://identifiers.org/chebi/CHEBI:16474"/>
                  <rdf:li rdf:resource="https://identifiers.org/chebi/CHEBI:57783"/>
                  <rdf:li rdf:resource="https://identifiers.org/chebi/CHEBI:44286"/>
                  <rdf:li rdf:resource="https://identifiers.org/chebi/CHEBI:13399"/>
                  <rdf:li rdf:resource="https://identifiers.org/biggm/nadph"/>
                  <rdf:li rdf:resource="https://identifiers.org/biggm/M_nadph"/>
                  <rdf:li rdf:resource="https://identifiers.org/hmdb/HMDB0000799"/>
                  <rdf:li rdf:resource="https://identifiers.org/hmdb/HMDB00799"/>
                  <rdf:li rdf:resource="https://identifiers.org/hmdb/HMDB0000221"/>
                  <rdf:li rdf:resource="https://identifiers.org/hmdb/HMDB0006341"/>
                  <rdf:li rdf:resource="https://identifiers.org/hmdb/HMDB06341"/>
                  <rdf:li rdf:resource="https://identifiers.org/hmdb/HMDB00221"/>
                  <rdf:li rdf:resource="https://identifiers.org/reactomem/R-ALL-5623644"/>
                  <rdf:li rdf:resource="https://identifiers.org/reactomem/R-ALL-29364"/>
                  <rdf:li rdf:resource="https://identifiers.org/reactomem/R-ALL-2000347"/>
                  <rdf:li rdf:resource="https://identifiers.org/reactomem/R-ALL-113601"/>
                  <rdf:li rdf:resource="https://identifiers.org/reactomem/R-ALL-194725"/>
                  <rdf:li rdf:resource="https://identifiers.org/reactomem/R-ALL-351627"/>
                  <rdf:li rdf:resource="https://identifiers.org/reactomem/R-ALL-113602"/>
                  <rdf:li rdf:resource="https://identifiers.org/reactomem/R-ALL-113600"/>
                  <rdf:li rdf:resource="https://identifiers.org/reactome/R-ALL-5623644"/>
                  <rdf:li rdf:resource="https://identifiers.org/reactome/R-ALL-29364"/>
                  <rdf:li rdf:resource="https://identifiers.org/reactome/R-ALL-2000347"/>
                  <rdf:li rdf:resource="https://identifiers.org/reactome/R-ALL-113601"/>
                  <rdf:li rdf:resource="https://identifiers.org/reactome/R-ALL-194725"/>
                  <rdf:li rdf:resource="https://identifiers.org/reactome/R-ALL-351627"/>
                  <rdf:li rdf:resource="https://identifiers.org/reactome/R-ALL-113602"/>
                  <rdf:li rdf:resource="https://identifiers.org/reactome/R-ALL-113600"/>
                  <rdf:li rdf:resource="https://identifiers.org/seedm/cpd00005"/>
                  <rdf:li rdf:resource="https://identifiers.org/seedm/M_cpd00005"/>
                  <rdf:li rdf:resource="https://identifiers.org/keggc/M_C00005"/>
                  <rdf:li rdf:resource="https://identifiers.org/keggc/C00005"/>
                  <rdf:li rdf:resource="https://identifiers.org/metacycm/NADPH"/>
                  <rdf:li rdf:resource="https://identifiers.org/sabiork.compound/1262"/>
                  <rdf:li rdf:resource="https://identifiers.org/metacyc.compound/NADPH"/>
                  <rdf:li rdf:resource="https://identifiers.org/sabiorkm/1262"/>
                  <rdf:li rdf:resource="https://identifiers.org/pubchem.compound/15983949"/>
                </rdf:Bag>
              </bqbiol:is>
            </rdf:Description>
          </rdf:RDF>
        </annotation>
      </species>
      <species metaid="meta_M_nadp_c" sboTerm="SBO:0000247" id="M_nadp_c" name="NADP_c0" compartment="c" hasOnlySubstanceUnits="false" boundaryCondition="false" constant="false" fbc:charge="-3" fbc:chemicalFormula="C21H25N7O17P3">
        <annotation>
          <rdf:RDF xmlns:rdf="http://www.w3.org/1999/02/22-rdf-syntax-ns#" xmlns:dcterms="http://purl.org/dc/terms/" xmlns:vCard="http://www.w3.org/2001/vcard-rdf/3.0#" xmlns:vCard4="http://www.w3.org/2006/vcard/ns#" xmlns:bqbiol="http://biomodels.net/biology-qualifiers/" xmlns:bqmodel="http://biomodels.net/model-qualifiers/">
            <rdf:Description rdf:about="#meta_M_nadp_c">
              <bqbiol:is>
                <rdf:Bag>
                  <rdf:li rdf:resource="https://identifiers.org/seed.compound/cpd00006"/>
                  <rdf:li rdf:resource="https://identifiers.org/inchi/InChI=1S/C21H28N7O17P3/c22-17-12-19(25-7-24-17)28(8-26-12)21-16(44-46(33,34)35)14(30)11(43-21)6-41-48(38,39)45-47(36,37)40-5-10-13(29)15(31)20(42-10)27-3-1-2-9(4-27)18(23)32/h1-4,7-8,10-11,13-16,20-21,29-31H,5-6H2,(H7-,22,23,24,25,32,33,34,35,36,37,38,39)/p-3/t10-,11-,13-,14-,15-,16-,20-,21-/m1/s1"/>
                  <rdf:li rdf:resource="https://identifiers.org/inchikey/XJLXINKUBYWONI-NNYOXOHSSA-K"/>
                  <rdf:li rdf:resource="https://identifiers.org/bigg.metabolite/nadp"/>
                  <rdf:li rdf:resource="https://identifiers.org/kegg.compound/C00006"/>
                  <rdf:li rdf:resource="https://identifiers.org/metanetx.chemical/MNXM5"/>
                  <rdf:li rdf:resource="https://identifiers.org/biocyc/META:NADP"/>
                  <rdf:li rdf:resource="https://identifiers.org/chebi/CHEBI:21903"/>
                  <rdf:li rdf:resource="https://identifiers.org/chebi/CHEBI:13398"/>
                  <rdf:li rdf:resource="https://identifiers.org/chebi/CHEBI:18009"/>
                  <rdf:li rdf:resource="https://identifiers.org/chebi/CHEBI:44405"/>
                  <rdf:li rdf:resource="https://identifiers.org/chebi/CHEBI:58349"/>
                  <rdf:li rdf:resource="https://identifiers.org/chebi/CHEBI:13397"/>
                  <rdf:li rdf:resource="https://identifiers.org/chebi/CHEBI:44409"/>
                  <rdf:li rdf:resource="https://identifiers.org/chebi/CHEBI:7424"/>
                  <rdf:li rdf:resource="https://identifiers.org/chebi/CHEBI:25523"/>
                  <rdf:li rdf:resource="https://identifiers.org/metacycm/NADP"/>
                  <rdf:li rdf:resource="https://identifiers.org/hmdb/HMDB0000217"/>
                  <rdf:li rdf:resource="https://identifiers.org/hmdb/HMDB00217"/>
                  <rdf:li rdf:resource="https://identifiers.org/reactome/R-ALL-194668"/>
                  <rdf:li rdf:resource="https://identifiers.org/reactome/R-ALL-5623650"/>
                  <rdf:li rdf:resource="https://identifiers.org/reactome/R-ALL-113563"/>
                  <rdf:li rdf:resource="https://identifiers.org/reactome/R-ALL-2000348"/>
                  <rdf:li rdf:resource="https://identifiers.org/reactome/R-ALL-351628"/>
                  <rdf:li rdf:resource="https://identifiers.org/reactome/R-ALL-113564"/>
                  <rdf:li rdf:resource="https://identifiers.org/reactome/R-ALL-389556"/>
                  <rdf:li rdf:resource="https://identifiers.org/reactome/R-ALL-29366"/>
                  <rdf:li rdf:resource="https://identifiers.org/reactomem/R-ALL-194668"/>
                  <rdf:li rdf:resource="https://identifiers.org/reactomem/R-ALL-5623650"/>
                  <rdf:li rdf:resource="https://identifiers.org/reactomem/R-ALL-113563"/>
                  <rdf:li rdf:resource="https://identifiers.org/reactomem/R-ALL-2000348"/>
                  <rdf:li rdf:resource="https://identifiers.org/reactomem/R-ALL-351628"/>
                  <rdf:li rdf:resource="https://identifiers.org/reactomem/R-ALL-389556"/>
                  <rdf:li rdf:resource="https://identifiers.org/reactomem/R-ALL-113564"/>
                  <rdf:li rdf:resource="https://identifiers.org/reactomem/R-ALL-29366"/>
                  <rdf:li rdf:resource="https://identifiers.org/sabiork.compound/1263"/>
                  <rdf:li rdf:resource="https://identifiers.org/sabiorkm/1263"/>
                  <rdf:li rdf:resource="https://identifiers.org/biggm/M_nadp"/>
                  <rdf:li rdf:resource="https://identifiers.org/biggm/nadp"/>
                  <rdf:li rdf:resource="https://identifiers.org/metacyc.compound/NADP"/>
                  <rdf:li rdf:resource="https://identifiers.org/seedm/cpd00006"/>
                  <rdf:li rdf:resource="https://identifiers.org/seedm/M_cpd00006"/>
                  <rdf:li rdf:resource="https://identifiers.org/keggc/M_C00006"/>
                  <rdf:li rdf:resource="https://identifiers.org/keggc/C00006"/>
                  <rdf:li rdf:resource="https://identifiers.org/pubchem.compound/15938972"/>
                </rdf:Bag>
              </bqbiol:is>
            </rdf:Description>
          </rdf:RDF>
        </annotation>
      </species>
      <species metaid="meta_M_o2_c" sboTerm="SBO:0000247" id="M_o2_c" name="O2_c0" compartment="c" hasOnlySubstanceUnits="false" boundaryCondition="false" constant="false" fbc:charge="0" fbc:chemicalFormula="O2">
        <annotation>
          <rdf:RDF xmlns:rdf="http://www.w3.org/1999/02/22-rdf-syntax-ns#" xmlns:dcterms="http://purl.org/dc/terms/" xmlns:vCard="http://www.w3.org/2001/vcard-rdf/3.0#" xmlns:vCard4="http://www.w3.org/2006/vcard/ns#" xmlns:bqbiol="http://biomodels.net/biology-qualifiers/" xmlns:bqmodel="http://biomodels.net/model-qualifiers/">
            <rdf:Description rdf:about="#meta_M_o2_c">
              <bqbiol:is>
                <rdf:Bag>
                  <rdf:li rdf:resource="https://identifiers.org/seed.compound/cpd00007"/>
                  <rdf:li rdf:resource="https://identifiers.org/inchi/InChI=1S/O2/c1-2"/>
                  <rdf:li rdf:resource="https://identifiers.org/inchikey/MYMOFIZGZYHOMD-UHFFFAOYSA-N"/>
                  <rdf:li rdf:resource="https://identifiers.org/bigg.metabolite/o2"/>
                  <rdf:li rdf:resource="https://identifiers.org/kegg.compound/C00007"/>
                  <rdf:li rdf:resource="https://identifiers.org/metanetx.chemical/MNXM4"/>
                  <rdf:li rdf:resource="https://identifiers.org/metanetx.chemical/MNXM735438"/>
                  <rdf:li rdf:resource="https://identifiers.org/biocyc/META:OXYGEN-MOLECULE"/>
                  <rdf:li rdf:resource="https://identifiers.org/reactome/R-ALL-5668566"/>
                  <rdf:li rdf:resource="https://identifiers.org/reactome/R-ALL-113534"/>
                  <rdf:li rdf:resource="https://identifiers.org/reactome/R-ALL-113685"/>
                  <rdf:li rdf:resource="https://identifiers.org/reactome/R-ALL-351593"/>
                  <rdf:li rdf:resource="https://identifiers.org/reactome/R-ALL-352327"/>
                  <rdf:li rdf:resource="https://identifiers.org/reactome/R-ALL-113533"/>
                  <rdf:li rdf:resource="https://identifiers.org/reactome/R-ALL-113535"/>
                  <rdf:li rdf:resource="https://identifiers.org/reactome/R-ALL-2230955"/>
                  <rdf:li rdf:resource="https://identifiers.org/reactome/R-ALL-189461"/>
                  <rdf:li rdf:resource="https://identifiers.org/reactome/R-ALL-29368"/>
                  <rdf:li rdf:resource="https://identifiers.org/reactome/R-ALL-1236709"/>
                  <rdf:li rdf:resource="https://identifiers.org/metacyc.compound/OXYGEN-MOLECULE"/>
                  <rdf:li rdf:resource="https://identifiers.org/chebi/CHEBI:15379"/>
                  <rdf:li rdf:resource="https://identifiers.org/chebi/CHEBI:7860"/>
                  <rdf:li rdf:resource="https://identifiers.org/chebi/CHEBI:29793"/>
                  <rdf:li rdf:resource="https://identifiers.org/chebi/CHEBI:25366"/>
                  <rdf:li rdf:resource="https://identifiers.org/chebi/CHEBI:26689"/>
                  <rdf:li rdf:resource="https://identifiers.org/chebi/CHEBI:10745"/>
                  <rdf:li rdf:resource="https://identifiers.org/chebi/CHEBI:23833"/>
                  <rdf:li rdf:resource="https://identifiers.org/chebi/CHEBI:13416"/>
                  <rdf:li rdf:resource="https://identifiers.org/chebi/CHEBI:30491"/>
                  <rdf:li rdf:resource="https://identifiers.org/chebi/CHEBI:44742"/>
                  <rdf:li rdf:resource="https://identifiers.org/hmdb/HMDB01377"/>
                  <rdf:li rdf:resource="https://identifiers.org/hmdb/HMDB0001377"/>
                  <rdf:li rdf:resource="https://identifiers.org/reactomem/R-ALL-5668566"/>
                  <rdf:li rdf:resource="https://identifiers.org/reactomem/R-ALL-113534"/>
                  <rdf:li rdf:resource="https://identifiers.org/reactomem/R-ALL-113685"/>
                  <rdf:li rdf:resource="https://identifiers.org/reactomem/R-ALL-189461"/>
                  <rdf:li rdf:resource="https://identifiers.org/reactomem/R-ALL-352327"/>
                  <rdf:li rdf:resource="https://identifiers.org/reactomem/R-ALL-113533"/>
                  <rdf:li rdf:resource="https://identifiers.org/reactomem/R-ALL-113535"/>
                  <rdf:li rdf:resource="https://identifiers.org/reactomem/R-ALL-2230955"/>
                  <rdf:li rdf:resource="https://identifiers.org/reactomem/R-ALL-351593"/>
                  <rdf:li rdf:resource="https://identifiers.org/reactomem/R-ALL-29368"/>
                  <rdf:li rdf:resource="https://identifiers.org/reactomem/R-ALL-1236709"/>
                  <rdf:li rdf:resource="https://identifiers.org/envipathm/d817c31c-d879-44c8-913d-2963d42f8203/compound/d0a80c13-93c9-453c-b154-05dfbeb20cc1"/>
                  <rdf:li rdf:resource="https://identifiers.org/keggc/M_C00007"/>
                  <rdf:li rdf:resource="https://identifiers.org/keggc/C00007"/>
                  <rdf:li rdf:resource="https://identifiers.org/sabiorkm/1264"/>
                  <rdf:li rdf:resource="https://identifiers.org/metacycm/OXYGEN-MOLECULE"/>
                  <rdf:li rdf:resource="https://identifiers.org/seedm/cpd00007"/>
                  <rdf:li rdf:resource="https://identifiers.org/seedm/M_cpd00007"/>
                  <rdf:li rdf:resource="https://identifiers.org/sabiork.compound/1264"/>
                  <rdf:li rdf:resource="https://identifiers.org/keggd/M_D00003"/>
                  <rdf:li rdf:resource="https://identifiers.org/keggd/D00003"/>
                  <rdf:li rdf:resource="https://identifiers.org/kegg.drug/D00003"/>
                  <rdf:li rdf:resource="https://identifiers.org/biggm/o2"/>
                  <rdf:li rdf:resource="https://identifiers.org/biggm/M_o2"/>
                  <rdf:li rdf:resource="https://identifiers.org/envipath/d817c31c-d879-44c8-913d-2963d42f8203/compound/d0a80c13-93c9-453c-b154-05dfbeb20cc1"/>
                  <rdf:li rdf:resource="https://identifiers.org/pubchem.compound/977"/>
                </rdf:Bag>
              </bqbiol:is>
            </rdf:Description>
          </rdf:RDF>
        </annotation>
      </species>
      <species metaid="meta_M_adp_c" sboTerm="SBO:0000247" id="M_adp_c" name="ADP_c0" compartment="c" hasOnlySubstanceUnits="false" boundaryCondition="false" constant="false" fbc:charge="-2" fbc:chemicalFormula="C10H13N5O10P2">
        <annotation>
          <rdf:RDF xmlns:rdf="http://www.w3.org/1999/02/22-rdf-syntax-ns#" xmlns:dcterms="http://purl.org/dc/terms/" xmlns:vCard="http://www.w3.org/2001/vcard-rdf/3.0#" xmlns:vCard4="http://www.w3.org/2006/vcard/ns#" xmlns:bqbiol="http://biomodels.net/biology-qualifiers/" xmlns:bqmodel="http://biomodels.net/model-qualifiers/">
            <rdf:Description rdf:about="#meta_M_adp_c">
              <bqbiol:is>
                <rdf:Bag>
                  <rdf:li rdf:resource="https://identifiers.org/seed.compound/cpd22244"/>
                  <rdf:li rdf:resource="https://identifiers.org/seed.compound/cpd00008"/>
                  <rdf:li rdf:resource="https://identifiers.org/inchi/InChI=1S/C10H15N5O10P2/c11-8-5-9(13-2-12-8)15(3-14-5)10-7(17)6(16)4(24-10)1-23-27(21,22)25-26(18,19)20/h2-4,6-7,10,16-17H,1H2,(H,21,22)(H2,11,12,13)(H2,18,19,20)/p-3/t4-,6-,7-,10-/m1/s1"/>
                  <rdf:li rdf:resource="https://identifiers.org/inchi/InChI=1S/C10H15N5O10P2/c11-8-5-9(13-2-12-8)15(3-14-5)10-7(17)6(16)4(24-10)1-23-27(21,22)25-26(18,19)20/h2-4,6-7,10,16-17H,1H2,(H,21,22)(H2,11,12,13)(H2,18,19,20)/p-2/t4-,6-,7-,10-/m1/s1"/>
                  <rdf:li rdf:resource="https://identifiers.org/inchikey/XTWYTFMLZFPYCI-KQYNXXCUSA-L"/>
                  <rdf:li rdf:resource="https://identifiers.org/inchikey/XTWYTFMLZFPYCI-KQYNXXCUSA-K"/>
                  <rdf:li rdf:resource="https://identifiers.org/bigg.metabolite/adp"/>
                  <rdf:li rdf:resource="https://identifiers.org/kegg.compound/C00008"/>
                  <rdf:li rdf:resource="https://identifiers.org/kegg.compound/G11113"/>
                  <rdf:li rdf:resource="https://identifiers.org/metanetx.chemical/MNXM40333"/>
                  <rdf:li rdf:resource="https://identifiers.org/metanetx.chemical/MNXM7"/>
                  <rdf:li rdf:resource="https://identifiers.org/biocyc/META:ADP"/>
                  <rdf:li rdf:resource="https://identifiers.org/sabiork.compound/35"/>
                  <rdf:li rdf:resource="https://identifiers.org/reactomem/R-ALL-196180"/>
                  <rdf:li rdf:resource="https://identifiers.org/reactomem/R-ALL-113582"/>
                  <rdf:li rdf:resource="https://identifiers.org/reactomem/R-ALL-211606"/>
                  <rdf:li rdf:resource="https://identifiers.org/reactomem/R-ALL-114564"/>
                  <rdf:li rdf:resource="https://identifiers.org/reactomem/R-ALL-8931884"/>
                  <rdf:li rdf:resource="https://identifiers.org/reactomem/R-ALL-114565"/>
                  <rdf:li rdf:resource="https://identifiers.org/reactomem/R-ALL-113581"/>
                  <rdf:li rdf:resource="https://identifiers.org/reactomem/R-ALL-5632457"/>
                  <rdf:li rdf:resource="https://identifiers.org/reactomem/R-ALL-29370"/>
                  <rdf:li rdf:resource="https://identifiers.org/chebi/CHEBI:40553"/>
                  <rdf:li rdf:resource="https://identifiers.org/chebi/CHEBI:13222"/>
                  <rdf:li rdf:resource="https://identifiers.org/chebi/CHEBI:87518"/>
                  <rdf:li rdf:resource="https://identifiers.org/chebi/CHEBI:16761"/>
                  <rdf:li rdf:resource="https://identifiers.org/chebi/CHEBI:2342"/>
                  <rdf:li rdf:resource="https://identifiers.org/chebi/CHEBI:22244"/>
                  <rdf:li rdf:resource="https://identifiers.org/chebi/CHEBI:456216"/>
                  <rdf:li rdf:resource="https://identifiers.org/metacycm/ADP"/>
                  <rdf:li rdf:resource="https://identifiers.org/metacycm/ADP-GROUP"/>
                  <rdf:li rdf:resource="https://identifiers.org/reactome/R-ALL-196180"/>
                  <rdf:li rdf:resource="https://identifiers.org/reactome/R-ALL-211606"/>
                  <rdf:li rdf:resource="https://identifiers.org/reactome/R-ALL-113582"/>
                  <rdf:li rdf:resource="https://identifiers.org/reactome/R-ALL-114564"/>
                  <rdf:li rdf:resource="https://identifiers.org/reactome/R-ALL-8931884"/>
                  <rdf:li rdf:resource="https://identifiers.org/reactome/R-ALL-114565"/>
                  <rdf:li rdf:resource="https://identifiers.org/reactome/R-ALL-113581"/>
                  <rdf:li rdf:resource="https://identifiers.org/reactome/R-ALL-5632457"/>
                  <rdf:li rdf:resource="https://identifiers.org/reactome/R-ALL-29370"/>
                  <rdf:li rdf:resource="https://identifiers.org/biggm/M_adp"/>
                  <rdf:li rdf:resource="https://identifiers.org/biggm/adp"/>
                  <rdf:li rdf:resource="https://identifiers.org/envipath/650babc9-9d68-4b73-9332-11972ca26f7b/compound/716505b7-3074-4a0f-abb5-229dd357d8c2"/>
                  <rdf:li rdf:resource="https://identifiers.org/hmdb/HMDB0001341"/>
                  <rdf:li rdf:resource="https://identifiers.org/hmdb/HMDB01341"/>
                  <rdf:li rdf:resource="https://identifiers.org/keggg/G11113"/>
                  <rdf:li rdf:resource="https://identifiers.org/keggg/M_G11113"/>
                  <rdf:li rdf:resource="https://identifiers.org/seedm/M_cpd00008"/>
                  <rdf:li rdf:resource="https://identifiers.org/seedm/cpd22244"/>
                  <rdf:li rdf:resource="https://identifiers.org/seedm/M_cpd22244"/>
                  <rdf:li rdf:resource="https://identifiers.org/seedm/cpd00008"/>
                  <rdf:li rdf:resource="https://identifiers.org/envipathm/650babc9-9d68-4b73-9332-11972ca26f7b/compound/716505b7-3074-4a0f-abb5-229dd357d8c2"/>
                  <rdf:li rdf:resource="https://identifiers.org/sabiorkm/35"/>
                  <rdf:li rdf:resource="https://identifiers.org/metacyc.compound/ADP"/>
                  <rdf:li rdf:resource="https://identifiers.org/metacyc.compound/ADP-GROUP"/>
                  <rdf:li rdf:resource="https://identifiers.org/keggc/C00008"/>
                  <rdf:li rdf:resource="https://identifiers.org/keggc/M_C00008"/>
                  <rdf:li rdf:resource="https://identifiers.org/kegg.glycan/G11113"/>
                  <rdf:li rdf:resource="https://identifiers.org/pubchem.compound/16654696 134977896"/>
                  <rdf:li rdf:resource="https://identifiers.org/pubchem.compound/7058055"/>
                </rdf:Bag>
              </bqbiol:is>
            </rdf:Description>
          </rdf:RDF>
        </annotation>
      </species>
      <species metaid="meta_M_pi_c" sboTerm="SBO:0000247" id="M_pi_c" name="Phosphate_c0" compartment="c" hasOnlySubstanceUnits="false" boundaryCondition="false" constant="false" fbc:charge="-2" fbc:chemicalFormula="HO4P">
        <annotation>
          <rdf:RDF xmlns:rdf="http://www.w3.org/1999/02/22-rdf-syntax-ns#" xmlns:dcterms="http://purl.org/dc/terms/" xmlns:vCard="http://www.w3.org/2001/vcard-rdf/3.0#" xmlns:vCard4="http://www.w3.org/2006/vcard/ns#" xmlns:bqbiol="http://biomodels.net/biology-qualifiers/" xmlns:bqmodel="http://biomodels.net/model-qualifiers/">
            <rdf:Description rdf:about="#meta_M_pi_c">
              <bqbiol:is>
                <rdf:Bag>
                  <rdf:li rdf:resource="https://identifiers.org/seed.compound/cpd27787"/>
                  <rdf:li rdf:resource="https://identifiers.org/seed.compound/cpd00009"/>
                  <rdf:li rdf:resource="https://identifiers.org/inchi/InChI=1S/H3O4P/c1-5(2,3)4/h(H3,1,2,3,4)/p-2"/>
                  <rdf:li rdf:resource="https://identifiers.org/inchikey/NBIIXXVUZAFLBC-UHFFFAOYSA-L"/>
                  <rdf:li rdf:resource="https://identifiers.org/bigg.metabolite/pi"/>
                  <rdf:li rdf:resource="https://identifiers.org/kegg.compound/C00009"/>
                  <rdf:li rdf:resource="https://identifiers.org/metanetx.chemical/MNXM9"/>
                  <rdf:li rdf:resource="https://identifiers.org/biocyc/META:Pi"/>
                  <rdf:li rdf:resource="https://identifiers.org/biocyc/META:CPD-20124"/>
                  <rdf:li rdf:resource="https://identifiers.org/biocyc/META:CPD-16459"/>
                  <rdf:li rdf:resource="https://identifiers.org/reactome/R-ALL-2255331"/>
                  <rdf:li rdf:resource="https://identifiers.org/reactome/R-ALL-109277"/>
                  <rdf:li rdf:resource="https://identifiers.org/reactome/R-ALL-1132287"/>
                  <rdf:li rdf:resource="https://identifiers.org/reactome/R-ALL-947590"/>
                  <rdf:li rdf:resource="https://identifiers.org/reactome/R-ALL-5228339"/>
                  <rdf:li rdf:resource="https://identifiers.org/reactome/R-ALL-113550"/>
                  <rdf:li rdf:resource="https://identifiers.org/reactome/R-ALL-29372"/>
                  <rdf:li rdf:resource="https://identifiers.org/reactome/R-ALL-113548"/>
                  <rdf:li rdf:resource="https://identifiers.org/reactome/R-ALL-113551"/>
                  <rdf:li rdf:resource="https://identifiers.org/reactome/R-ALL-114640"/>
                  <rdf:li rdf:resource="https://identifiers.org/chebi/CHEBI:35780"/>
                  <rdf:li rdf:resource="https://identifiers.org/chebi/CHEBI:39745"/>
                  <rdf:li rdf:resource="https://identifiers.org/chebi/CHEBI:18367"/>
                  <rdf:li rdf:resource="https://identifiers.org/chebi/CHEBI:39739"/>
                  <rdf:li rdf:resource="https://identifiers.org/chebi/CHEBI:29139"/>
                  <rdf:li rdf:resource="https://identifiers.org/chebi/CHEBI:45024"/>
                  <rdf:li rdf:resource="https://identifiers.org/chebi/CHEBI:43470"/>
                  <rdf:li rdf:resource="https://identifiers.org/chebi/CHEBI:7793"/>
                  <rdf:li rdf:resource="https://identifiers.org/chebi/CHEBI:26020"/>
                  <rdf:li rdf:resource="https://identifiers.org/chebi/CHEBI:14791"/>
                  <rdf:li rdf:resource="https://identifiers.org/chebi/CHEBI:43474"/>
                  <rdf:li rdf:resource="https://identifiers.org/chebi/CHEBI:26078"/>
                  <rdf:li rdf:resource="https://identifiers.org/chebi/CHEBI:29137"/>
                  <rdf:li rdf:resource="https://identifiers.org/envipath/650babc9-9d68-4b73-9332-11972ca26f7b/compound/aac01fea-4223-49c1-8b12-cd50f11ebfc8"/>
                  <rdf:li rdf:resource="https://identifiers.org/envipath/d817c31c-d879-44c8-913d-2963d42f8203/compound/20ccfa65-a3e9-4b2a-aa8a-f56bd5b121a1"/>
                  <rdf:li rdf:resource="https://identifiers.org/envipath/5882df9c-dae1-4d80-a40e-db4724271456/compound/84684967-eade-48d4-b25d-c4aede0a0836"/>
                  <rdf:li rdf:resource="https://identifiers.org/envipath/5882df9c-dae1-4d80-a40e-db4724271456/compound/ad82c39b-2edb-4953-b971-79a2d2ea6e26"/>
                  <rdf:li rdf:resource="https://identifiers.org/envipath/d817c31c-d879-44c8-913d-2963d42f8203/compound/cbd2c5f7-f89c-440f-a897-229548a3ba3c"/>
                  <rdf:li rdf:resource="https://identifiers.org/envipath/650babc9-9d68-4b73-9332-11972ca26f7b/compound/db5219ee-60cb-4370-b066-340c9faf069c"/>
                  <rdf:li rdf:resource="https://identifiers.org/envipath/32de3cf4-e3e6-4168-956e-32fa5ddb0ce1/compound/c581b2ce-6238-45de-abc0-60ca8d47ed04"/>
                  <rdf:li rdf:resource="https://identifiers.org/envipath/650babc9-9d68-4b73-9332-11972ca26f7b/compound/1905360c-ccbb-4360-9227-849d7dfec10d"/>
                  <rdf:li rdf:resource="https://identifiers.org/metacycm/CPD-20124"/>
                  <rdf:li rdf:resource="https://identifiers.org/metacycm/CPD-16459"/>
                  <rdf:li rdf:resource="https://identifiers.org/metacycm/Isoprenoid-Derivatives"/>
                  <rdf:li rdf:resource="https://identifiers.org/metacycm/PHOSPHATE-GROUP"/>
                  <rdf:li rdf:resource="https://identifiers.org/metacycm/Pi"/>
                  <rdf:li rdf:resource="https://identifiers.org/reactomem/R-ALL-109277"/>
                  <rdf:li rdf:resource="https://identifiers.org/reactomem/R-ALL-2255331"/>
                  <rdf:li rdf:resource="https://identifiers.org/reactomem/R-ALL-1132287"/>
                  <rdf:li rdf:resource="https://identifiers.org/reactomem/R-ALL-947590"/>
                  <rdf:li rdf:resource="https://identifiers.org/reactomem/R-ALL-5228339"/>
                  <rdf:li rdf:resource="https://identifiers.org/reactomem/R-ALL-113550"/>
                  <rdf:li rdf:resource="https://identifiers.org/reactomem/R-ALL-29372"/>
                  <rdf:li rdf:resource="https://identifiers.org/reactomem/R-ALL-113548"/>
                  <rdf:li rdf:resource="https://identifiers.org/reactomem/R-ALL-113551"/>
                  <rdf:li rdf:resource="https://identifiers.org/reactomem/R-ALL-114640"/>
                  <rdf:li rdf:resource="https://identifiers.org/envipathm/650babc9-9d68-4b73-9332-11972ca26f7b/compound/aac01fea-4223-49c1-8b12-cd50f11ebfc8"/>
                  <rdf:li rdf:resource="https://identifiers.org/envipathm/5882df9c-dae1-4d80-a40e-db4724271456/compound/84684967-eade-48d4-b25d-c4aede0a0836"/>
                  <rdf:li rdf:resource="https://identifiers.org/envipathm/d817c31c-d879-44c8-913d-2963d42f8203/compound/20ccfa65-a3e9-4b2a-aa8a-f56bd5b121a1"/>
                  <rdf:li rdf:resource="https://identifiers.org/envipathm/5882df9c-dae1-4d80-a40e-db4724271456/compound/ad82c39b-2edb-4953-b971-79a2d2ea6e26"/>
                  <rdf:li rdf:resource="https://identifiers.org/envipathm/d817c31c-d879-44c8-913d-2963d42f8203/compound/cbd2c5f7-f89c-440f-a897-229548a3ba3c"/>
                  <rdf:li rdf:resource="https://identifiers.org/envipathm/650babc9-9d68-4b73-9332-11972ca26f7b/compound/db5219ee-60cb-4370-b066-340c9faf069c"/>
                  <rdf:li rdf:resource="https://identifiers.org/envipathm/32de3cf4-e3e6-4168-956e-32fa5ddb0ce1/compound/c581b2ce-6238-45de-abc0-60ca8d47ed04"/>
                  <rdf:li rdf:resource="https://identifiers.org/envipathm/650babc9-9d68-4b73-9332-11972ca26f7b/compound/1905360c-ccbb-4360-9227-849d7dfec10d"/>
                  <rdf:li rdf:resource="https://identifiers.org/hmdb/HMDB0001429"/>
                  <rdf:li rdf:resource="https://identifiers.org/hmdb/HMDB02142"/>
                  <rdf:li rdf:resource="https://identifiers.org/hmdb/HMDB02105"/>
                  <rdf:li rdf:resource="https://identifiers.org/hmdb/HMDB0005947"/>
                  <rdf:li rdf:resource="https://identifiers.org/hmdb/HMDB0000973"/>
                  <rdf:li rdf:resource="https://identifiers.org/hmdb/HMDB00973"/>
                  <rdf:li rdf:resource="https://identifiers.org/hmdb/HMDB0002105"/>
                  <rdf:li rdf:resource="https://identifiers.org/hmdb/HMDB05947"/>
                  <rdf:li rdf:resource="https://identifiers.org/hmdb/HMDB01429"/>
                  <rdf:li rdf:resource="https://identifiers.org/hmdb/HMDB0002142"/>
                  <rdf:li rdf:resource="https://identifiers.org/seedm/M_cpd27787"/>
                  <rdf:li rdf:resource="https://identifiers.org/seedm/cpd27787"/>
                  <rdf:li rdf:resource="https://identifiers.org/seedm/M_cpd00009"/>
                  <rdf:li rdf:resource="https://identifiers.org/seedm/cpd00009"/>
                  <rdf:li rdf:resource="https://identifiers.org/keggc/M_C00009"/>
                  <rdf:li rdf:resource="https://identifiers.org/keggc/C00009"/>
                  <rdf:li rdf:resource="https://identifiers.org/sabiork.compound/36"/>
                  <rdf:li rdf:resource="https://identifiers.org/metacyc.compound/CPD-20124"/>
                  <rdf:li rdf:resource="https://identifiers.org/metacyc.compound/CPD-16459"/>
                  <rdf:li rdf:resource="https://identifiers.org/metacyc.compound/Isoprenoid-Derivatives"/>
                  <rdf:li rdf:resource="https://identifiers.org/metacyc.compound/PHOSPHATE-GROUP"/>
                  <rdf:li rdf:resource="https://identifiers.org/metacyc.compound/Pi"/>
                  <rdf:li rdf:resource="https://identifiers.org/kegg.drug/D05467"/>
                  <rdf:li rdf:resource="https://identifiers.org/sabiorkm/36"/>
                  <rdf:li rdf:resource="https://identifiers.org/keggd/M_D05467"/>
                  <rdf:li rdf:resource="https://identifiers.org/keggd/D05467"/>
                  <rdf:li rdf:resource="https://identifiers.org/biggm/M_pi"/>
                  <rdf:li rdf:resource="https://identifiers.org/biggm/pi"/>
                  <rdf:li rdf:resource="https://identifiers.org/pubchem.compound/3681305 57424078"/>
                </rdf:Bag>
              </bqbiol:is>
            </rdf:Description>
          </rdf:RDF>
        </annotation>
      </species>
      <species metaid="meta_M_coa_c" sboTerm="SBO:0000247" id="M_coa_c" name="CoA_c0" compartment="c" hasOnlySubstanceUnits="false" boundaryCondition="false" constant="false" fbc:charge="-4" fbc:chemicalFormula="C21H32N7O16P3S">
        <annotation>
          <rdf:RDF xmlns:rdf="http://www.w3.org/1999/02/22-rdf-syntax-ns#" xmlns:dcterms="http://purl.org/dc/terms/" xmlns:vCard="http://www.w3.org/2001/vcard-rdf/3.0#" xmlns:vCard4="http://www.w3.org/2006/vcard/ns#" xmlns:bqbiol="http://biomodels.net/biology-qualifiers/" xmlns:bqmodel="http://biomodels.net/model-qualifiers/">
            <rdf:Description rdf:about="#meta_M_coa_c">
              <bqbiol:is>
                <rdf:Bag>
                  <rdf:li rdf:resource="https://identifiers.org/seed.compound/cpd00010"/>
                  <rdf:li rdf:resource="https://identifiers.org/inchi/InChI=1S/C21H36N7O16P3S/c1-21(2,16(31)19(32)24-4-3-12(29)23-5-6-48)8-41-47(38,39)44-46(36,37)40-7-11-15(43-45(33,34)35)14(30)20(42-11)28-10-27-13-17(22)25-9-26-18(13)28/h9-11,14-16,20,30-31,48H,3-8H2,1-2H3,(H,23,29)(H,24,32)(H,36,37)(H,38,39)(H2,22,25,26)(H2,33,34,35)/p-4/t11-,14-,15-,16+,20-/m1/s1"/>
                  <rdf:li rdf:resource="https://identifiers.org/inchikey/RGJOEKWQDUBAIZ-IBOSZNHHSA-J"/>
                  <rdf:li rdf:resource="https://identifiers.org/bigg.metabolite/coa"/>
                  <rdf:li rdf:resource="https://identifiers.org/kegg.compound/C00010"/>
                  <rdf:li rdf:resource="https://identifiers.org/metanetx.chemical/MNXM727276"/>
                  <rdf:li rdf:resource="https://identifiers.org/metanetx.chemical/MNXM12"/>
                  <rdf:li rdf:resource="https://identifiers.org/biocyc/META:CO-A"/>
                  <rdf:li rdf:resource="https://identifiers.org/chebi/CHEBI:41631"/>
                  <rdf:li rdf:resource="https://identifiers.org/chebi/CHEBI:41597"/>
                  <rdf:li rdf:resource="https://identifiers.org/chebi/CHEBI:57287"/>
                  <rdf:li rdf:resource="https://identifiers.org/chebi/CHEBI:15346"/>
                  <rdf:li rdf:resource="https://identifiers.org/chebi/CHEBI:3771"/>
                  <rdf:li rdf:resource="https://identifiers.org/chebi/CHEBI:23355"/>
                  <rdf:li rdf:resource="https://identifiers.org/chebi/CHEBI:13294"/>
                  <rdf:li rdf:resource="https://identifiers.org/chebi/CHEBI:741566"/>
                  <rdf:li rdf:resource="https://identifiers.org/chebi/CHEBI:13298"/>
                  <rdf:li rdf:resource="https://identifiers.org/chebi/CHEBI:13295"/>
                  <rdf:li rdf:resource="https://identifiers.org/hmdb/HMDB0001423"/>
                  <rdf:li rdf:resource="https://identifiers.org/hmdb/HMDB01423"/>
                  <rdf:li rdf:resource="https://identifiers.org/hmdb/HMDB62184"/>
                  <rdf:li rdf:resource="https://identifiers.org/hmdb/HMDB0062184"/>
                  <rdf:li rdf:resource="https://identifiers.org/sabiorkm/1265"/>
                  <rdf:li rdf:resource="https://identifiers.org/reactomem/R-ALL-29374"/>
                  <rdf:li rdf:resource="https://identifiers.org/reactomem/R-ALL-162743"/>
                  <rdf:li rdf:resource="https://identifiers.org/reactomem/R-ALL-193514"/>
                  <rdf:li rdf:resource="https://identifiers.org/reactomem/R-ALL-76194"/>
                  <rdf:li rdf:resource="https://identifiers.org/reactomem/R-ALL-2485002"/>
                  <rdf:li rdf:resource="https://identifiers.org/reactome/R-ALL-29374"/>
                  <rdf:li rdf:resource="https://identifiers.org/reactome/R-ALL-162743"/>
                  <rdf:li rdf:resource="https://identifiers.org/reactome/R-ALL-193514"/>
                  <rdf:li rdf:resource="https://identifiers.org/reactome/R-ALL-76194"/>
                  <rdf:li rdf:resource="https://identifiers.org/reactome/R-ALL-2485002"/>
                  <rdf:li rdf:resource="https://identifiers.org/metacyc.compound/COA-GROUP"/>
                  <rdf:li rdf:resource="https://identifiers.org/metacyc.compound/CO-A"/>
                  <rdf:li rdf:resource="https://identifiers.org/keggc/M_C00010"/>
                  <rdf:li rdf:resource="https://identifiers.org/keggc/C00010"/>
                  <rdf:li rdf:resource="https://identifiers.org/seedm/M_cpd00010"/>
                  <rdf:li rdf:resource="https://identifiers.org/seedm/cpd00010"/>
                  <rdf:li rdf:resource="https://identifiers.org/metacycm/COA-GROUP"/>
                  <rdf:li rdf:resource="https://identifiers.org/metacycm/CO-A"/>
                  <rdf:li rdf:resource="https://identifiers.org/biggm/M_coa"/>
                  <rdf:li rdf:resource="https://identifiers.org/biggm/coa"/>
                  <rdf:li rdf:resource="https://identifiers.org/envipathm/650babc9-9d68-4b73-9332-11972ca26f7b/compound/ff7e79d6-b57b-437e-8e3c-e8259a3f2172"/>
                  <rdf:li rdf:resource="https://identifiers.org/envipathm/32de3cf4-e3e6-4168-956e-32fa5ddb0ce1/compound/19310484-6aa5-4dcf-b1da-855a8c21ecfd"/>
                  <rdf:li rdf:resource="https://identifiers.org/envipath/650babc9-9d68-4b73-9332-11972ca26f7b/compound/ff7e79d6-b57b-437e-8e3c-e8259a3f2172"/>
                  <rdf:li rdf:resource="https://identifiers.org/envipath/32de3cf4-e3e6-4168-956e-32fa5ddb0ce1/compound/19310484-6aa5-4dcf-b1da-855a8c21ecfd"/>
                  <rdf:li rdf:resource="https://identifiers.org/sabiork.compound/1265"/>
                  <rdf:li rdf:resource="https://identifiers.org/pubchem.compound/25113190"/>
                </rdf:Bag>
              </bqbiol:is>
            </rdf:Description>
          </rdf:RDF>
        </annotation>
      </species>
      <species metaid="meta_M_co2_c" sboTerm="SBO:0000247" id="M_co2_c" name="CO2_c0" compartment="c" hasOnlySubstanceUnits="false" boundaryCondition="false" constant="false" fbc:charge="0" fbc:chemicalFormula="CO2">
        <annotation>
          <rdf:RDF xmlns:rdf="http://www.w3.org/1999/02/22-rdf-syntax-ns#" xmlns:dcterms="http://purl.org/dc/terms/" xmlns:vCard="http://www.w3.org/2001/vcard-rdf/3.0#" xmlns:vCard4="http://www.w3.org/2006/vcard/ns#" xmlns:bqbiol="http://biomodels.net/biology-qualifiers/" xmlns:bqmodel="http://biomodels.net/model-qualifiers/">
            <rdf:Description rdf:about="#meta_M_co2_c">
              <bqbiol:is>
                <rdf:Bag>
                  <rdf:li rdf:resource="https://identifiers.org/seed.compound/cpd00011"/>
                  <rdf:li rdf:resource="https://identifiers.org/inchi/InChI=1S/CO2/c2-1-3"/>
                  <rdf:li rdf:resource="https://identifiers.org/inchikey/CURLTUGMZLYLDI-UHFFFAOYSA-N"/>
                  <rdf:li rdf:resource="https://identifiers.org/bigg.metabolite/co2"/>
                  <rdf:li rdf:resource="https://identifiers.org/kegg.compound/C00011"/>
                  <rdf:li rdf:resource="https://identifiers.org/metanetx.chemical/MNXM13"/>
                  <rdf:li rdf:resource="https://identifiers.org/biocyc/META:CARBON-DIOXIDE"/>
                  <rdf:li rdf:resource="https://identifiers.org/reactomem/R-ALL-159942"/>
                  <rdf:li rdf:resource="https://identifiers.org/reactomem/R-ALL-29376"/>
                  <rdf:li rdf:resource="https://identifiers.org/reactomem/R-ALL-113528"/>
                  <rdf:li rdf:resource="https://identifiers.org/reactomem/R-ALL-1237009"/>
                  <rdf:li rdf:resource="https://identifiers.org/reactomem/R-ALL-189480"/>
                  <rdf:li rdf:resource="https://identifiers.org/reactomem/R-ALL-5668565"/>
                  <rdf:li rdf:resource="https://identifiers.org/reactomem/R-ALL-389536"/>
                  <rdf:li rdf:resource="https://identifiers.org/reactomem/R-ALL-159751"/>
                  <rdf:li rdf:resource="https://identifiers.org/chebi/CHEBI:3283"/>
                  <rdf:li rdf:resource="https://identifiers.org/chebi/CHEBI:13285"/>
                  <rdf:li rdf:resource="https://identifiers.org/chebi/CHEBI:13284"/>
                  <rdf:li rdf:resource="https://identifiers.org/chebi/CHEBI:139538"/>
                  <rdf:li rdf:resource="https://identifiers.org/chebi/CHEBI:13282"/>
                  <rdf:li rdf:resource="https://identifiers.org/chebi/CHEBI:48829"/>
                  <rdf:li rdf:resource="https://identifiers.org/chebi/CHEBI:23011"/>
                  <rdf:li rdf:resource="https://identifiers.org/chebi/CHEBI:13283"/>
                  <rdf:li rdf:resource="https://identifiers.org/chebi/CHEBI:16526"/>
                  <rdf:li rdf:resource="https://identifiers.org/kegg.drug/D00004"/>
                  <rdf:li rdf:resource="https://identifiers.org/reactome/R-ALL-159942"/>
                  <rdf:li rdf:resource="https://identifiers.org/reactome/R-ALL-29376"/>
                  <rdf:li rdf:resource="https://identifiers.org/reactome/R-ALL-113528"/>
                  <rdf:li rdf:resource="https://identifiers.org/reactome/R-ALL-1237009"/>
                  <rdf:li rdf:resource="https://identifiers.org/reactome/R-ALL-189480"/>
                  <rdf:li rdf:resource="https://identifiers.org/reactome/R-ALL-5668565"/>
                  <rdf:li rdf:resource="https://identifiers.org/reactome/R-ALL-389536"/>
                  <rdf:li rdf:resource="https://identifiers.org/reactome/R-ALL-159751"/>
                  <rdf:li rdf:resource="https://identifiers.org/sabiork.compound/1266"/>
                  <rdf:li rdf:resource="https://identifiers.org/keggd/D00004"/>
                  <rdf:li rdf:resource="https://identifiers.org/keggd/M_D00004"/>
                  <rdf:li rdf:resource="https://identifiers.org/sabiorkm/1266"/>
                  <rdf:li rdf:resource="https://identifiers.org/hmdb/HMDB0001967"/>
                  <rdf:li rdf:resource="https://identifiers.org/hmdb/HMDB01967"/>
                  <rdf:li rdf:resource="https://identifiers.org/seedm/M_cpd00011"/>
                  <rdf:li rdf:resource="https://identifiers.org/seedm/cpd00011"/>
                  <rdf:li rdf:resource="https://identifiers.org/biggm/co2"/>
                  <rdf:li rdf:resource="https://identifiers.org/biggm/M_co2"/>
                  <rdf:li rdf:resource="https://identifiers.org/keggc/M_C00011"/>
                  <rdf:li rdf:resource="https://identifiers.org/keggc/C00011"/>
                  <rdf:li rdf:resource="https://identifiers.org/metacyc.compound/CARBON-DIOXIDE"/>
                  <rdf:li rdf:resource="https://identifiers.org/metacycm/CARBON-DIOXIDE"/>
                  <rdf:li rdf:resource="https://identifiers.org/pubchem.compound/280"/>
                </rdf:Bag>
              </bqbiol:is>
            </rdf:Description>
          </rdf:RDF>
        </annotation>
      </species>
      <species metaid="meta_M_ppi_c" sboTerm="SBO:0000247" id="M_ppi_c" name="PPi_c0" compartment="c" hasOnlySubstanceUnits="false" boundaryCondition="false" constant="false" fbc:charge="-3" fbc:chemicalFormula="HO7P2">
        <annotation>
          <rdf:RDF xmlns:rdf="http://www.w3.org/1999/02/22-rdf-syntax-ns#" xmlns:dcterms="http://purl.org/dc/terms/" xmlns:vCard="http://www.w3.org/2001/vcard-rdf/3.0#" xmlns:vCard4="http://www.w3.org/2006/vcard/ns#" xmlns:bqbiol="http://biomodels.net/biology-qualifiers/" xmlns:bqmodel="http://biomodels.net/model-qualifiers/">
            <rdf:Description rdf:about="#meta_M_ppi_c">
              <bqbiol:is>
                <rdf:Bag>
                  <rdf:li rdf:resource="https://identifiers.org/seed.compound/cpd00012"/>
                  <rdf:li rdf:resource="https://identifiers.org/seed.compound/cpd27828"/>
                  <rdf:li rdf:resource="https://identifiers.org/inchi/InChI=1S/H4O7P2/c1-8(2,3)7-9(4,5)6/h(H2,1,2,3)(H2,4,5,6)/p-3"/>
                  <rdf:li rdf:resource="https://identifiers.org/inchikey/XPPKVPWEQAFLFU-UHFFFAOYSA-K"/>
                  <rdf:li rdf:resource="https://identifiers.org/bigg.metabolite/ppi"/>
                  <rdf:li rdf:resource="https://identifiers.org/kegg.compound/C00013"/>
                  <rdf:li rdf:resource="https://identifiers.org/metanetx.chemical/MNXM11"/>
                  <rdf:li rdf:resource="https://identifiers.org/biocyc/META:PPI"/>
                  <rdf:li rdf:resource="https://identifiers.org/reactome/R-ALL-159450"/>
                  <rdf:li rdf:resource="https://identifiers.org/reactome/R-ALL-113541"/>
                  <rdf:li rdf:resource="https://identifiers.org/reactome/R-ALL-2046049"/>
                  <rdf:li rdf:resource="https://identifiers.org/reactome/R-ALL-114654"/>
                  <rdf:li rdf:resource="https://identifiers.org/reactome/R-ALL-113542"/>
                  <rdf:li rdf:resource="https://identifiers.org/reactome/R-ALL-389593"/>
                  <rdf:li rdf:resource="https://identifiers.org/reactome/R-ALL-111294"/>
                  <rdf:li rdf:resource="https://identifiers.org/reactomem/R-ALL-159450"/>
                  <rdf:li rdf:resource="https://identifiers.org/reactomem/R-ALL-2046049"/>
                  <rdf:li rdf:resource="https://identifiers.org/reactomem/R-ALL-113541"/>
                  <rdf:li rdf:resource="https://identifiers.org/reactomem/R-ALL-114654"/>
                  <rdf:li rdf:resource="https://identifiers.org/reactomem/R-ALL-113542"/>
                  <rdf:li rdf:resource="https://identifiers.org/reactomem/R-ALL-389593"/>
                  <rdf:li rdf:resource="https://identifiers.org/reactomem/R-ALL-111294"/>
                  <rdf:li rdf:resource="https://identifiers.org/biggm/ppi"/>
                  <rdf:li rdf:resource="https://identifiers.org/biggm/M_ppi"/>
                  <rdf:li rdf:resource="https://identifiers.org/seedm/cpd00012"/>
                  <rdf:li rdf:resource="https://identifiers.org/seedm/M_cpd27828"/>
                  <rdf:li rdf:resource="https://identifiers.org/seedm/M_cpd00012"/>
                  <rdf:li rdf:resource="https://identifiers.org/seedm/cpd27828"/>
                  <rdf:li rdf:resource="https://identifiers.org/metacyc.compound/PPI"/>
                  <rdf:li rdf:resource="https://identifiers.org/metacyc.compound/PYROPHOSPHATE-GROUP"/>
                  <rdf:li rdf:resource="https://identifiers.org/chebi/CHEBI:29888"/>
                  <rdf:li rdf:resource="https://identifiers.org/chebi/CHEBI:8683"/>
                  <rdf:li rdf:resource="https://identifiers.org/chebi/CHEBI:45067"/>
                  <rdf:li rdf:resource="https://identifiers.org/chebi/CHEBI:33018"/>
                  <rdf:li rdf:resource="https://identifiers.org/chebi/CHEBI:13420"/>
                  <rdf:li rdf:resource="https://identifiers.org/chebi/CHEBI:42009"/>
                  <rdf:li rdf:resource="https://identifiers.org/chebi/CHEBI:33019"/>
                  <rdf:li rdf:resource="https://identifiers.org/chebi/CHEBI:45212"/>
                  <rdf:li rdf:resource="https://identifiers.org/chebi/CHEBI:45208"/>
                  <rdf:li rdf:resource="https://identifiers.org/chebi/CHEBI:18361"/>
                  <rdf:li rdf:resource="https://identifiers.org/chebi/CHEBI:33017"/>
                  <rdf:li rdf:resource="https://identifiers.org/sabiorkm/1267"/>
                  <rdf:li rdf:resource="https://identifiers.org/metacycm/PPI"/>
                  <rdf:li rdf:resource="https://identifiers.org/metacycm/PYROPHOSPHATE-GROUP"/>
                  <rdf:li rdf:resource="https://identifiers.org/sabiork.compound/1267"/>
                  <rdf:li rdf:resource="https://identifiers.org/hmdb/HMDB0000250"/>
                  <rdf:li rdf:resource="https://identifiers.org/hmdb/HMDB00250"/>
                  <rdf:li rdf:resource="https://identifiers.org/envipathm/650babc9-9d68-4b73-9332-11972ca26f7b/compound/9acf67f5-5b64-4865-a23f-5843f807a176"/>
                  <rdf:li rdf:resource="https://identifiers.org/envipathm/650babc9-9d68-4b73-9332-11972ca26f7b/compound/abed9fe0-f79d-499e-ad45-656e5927abdb"/>
                  <rdf:li rdf:resource="https://identifiers.org/envipath/650babc9-9d68-4b73-9332-11972ca26f7b/compound/9acf67f5-5b64-4865-a23f-5843f807a176"/>
                  <rdf:li rdf:resource="https://identifiers.org/envipath/650babc9-9d68-4b73-9332-11972ca26f7b/compound/abed9fe0-f79d-499e-ad45-656e5927abdb"/>
                  <rdf:li rdf:resource="https://identifiers.org/keggc/C00013"/>
                  <rdf:li rdf:resource="https://identifiers.org/keggc/M_C00013"/>
                  <rdf:li rdf:resource="https://identifiers.org/pubchem.compound/4097574"/>
                </rdf:Bag>
              </bqbiol:is>
            </rdf:Description>
          </rdf:RDF>
        </annotation>
      </species>
      <species metaid="meta_M_nh4_c" sboTerm="SBO:0000247" id="M_nh4_c" name="NH3_c0" compartment="c" hasOnlySubstanceUnits="false" boundaryCondition="false" constant="false" fbc:charge="1" fbc:chemicalFormula="H4N">
        <annotation>
          <rdf:RDF xmlns:rdf="http://www.w3.org/1999/02/22-rdf-syntax-ns#" xmlns:dcterms="http://purl.org/dc/terms/" xmlns:vCard="http://www.w3.org/2001/vcard-rdf/3.0#" xmlns:vCard4="http://www.w3.org/2006/vcard/ns#" xmlns:bqbiol="http://biomodels.net/biology-qualifiers/" xmlns:bqmodel="http://biomodels.net/model-qualifiers/">
            <rdf:Description rdf:about="#meta_M_nh4_c">
              <bqbiol:is>
                <rdf:Bag>
                  <rdf:li rdf:resource="https://identifiers.org/seed.compound/cpd19013"/>
                  <rdf:li rdf:resource="https://identifiers.org/seed.compound/cpd00013"/>
                  <rdf:li rdf:resource="https://identifiers.org/inchi/InChI=1S/H3N/h1H3/p+1"/>
                  <rdf:li rdf:resource="https://identifiers.org/inchikey/QGZKDVFQNNGYKY-UHFFFAOYSA-O"/>
                  <rdf:li rdf:resource="https://identifiers.org/bigg.metabolite/nh4"/>
                  <rdf:li rdf:resource="https://identifiers.org/bigg.metabolite/nh3"/>
                  <rdf:li rdf:resource="https://identifiers.org/kegg.compound/C01342"/>
                  <rdf:li rdf:resource="https://identifiers.org/kegg.compound/C00014"/>
                  <rdf:li rdf:resource="https://identifiers.org/metanetx.chemical/MNXM729302"/>
                  <rdf:li rdf:resource="https://identifiers.org/metanetx.chemical/MNXM15"/>
                  <rdf:li rdf:resource="https://identifiers.org/biocyc/META:AMMONIA"/>
                  <rdf:li rdf:resource="https://identifiers.org/biocyc/META:AMMONIUM"/>
                  <rdf:li rdf:resource="https://identifiers.org/envipath/32de3cf4-e3e6-4168-956e-32fa5ddb0ce1/compound/41e4c903-407f-49f7-bf6b-0a94d39fa3a7"/>
                  <rdf:li rdf:resource="https://identifiers.org/envipath/5882df9c-dae1-4d80-a40e-db4724271456/compound/27a89bdf-42f7-478f-91d8-e39881581096"/>
                  <rdf:li rdf:resource="https://identifiers.org/envipath/d817c31c-d879-44c8-913d-2963d42f8203/compound/6d00b7a4-9e98-4cc7-91b1-018c314ed88f"/>
                  <rdf:li rdf:resource="https://identifiers.org/seedm/M_cpd00013"/>
                  <rdf:li rdf:resource="https://identifiers.org/seedm/M_cpd19013"/>
                  <rdf:li rdf:resource="https://identifiers.org/seedm/cpd19013"/>
                  <rdf:li rdf:resource="https://identifiers.org/seedm/cpd00013"/>
                  <rdf:li rdf:resource="https://identifiers.org/chebi/CHEBI:28938"/>
                  <rdf:li rdf:resource="https://identifiers.org/chebi/CHEBI:22533"/>
                  <rdf:li rdf:resource="https://identifiers.org/chebi/CHEBI:7435"/>
                  <rdf:li rdf:resource="https://identifiers.org/chebi/CHEBI:22534"/>
                  <rdf:li rdf:resource="https://identifiers.org/chebi/CHEBI:44269"/>
                  <rdf:li rdf:resource="https://identifiers.org/chebi/CHEBI:49783"/>
                  <rdf:li rdf:resource="https://identifiers.org/chebi/CHEBI:7434"/>
                  <rdf:li rdf:resource="https://identifiers.org/chebi/CHEBI:13405"/>
                  <rdf:li rdf:resource="https://identifiers.org/chebi/CHEBI:13407"/>
                  <rdf:li rdf:resource="https://identifiers.org/chebi/CHEBI:44404"/>
                  <rdf:li rdf:resource="https://identifiers.org/chebi/CHEBI:13406"/>
                  <rdf:li rdf:resource="https://identifiers.org/chebi/CHEBI:13771"/>
                  <rdf:li rdf:resource="https://identifiers.org/chebi/CHEBI:44284"/>
                  <rdf:li rdf:resource="https://identifiers.org/chebi/CHEBI:16134"/>
                  <rdf:li rdf:resource="https://identifiers.org/chebi/CHEBI:135980"/>
                  <rdf:li rdf:resource="https://identifiers.org/reactome/R-ALL-113561"/>
                  <rdf:li rdf:resource="https://identifiers.org/reactome/R-ALL-140912"/>
                  <rdf:li rdf:resource="https://identifiers.org/reactome/R-ALL-2022135"/>
                  <rdf:li rdf:resource="https://identifiers.org/reactome/R-ALL-31633"/>
                  <rdf:li rdf:resource="https://identifiers.org/reactome/R-ALL-29382"/>
                  <rdf:li rdf:resource="https://identifiers.org/reactome/R-ALL-389843"/>
                  <rdf:li rdf:resource="https://identifiers.org/reactome/R-ALL-76230"/>
                  <rdf:li rdf:resource="https://identifiers.org/keggd/D02916"/>
                  <rdf:li rdf:resource="https://identifiers.org/keggd/M_D02915"/>
                  <rdf:li rdf:resource="https://identifiers.org/keggd/M_D02916"/>
                  <rdf:li rdf:resource="https://identifiers.org/keggd/D02915"/>
                  <rdf:li rdf:resource="https://identifiers.org/metacycm/AMMONIA"/>
                  <rdf:li rdf:resource="https://identifiers.org/metacycm/AMMONIUM"/>
                  <rdf:li rdf:resource="https://identifiers.org/keggc/M_C00014"/>
                  <rdf:li rdf:resource="https://identifiers.org/keggc/M_C01342"/>
                  <rdf:li rdf:resource="https://identifiers.org/keggc/C01342"/>
                  <rdf:li rdf:resource="https://identifiers.org/keggc/C00014"/>
                  <rdf:li rdf:resource="https://identifiers.org/reactomem/R-ALL-113561"/>
                  <rdf:li rdf:resource="https://identifiers.org/reactomem/R-ALL-140912"/>
                  <rdf:li rdf:resource="https://identifiers.org/reactomem/R-ALL-2022135"/>
                  <rdf:li rdf:resource="https://identifiers.org/reactomem/R-ALL-31633"/>
                  <rdf:li rdf:resource="https://identifiers.org/reactomem/R-ALL-29382"/>
                  <rdf:li rdf:resource="https://identifiers.org/reactomem/R-ALL-389843"/>
                  <rdf:li rdf:resource="https://identifiers.org/reactomem/R-ALL-76230"/>
                  <rdf:li rdf:resource="https://identifiers.org/hmdb/HMDB00051"/>
                  <rdf:li rdf:resource="https://identifiers.org/hmdb/HMDB0041827"/>
                  <rdf:li rdf:resource="https://identifiers.org/hmdb/HMDB0000051"/>
                  <rdf:li rdf:resource="https://identifiers.org/hmdb/HMDB41827"/>
                  <rdf:li rdf:resource="https://identifiers.org/metacyc.compound/AMMONIA"/>
                  <rdf:li rdf:resource="https://identifiers.org/metacyc.compound/AMMONIUM"/>
                  <rdf:li rdf:resource="https://identifiers.org/kegg.drug/D02916"/>
                  <rdf:li rdf:resource="https://identifiers.org/kegg.drug/D02915"/>
                  <rdf:li rdf:resource="https://identifiers.org/envipathm/32de3cf4-e3e6-4168-956e-32fa5ddb0ce1/compound/41e4c903-407f-49f7-bf6b-0a94d39fa3a7"/>
                  <rdf:li rdf:resource="https://identifiers.org/envipathm/5882df9c-dae1-4d80-a40e-db4724271456/compound/27a89bdf-42f7-478f-91d8-e39881581096"/>
                  <rdf:li rdf:resource="https://identifiers.org/envipathm/d817c31c-d879-44c8-913d-2963d42f8203/compound/6d00b7a4-9e98-4cc7-91b1-018c314ed88f"/>
                  <rdf:li rdf:resource="https://identifiers.org/sabiorkm/43"/>
                  <rdf:li rdf:resource="https://identifiers.org/sabiorkm/1268"/>
                  <rdf:li rdf:resource="https://identifiers.org/sabiork.compound/43"/>
                  <rdf:li rdf:resource="https://identifiers.org/sabiork.compound/1268"/>
                  <rdf:li rdf:resource="https://identifiers.org/biggm/M_nh3"/>
                  <rdf:li rdf:resource="https://identifiers.org/biggm/nh4"/>
                  <rdf:li rdf:resource="https://identifiers.org/biggm/M_nh4"/>
                  <rdf:li rdf:resource="https://identifiers.org/biggm/nh3"/>
                  <rdf:li rdf:resource="https://identifiers.org/pubchem.compound/223 16741146"/>
                </rdf:Bag>
              </bqbiol:is>
            </rdf:Description>
          </rdf:RDF>
        </annotation>
      </species>
      <species metaid="meta_M_udp_c" sboTerm="SBO:0000247" id="M_udp_c" name="UDP_c0" compartment="c" hasOnlySubstanceUnits="false" boundaryCondition="false" constant="false" fbc:charge="-2" fbc:chemicalFormula="C9H12N2O12P2">
        <annotation>
          <rdf:RDF xmlns:rdf="http://www.w3.org/1999/02/22-rdf-syntax-ns#" xmlns:dcterms="http://purl.org/dc/terms/" xmlns:vCard="http://www.w3.org/2001/vcard-rdf/3.0#" xmlns:vCard4="http://www.w3.org/2006/vcard/ns#" xmlns:bqbiol="http://biomodels.net/biology-qualifiers/" xmlns:bqmodel="http://biomodels.net/model-qualifiers/">
            <rdf:Description rdf:about="#meta_M_udp_c">
              <bqbiol:is>
                <rdf:Bag>
                  <rdf:li rdf:resource="https://identifiers.org/seed.compound/cpd00014"/>
                  <rdf:li rdf:resource="https://identifiers.org/inchi/InChI=1S/C9H14N2O12P2/c12-5-1-2-11(9(15)10-5)8-7(14)6(13)4(22-8)3-21-25(19,20)23-24(16,17)18/h1-2,4,6-8,13-14H,3H2,(H,19,20)(H,10,12,15)(H2,16,17,18)/p-3/t4-,6-,7-,8-/m1/s1"/>
                  <rdf:li rdf:resource="https://identifiers.org/inchi/InChI=1S/C9H14N2O12P2/c12-5-1-2-11(9(15)10-5)8-7(14)6(13)4(22-8)3-21-25(19,20)23-24(16,17)18/h1-2,4,6-8,13-14H,3H2,(H,19,20)(H,10,12,15)(H2,16,17,18)/p-2/t4-,6-,7-,8-/m1/s1"/>
                  <rdf:li rdf:resource="https://identifiers.org/inchikey/XCCTYIAWTASOJW-XVFCMESISA-K"/>
                  <rdf:li rdf:resource="https://identifiers.org/inchikey/XCCTYIAWTASOJW-XVFCMESISA-L"/>
                  <rdf:li rdf:resource="https://identifiers.org/bigg.metabolite/udp"/>
                  <rdf:li rdf:resource="https://identifiers.org/kegg.compound/C00015"/>
                  <rdf:li rdf:resource="https://identifiers.org/kegg.compound/G10619"/>
                  <rdf:li rdf:resource="https://identifiers.org/metanetx.chemical/MNXM1102128"/>
                  <rdf:li rdf:resource="https://identifiers.org/metanetx.chemical/MNXM17"/>
                  <rdf:li rdf:resource="https://identifiers.org/biocyc/META:UDP"/>
                  <rdf:li rdf:resource="https://identifiers.org/sabiorkm/1269"/>
                  <rdf:li rdf:resource="https://identifiers.org/seedm/M_cpd00014"/>
                  <rdf:li rdf:resource="https://identifiers.org/seedm/cpd00014"/>
                  <rdf:li rdf:resource="https://identifiers.org/chebi/CHEBI:9802"/>
                  <rdf:li rdf:resource="https://identifiers.org/chebi/CHEBI:46402"/>
                  <rdf:li rdf:resource="https://identifiers.org/chebi/CHEBI:17659"/>
                  <rdf:li rdf:resource="https://identifiers.org/chebi/CHEBI:58223"/>
                  <rdf:li rdf:resource="https://identifiers.org/chebi/CHEBI:13445"/>
                  <rdf:li rdf:resource="https://identifiers.org/chebi/CHEBI:27230"/>
                  <rdf:li rdf:resource="https://identifiers.org/reactome/R-ALL-110732"/>
                  <rdf:li rdf:resource="https://identifiers.org/reactome/R-ALL-158602"/>
                  <rdf:li rdf:resource="https://identifiers.org/reactome/R-ALL-110096"/>
                  <rdf:li rdf:resource="https://identifiers.org/reactome/R-ALL-205687"/>
                  <rdf:li rdf:resource="https://identifiers.org/reactome/R-ALL-417888"/>
                  <rdf:li rdf:resource="https://identifiers.org/sabiork.compound/1269"/>
                  <rdf:li rdf:resource="https://identifiers.org/metacycm/UDP"/>
                  <rdf:li rdf:resource="https://identifiers.org/metacycm/UDP-GROUP"/>
                  <rdf:li rdf:resource="https://identifiers.org/keggc/M_C00015"/>
                  <rdf:li rdf:resource="https://identifiers.org/keggc/C00015"/>
                  <rdf:li rdf:resource="https://identifiers.org/hmdb/HMDB0000295"/>
                  <rdf:li rdf:resource="https://identifiers.org/hmdb/HMDB00295"/>
                  <rdf:li rdf:resource="https://identifiers.org/reactomem/R-ALL-110732"/>
                  <rdf:li rdf:resource="https://identifiers.org/reactomem/R-ALL-158602"/>
                  <rdf:li rdf:resource="https://identifiers.org/reactomem/R-ALL-110096"/>
                  <rdf:li rdf:resource="https://identifiers.org/reactomem/R-ALL-205687"/>
                  <rdf:li rdf:resource="https://identifiers.org/reactomem/R-ALL-417888"/>
                  <rdf:li rdf:resource="https://identifiers.org/metacyc.compound/UDP"/>
                  <rdf:li rdf:resource="https://identifiers.org/metacyc.compound/UDP-GROUP"/>
                  <rdf:li rdf:resource="https://identifiers.org/biggm/udp"/>
                  <rdf:li rdf:resource="https://identifiers.org/biggm/M_udp"/>
                  <rdf:li rdf:resource="https://identifiers.org/pubchem.compound/20056717"/>
                  <rdf:li rdf:resource="https://identifiers.org/pubchem.compound/24775980 134976426"/>
                </rdf:Bag>
              </bqbiol:is>
            </rdf:Description>
          </rdf:RDF>
        </annotation>
      </species>
      <species metaid="meta_M_fad_c" sboTerm="SBO:0000247" id="M_fad_c" name="FAD_c0" compartment="c" hasOnlySubstanceUnits="false" boundaryCondition="false" constant="false" fbc:charge="-3" fbc:chemicalFormula="C27H30N9O15P2">
        <annotation>
          <rdf:RDF xmlns:rdf="http://www.w3.org/1999/02/22-rdf-syntax-ns#" xmlns:dcterms="http://purl.org/dc/terms/" xmlns:vCard="http://www.w3.org/2001/vcard-rdf/3.0#" xmlns:vCard4="http://www.w3.org/2006/vcard/ns#" xmlns:bqbiol="http://biomodels.net/biology-qualifiers/" xmlns:bqmodel="http://biomodels.net/model-qualifiers/">
            <rdf:Description rdf:about="#meta_M_fad_c">
              <bqbiol:is>
                <rdf:Bag>
                  <rdf:li rdf:resource="https://identifiers.org/seed.compound/cpd00015"/>
                  <rdf:li rdf:resource="https://identifiers.org/inchi/InChI=1S/C27H33N9O15P2/c1-10-3-12-13(4-11(10)2)35(24-18(32-12)25(42)34-27(43)33-24)5-14(37)19(39)15(38)6-48-52(44,45)51-53(46,47)49-7-16-20(40)21(41)26(50-16)36-9-31-17-22(28)29-8-30-23(17)36/h3-4,8-9,14-16,19-21,26,37-41H,5-7H2,1-2H3,(H5,28,29,30,34,42,43,44,45,46,47)/p-3/t14-,15+,16+,19-,20+,21+,26+/m0/s1"/>
                  <rdf:li rdf:resource="https://identifiers.org/inchi/InChI=1S/C27H33N9O15P2/c1-10-3-12-13(4-11(10)2)35(24-18(32-12)25(42)34-27(43)33-24)5-14(37)19(39)15(38)6-48-52(44,45)51-53(46,47)49-7-16-20(40)21(41)26(50-16)36-9-31-17-22(28)29-8-30-23(17)36/h3-4,8-9,14-16,19-21,26,37-41H,5-7H2,1-2H3,(H,44,45)(H,46,47)(H2,28,29,30)(H,34,42,43)/t14-,15+,16+,19-,20+,21+,26+/m0/s1"/>
                  <rdf:li rdf:resource="https://identifiers.org/inchikey/VWWQXMAJTJZDQX-UYBVJOGSSA-N"/>
                  <rdf:li rdf:resource="https://identifiers.org/inchikey/IMGVNJNCCGXBHD-UYBVJOGSSA-K"/>
                  <rdf:li rdf:resource="https://identifiers.org/bigg.metabolite/fad"/>
                  <rdf:li rdf:resource="https://identifiers.org/kegg.compound/C00016"/>
                  <rdf:li rdf:resource="https://identifiers.org/metanetx.chemical/MNXM1105937"/>
                  <rdf:li rdf:resource="https://identifiers.org/metanetx.chemical/MNXM33"/>
                  <rdf:li rdf:resource="https://identifiers.org/metanetx.chemical/MNXM1105936"/>
                  <rdf:li rdf:resource="https://identifiers.org/biocyc/META:FAD"/>
                  <rdf:li rdf:resource="https://identifiers.org/sabiork.compound/1270"/>
                  <rdf:li rdf:resource="https://identifiers.org/chebi/CHEBI:42388"/>
                  <rdf:li rdf:resource="https://identifiers.org/chebi/CHEBI:21125"/>
                  <rdf:li rdf:resource="https://identifiers.org/chebi/CHEBI:16238"/>
                  <rdf:li rdf:resource="https://identifiers.org/chebi/CHEBI:57692"/>
                  <rdf:li rdf:resource="https://identifiers.org/chebi/CHEBI:13315"/>
                  <rdf:li rdf:resource="https://identifiers.org/chebi/CHEBI:4956"/>
                  <rdf:li rdf:resource="https://identifiers.org/hmdb/HMDB01248"/>
                  <rdf:li rdf:resource="https://identifiers.org/hmdb/HMDB0001248"/>
                  <rdf:li rdf:resource="https://identifiers.org/keggd/D00005"/>
                  <rdf:li rdf:resource="https://identifiers.org/keggd/M_D00005"/>
                  <rdf:li rdf:resource="https://identifiers.org/reactome/R-ALL-113597"/>
                  <rdf:li rdf:resource="https://identifiers.org/reactome/R-ALL-217259"/>
                  <rdf:li rdf:resource="https://identifiers.org/reactome/R-ALL-141707"/>
                  <rdf:li rdf:resource="https://identifiers.org/reactome/R-ALL-2160490"/>
                  <rdf:li rdf:resource="https://identifiers.org/reactome/R-ALL-141335"/>
                  <rdf:li rdf:resource="https://identifiers.org/reactome/R-ALL-29386"/>
                  <rdf:li rdf:resource="https://identifiers.org/reactome/R-ALL-189484"/>
                  <rdf:li rdf:resource="https://identifiers.org/reactome/R-ALL-113596"/>
                  <rdf:li rdf:resource="https://identifiers.org/metacyc.compound/FAD"/>
                  <rdf:li rdf:resource="https://identifiers.org/metacyc.compound/Ox-FAD-Flavoproteins"/>
                  <rdf:li rdf:resource="https://identifiers.org/keggc/M_C00016"/>
                  <rdf:li rdf:resource="https://identifiers.org/keggc/C00016"/>
                  <rdf:li rdf:resource="https://identifiers.org/metacycm/FAD"/>
                  <rdf:li rdf:resource="https://identifiers.org/metacycm/Ox-FAD-Flavoproteins"/>
                  <rdf:li rdf:resource="https://identifiers.org/reactomem/R-ALL-113597"/>
                  <rdf:li rdf:resource="https://identifiers.org/reactomem/R-ALL-217259"/>
                  <rdf:li rdf:resource="https://identifiers.org/reactomem/R-ALL-141707"/>
                  <rdf:li rdf:resource="https://identifiers.org/reactomem/R-ALL-2160490"/>
                  <rdf:li rdf:resource="https://identifiers.org/reactomem/R-ALL-141335"/>
                  <rdf:li rdf:resource="https://identifiers.org/reactomem/R-ALL-29386"/>
                  <rdf:li rdf:resource="https://identifiers.org/reactomem/R-ALL-189484"/>
                  <rdf:li rdf:resource="https://identifiers.org/reactomem/R-ALL-113596"/>
                  <rdf:li rdf:resource="https://identifiers.org/sabiorkm/1270"/>
                  <rdf:li rdf:resource="https://identifiers.org/kegg.drug/D00005"/>
                  <rdf:li rdf:resource="https://identifiers.org/biggm/M_fad"/>
                  <rdf:li rdf:resource="https://identifiers.org/biggm/fad"/>
                  <rdf:li rdf:resource="https://identifiers.org/seedm/M_cpd00015"/>
                  <rdf:li rdf:resource="https://identifiers.org/seedm/cpd00015"/>
                </rdf:Bag>
              </bqbiol:is>
            </rdf:Description>
          </rdf:RDF>
        </annotation>
      </species>
      <species metaid="meta_M_pydx5p_c" sboTerm="SBO:0000247" id="M_pydx5p_c" name="Pyridoxal phosphate_c0" compartment="c" hasOnlySubstanceUnits="false" boundaryCondition="false" constant="false" fbc:charge="-2" fbc:chemicalFormula="C8H8NO6P">
        <annotation>
          <rdf:RDF xmlns:rdf="http://www.w3.org/1999/02/22-rdf-syntax-ns#" xmlns:dcterms="http://purl.org/dc/terms/" xmlns:vCard="http://www.w3.org/2001/vcard-rdf/3.0#" xmlns:vCard4="http://www.w3.org/2006/vcard/ns#" xmlns:bqbiol="http://biomodels.net/biology-qualifiers/" xmlns:bqmodel="http://biomodels.net/model-qualifiers/">
            <rdf:Description rdf:about="#meta_M_pydx5p_c">
              <bqbiol:is>
                <rdf:Bag>
                  <rdf:li rdf:resource="https://identifiers.org/seed.compound/cpd00016"/>
                  <rdf:li rdf:resource="https://identifiers.org/inchi/InChI=1S/C8H10NO6P/c1-5-8(11)7(3-10)6(2-9-5)4-15-16(12,13)14/h2-3,11H,4H2,1H3,(H2,12,13,14)/p-2"/>
                  <rdf:li rdf:resource="https://identifiers.org/inchikey/NGVDGCNFYWLIFO-UHFFFAOYSA-L"/>
                  <rdf:li rdf:resource="https://identifiers.org/bigg.metabolite/pydx5p"/>
                  <rdf:li rdf:resource="https://identifiers.org/kegg.compound/C00018"/>
                  <rdf:li rdf:resource="https://identifiers.org/metanetx.chemical/MNXM161"/>
                  <rdf:li rdf:resource="https://identifiers.org/biocyc/META:PYRIDOXAL_PHOSPHATE"/>
                  <rdf:li rdf:resource="https://identifiers.org/chebi/CHEBI:234571"/>
                  <rdf:li rdf:resource="https://identifiers.org/chebi/CHEBI:597326"/>
                  <rdf:li rdf:resource="https://identifiers.org/chebi/CHEBI:45145"/>
                  <rdf:li rdf:resource="https://identifiers.org/chebi/CHEBI:26424"/>
                  <rdf:li rdf:resource="https://identifiers.org/chebi/CHEBI:358848"/>
                  <rdf:li rdf:resource="https://identifiers.org/chebi/CHEBI:8668"/>
                  <rdf:li rdf:resource="https://identifiers.org/chebi/CHEBI:14977"/>
                  <rdf:li rdf:resource="https://identifiers.org/chebi/CHEBI:18405"/>
                  <rdf:li rdf:resource="https://identifiers.org/keggc/C00018"/>
                  <rdf:li rdf:resource="https://identifiers.org/keggc/M_C00018"/>
                  <rdf:li rdf:resource="https://identifiers.org/metacyc.compound/PYRIDOXAL_PHOSPHATE"/>
                  <rdf:li rdf:resource="https://identifiers.org/reactomem/R-ALL-29390"/>
                  <rdf:li rdf:resource="https://identifiers.org/sabiorkm/1271"/>
                  <rdf:li rdf:resource="https://identifiers.org/reactome/R-ALL-29390"/>
                  <rdf:li rdf:resource="https://identifiers.org/hmdb/HMDB0001491"/>
                  <rdf:li rdf:resource="https://identifiers.org/hmdb/HMDB01491"/>
                  <rdf:li rdf:resource="https://identifiers.org/biggm/pydx5p"/>
                  <rdf:li rdf:resource="https://identifiers.org/biggm/M_pydx5p"/>
                  <rdf:li rdf:resource="https://identifiers.org/seedm/M_cpd00016"/>
                  <rdf:li rdf:resource="https://identifiers.org/seedm/cpd00016"/>
                  <rdf:li rdf:resource="https://identifiers.org/metacycm/PYRIDOXAL_PHOSPHATE"/>
                  <rdf:li rdf:resource="https://identifiers.org/sabiork.compound/1271"/>
                  <rdf:li rdf:resource="https://identifiers.org/pubchem.compound/644168 102295918"/>
                </rdf:Bag>
              </bqbiol:is>
            </rdf:Description>
          </rdf:RDF>
        </annotation>
      </species>
      <species metaid="meta_M_amet_c" sboTerm="SBO:0000247" id="M_amet_c" name="S-Adenosyl-L-methionine_c0" compartment="c" hasOnlySubstanceUnits="false" boundaryCondition="false" constant="false" fbc:charge="1" fbc:chemicalFormula="C15H23N6O5S">
        <annotation>
          <rdf:RDF xmlns:rdf="http://www.w3.org/1999/02/22-rdf-syntax-ns#" xmlns:dcterms="http://purl.org/dc/terms/" xmlns:vCard="http://www.w3.org/2001/vcard-rdf/3.0#" xmlns:vCard4="http://www.w3.org/2006/vcard/ns#" xmlns:bqbiol="http://biomodels.net/biology-qualifiers/" xmlns:bqmodel="http://biomodels.net/model-qualifiers/">
            <rdf:Description rdf:about="#meta_M_amet_c">
              <bqbiol:is>
                <rdf:Bag>
                  <rdf:li rdf:resource="https://identifiers.org/seed.compound/cpd33804"/>
                  <rdf:li rdf:resource="https://identifiers.org/seed.compound/cpd00017"/>
                  <rdf:li rdf:resource="https://identifiers.org/inchi/InChI=1S/C15H22N6O5S/c1-27(3-2-7(16)15(24)25)4-8-10(22)11(23)14(26-8)21-6-20-9-12(17)18-5-19-13(9)21/h5-8,10-11,14,22-23H,2-4,16H2,1H3,(H2-,17,18,19,24,25)/p+1/t7-,8+,10+,11+,14+,27-/m0/s1"/>
                  <rdf:li rdf:resource="https://identifiers.org/inchi/InChI=1S/C15H22N6O5S/c1-27(3-2-7(16)15(24)25)4-8-10(22)11(23)14(26-8)21-6-20-9-12(17)18-5-19-13(9)21/h5-8,10-11,14,22-23H,2-4,16H2,1H3,(H2-,17,18,19,24,25)/p+1/t7-,8+,10+,11+,14+,27?/m0/s1"/>
                  <rdf:li rdf:resource="https://identifiers.org/inchikey/MEFKEPWMEQBLKI-AIRLBKTGSA-O"/>
                  <rdf:li rdf:resource="https://identifiers.org/inchikey/MEFKEPWMEQBLKI-FCKMPRQPSA-O"/>
                  <rdf:li rdf:resource="https://identifiers.org/bigg.metabolite/amet"/>
                  <rdf:li rdf:resource="https://identifiers.org/kegg.compound/C00019"/>
                  <rdf:li rdf:resource="https://identifiers.org/metanetx.chemical/MNXM1102072"/>
                  <rdf:li rdf:resource="https://identifiers.org/metanetx.chemical/MNXM16"/>
                  <rdf:li rdf:resource="https://identifiers.org/biocyc/META:S-ADENOSYLMETHIONINE"/>
                  <rdf:li rdf:resource="https://identifiers.org/chebi/CHEBI:527887"/>
                  <rdf:li rdf:resource="https://identifiers.org/chebi/CHEBI:59789"/>
                  <rdf:li rdf:resource="https://identifiers.org/chebi/CHEBI:12757"/>
                  <rdf:li rdf:resource="https://identifiers.org/chebi/CHEBI:33442"/>
                  <rdf:li rdf:resource="https://identifiers.org/chebi/CHEBI:15414"/>
                  <rdf:li rdf:resource="https://identifiers.org/chebi/CHEBI:12742"/>
                  <rdf:li rdf:resource="https://identifiers.org/chebi/CHEBI:67040"/>
                  <rdf:li rdf:resource="https://identifiers.org/chebi/CHEBI:22036"/>
                  <rdf:li rdf:resource="https://identifiers.org/chebi/CHEBI:142094"/>
                  <rdf:li rdf:resource="https://identifiers.org/chebi/CHEBI:10786"/>
                  <rdf:li rdf:resource="https://identifiers.org/chebi/CHEBI:10833"/>
                  <rdf:li rdf:resource="https://identifiers.org/chebi/CHEBI:45607"/>
                  <rdf:li rdf:resource="https://identifiers.org/chebi/CHEBI:12760"/>
                  <rdf:li rdf:resource="https://identifiers.org/chebi/CHEBI:8946"/>
                  <rdf:li rdf:resource="https://identifiers.org/seedm/M_cpd00017"/>
                  <rdf:li rdf:resource="https://identifiers.org/seedm/cpd33804"/>
                  <rdf:li rdf:resource="https://identifiers.org/seedm/M_cpd33804"/>
                  <rdf:li rdf:resource="https://identifiers.org/seedm/cpd00017"/>
                  <rdf:li rdf:resource="https://identifiers.org/reactomem/R-ALL-2162265"/>
                  <rdf:li rdf:resource="https://identifiers.org/reactomem/R-ALL-71284"/>
                  <rdf:li rdf:resource="https://identifiers.org/reactomem/R-ALL-77087"/>
                  <rdf:li rdf:resource="https://identifiers.org/reactome/R-ALL-71284"/>
                  <rdf:li rdf:resource="https://identifiers.org/reactome/R-ALL-2162265"/>
                  <rdf:li rdf:resource="https://identifiers.org/reactome/R-ALL-77087"/>
                  <rdf:li rdf:resource="https://identifiers.org/hmdb/HMDB0001185"/>
                  <rdf:li rdf:resource="https://identifiers.org/hmdb/HMDB0062709"/>
                  <rdf:li rdf:resource="https://identifiers.org/hmdb/HMDB01185"/>
                  <rdf:li rdf:resource="https://identifiers.org/hmdb/HMDB62709"/>
                  <rdf:li rdf:resource="https://identifiers.org/biggm/M_amet"/>
                  <rdf:li rdf:resource="https://identifiers.org/biggm/amet"/>
                  <rdf:li rdf:resource="https://identifiers.org/sabiorkm/1272"/>
                  <rdf:li rdf:resource="https://identifiers.org/keggc/M_C00019"/>
                  <rdf:li rdf:resource="https://identifiers.org/keggc/C00019"/>
                  <rdf:li rdf:resource="https://identifiers.org/metacycm/S-ADENOSYLMETHIONINE"/>
                  <rdf:li rdf:resource="https://identifiers.org/sabiork.compound/1272"/>
                  <rdf:li rdf:resource="https://identifiers.org/metacyc.compound/S-ADENOSYLMETHIONINE"/>
                </rdf:Bag>
              </bqbiol:is>
            </rdf:Description>
          </rdf:RDF>
        </annotation>
      </species>
      <species metaid="meta_M_amp_c" sboTerm="SBO:0000247" id="M_amp_c" name="AMP_c0" compartment="c" hasOnlySubstanceUnits="false" boundaryCondition="false" constant="false" fbc:charge="-2" fbc:chemicalFormula="C10H12N5O7P">
        <annotation>
          <rdf:RDF xmlns:rdf="http://www.w3.org/1999/02/22-rdf-syntax-ns#" xmlns:dcterms="http://purl.org/dc/terms/" xmlns:vCard="http://www.w3.org/2001/vcard-rdf/3.0#" xmlns:vCard4="http://www.w3.org/2006/vcard/ns#" xmlns:bqbiol="http://biomodels.net/biology-qualifiers/" xmlns:bqmodel="http://biomodels.net/model-qualifiers/">
            <rdf:Description rdf:about="#meta_M_amp_c">
              <bqbiol:is>
                <rdf:Bag>
                  <rdf:li rdf:resource="https://identifiers.org/seed.compound/cpd00018"/>
                  <rdf:li rdf:resource="https://identifiers.org/inchi/InChI=1S/C10H14N5O7P/c11-8-5-9(13-2-12-8)15(3-14-5)10-7(17)6(16)4(22-10)1-21-23(18,19)20/h2-4,6-7,10,16-17H,1H2,(H2,11,12,13)(H2,18,19,20)/p-2/t4-,6-,7-,10-/m1/s1"/>
                  <rdf:li rdf:resource="https://identifiers.org/inchikey/UDMBCSSLTHHNCD-KQYNXXCUSA-L"/>
                  <rdf:li rdf:resource="https://identifiers.org/bigg.metabolite/amp"/>
                  <rdf:li rdf:resource="https://identifiers.org/kegg.compound/C00020"/>
                  <rdf:li rdf:resource="https://identifiers.org/metanetx.chemical/MNXM728294"/>
                  <rdf:li rdf:resource="https://identifiers.org/metanetx.chemical/MNXM14"/>
                  <rdf:li rdf:resource="https://identifiers.org/biocyc/META:AMP"/>
                  <rdf:li rdf:resource="https://identifiers.org/hmdb/HMDB00045"/>
                  <rdf:li rdf:resource="https://identifiers.org/hmdb/HMDB0000045"/>
                  <rdf:li rdf:resource="https://identifiers.org/reactomem/R-ALL-389620"/>
                  <rdf:li rdf:resource="https://identifiers.org/reactomem/R-ALL-109275"/>
                  <rdf:li rdf:resource="https://identifiers.org/reactomem/R-ALL-164121"/>
                  <rdf:li rdf:resource="https://identifiers.org/reactomem/R-ALL-159448"/>
                  <rdf:li rdf:resource="https://identifiers.org/reactomem/R-ALL-2046064"/>
                  <rdf:li rdf:resource="https://identifiers.org/reactomem/R-ALL-76577"/>
                  <rdf:li rdf:resource="https://identifiers.org/reactome/R-ALL-389620"/>
                  <rdf:li rdf:resource="https://identifiers.org/reactome/R-ALL-109275"/>
                  <rdf:li rdf:resource="https://identifiers.org/reactome/R-ALL-164121"/>
                  <rdf:li rdf:resource="https://identifiers.org/reactome/R-ALL-159448"/>
                  <rdf:li rdf:resource="https://identifiers.org/reactome/R-ALL-2046064"/>
                  <rdf:li rdf:resource="https://identifiers.org/reactome/R-ALL-76577"/>
                  <rdf:li rdf:resource="https://identifiers.org/biggm/amp"/>
                  <rdf:li rdf:resource="https://identifiers.org/biggm/M_amp"/>
                  <rdf:li rdf:resource="https://identifiers.org/chebi/CHEBI:13740"/>
                  <rdf:li rdf:resource="https://identifiers.org/chebi/CHEBI:40721"/>
                  <rdf:li rdf:resource="https://identifiers.org/chebi/CHEBI:16027"/>
                  <rdf:li rdf:resource="https://identifiers.org/chebi/CHEBI:40786"/>
                  <rdf:li rdf:resource="https://identifiers.org/chebi/CHEBI:13736"/>
                  <rdf:li rdf:resource="https://identifiers.org/chebi/CHEBI:13235"/>
                  <rdf:li rdf:resource="https://identifiers.org/chebi/CHEBI:47222"/>
                  <rdf:li rdf:resource="https://identifiers.org/chebi/CHEBI:22245"/>
                  <rdf:li rdf:resource="https://identifiers.org/chebi/CHEBI:456215"/>
                  <rdf:li rdf:resource="https://identifiers.org/chebi/CHEBI:12056"/>
                  <rdf:li rdf:resource="https://identifiers.org/chebi/CHEBI:13234"/>
                  <rdf:li rdf:resource="https://identifiers.org/chebi/CHEBI:2356"/>
                  <rdf:li rdf:resource="https://identifiers.org/chebi/CHEBI:40510"/>
                  <rdf:li rdf:resource="https://identifiers.org/chebi/CHEBI:40726"/>
                  <rdf:li rdf:resource="https://identifiers.org/chebi/CHEBI:22242"/>
                  <rdf:li rdf:resource="https://identifiers.org/chebi/CHEBI:40826"/>
                  <rdf:li rdf:resource="https://identifiers.org/keggc/C00020"/>
                  <rdf:li rdf:resource="https://identifiers.org/keggc/M_C00020"/>
                  <rdf:li rdf:resource="https://identifiers.org/envipathm/650babc9-9d68-4b73-9332-11972ca26f7b/compound/9f16b02b-201c-4353-bc44-945eecd80d6a"/>
                  <rdf:li rdf:resource="https://identifiers.org/metacycm/AMP"/>
                  <rdf:li rdf:resource="https://identifiers.org/metacycm/AMP-GROUP"/>
                  <rdf:li rdf:resource="https://identifiers.org/seedm/cpd00018"/>
                  <rdf:li rdf:resource="https://identifiers.org/seedm/M_cpd00018"/>
                  <rdf:li rdf:resource="https://identifiers.org/sabiorkm/1273"/>
                  <rdf:li rdf:resource="https://identifiers.org/keggd/D02769"/>
                  <rdf:li rdf:resource="https://identifiers.org/keggd/M_D02769"/>
                  <rdf:li rdf:resource="https://identifiers.org/envipath/650babc9-9d68-4b73-9332-11972ca26f7b/compound/9f16b02b-201c-4353-bc44-945eecd80d6a"/>
                  <rdf:li rdf:resource="https://identifiers.org/metacyc.compound/AMP"/>
                  <rdf:li rdf:resource="https://identifiers.org/metacyc.compound/AMP-GROUP"/>
                  <rdf:li rdf:resource="https://identifiers.org/kegg.drug/D02769"/>
                  <rdf:li rdf:resource="https://identifiers.org/sabiork.compound/1273"/>
                  <rdf:li rdf:resource="https://identifiers.org/pubchem.compound/15938965"/>
                </rdf:Bag>
              </bqbiol:is>
            </rdf:Description>
          </rdf:RDF>
        </annotation>
      </species>
      <species metaid="meta_M_ahcys_c" sboTerm="SBO:0000247" id="M_ahcys_c" name="S-Adenosyl-homocysteine_c0" compartment="c" hasOnlySubstanceUnits="false" boundaryCondition="false" constant="false" fbc:charge="0" fbc:chemicalFormula="C14H20N6O5S">
        <annotation>
          <rdf:RDF xmlns:rdf="http://www.w3.org/1999/02/22-rdf-syntax-ns#" xmlns:dcterms="http://purl.org/dc/terms/" xmlns:vCard="http://www.w3.org/2001/vcard-rdf/3.0#" xmlns:vCard4="http://www.w3.org/2006/vcard/ns#" xmlns:bqbiol="http://biomodels.net/biology-qualifiers/" xmlns:bqmodel="http://biomodels.net/model-qualifiers/">
            <rdf:Description rdf:about="#meta_M_ahcys_c">
              <bqbiol:is>
                <rdf:Bag>
                  <rdf:li rdf:resource="https://identifiers.org/seed.compound/cpd00019"/>
                  <rdf:li rdf:resource="https://identifiers.org/inchi/InChI=1S/C14H20N6O5S/c15-6(14(23)24)1-2-26-3-7-9(21)10(22)13(25-7)20-5-19-8-11(16)17-4-18-12(8)20/h4-7,9-10,13,21-22H,1-3,15H2,(H,23,24)(H2,16,17,18)/t6-,7+,9+,10+,13+/m0/s1"/>
                  <rdf:li rdf:resource="https://identifiers.org/inchikey/ZJUKTBDSGOFHSH-WFMPWKQPSA-N"/>
                  <rdf:li rdf:resource="https://identifiers.org/bigg.metabolite/ahcys"/>
                  <rdf:li rdf:resource="https://identifiers.org/kegg.compound/C00021"/>
                  <rdf:li rdf:resource="https://identifiers.org/metanetx.chemical/MNXM19"/>
                  <rdf:li rdf:resource="https://identifiers.org/metanetx.chemical/MNXM1102167"/>
                  <rdf:li rdf:resource="https://identifiers.org/biocyc/META:ADENOSYL-HOMO-CYS"/>
                  <rdf:li rdf:resource="https://identifiers.org/chebi/CHEBI:12759"/>
                  <rdf:li rdf:resource="https://identifiers.org/chebi/CHEBI:57856"/>
                  <rdf:li rdf:resource="https://identifiers.org/chebi/CHEBI:67009"/>
                  <rdf:li rdf:resource="https://identifiers.org/chebi/CHEBI:45495"/>
                  <rdf:li rdf:resource="https://identifiers.org/chebi/CHEBI:8945"/>
                  <rdf:li rdf:resource="https://identifiers.org/chebi/CHEBI:12761"/>
                  <rdf:li rdf:resource="https://identifiers.org/chebi/CHEBI:16680"/>
                  <rdf:li rdf:resource="https://identifiers.org/chebi/CHEBI:22034"/>
                  <rdf:li rdf:resource="https://identifiers.org/chebi/CHEBI:12741"/>
                  <rdf:li rdf:resource="https://identifiers.org/reactomem/R-ALL-2162252"/>
                  <rdf:li rdf:resource="https://identifiers.org/reactomem/R-ALL-77502"/>
                  <rdf:li rdf:resource="https://identifiers.org/reactomem/R-ALL-71285"/>
                  <rdf:li rdf:resource="https://identifiers.org/sabiorkm/1274"/>
                  <rdf:li rdf:resource="https://identifiers.org/seedm/cpd00019"/>
                  <rdf:li rdf:resource="https://identifiers.org/seedm/M_cpd00019"/>
                  <rdf:li rdf:resource="https://identifiers.org/sabiork.compound/1274"/>
                  <rdf:li rdf:resource="https://identifiers.org/reactome/R-ALL-2162252"/>
                  <rdf:li rdf:resource="https://identifiers.org/reactome/R-ALL-77502"/>
                  <rdf:li rdf:resource="https://identifiers.org/reactome/R-ALL-71285"/>
                  <rdf:li rdf:resource="https://identifiers.org/biggm/M_ahcys"/>
                  <rdf:li rdf:resource="https://identifiers.org/biggm/ahcys"/>
                  <rdf:li rdf:resource="https://identifiers.org/keggc/C00021"/>
                  <rdf:li rdf:resource="https://identifiers.org/keggc/M_C00021"/>
                  <rdf:li rdf:resource="https://identifiers.org/hmdb/HMDB00939"/>
                  <rdf:li rdf:resource="https://identifiers.org/hmdb/HMDB0000939"/>
                  <rdf:li rdf:resource="https://identifiers.org/metacyc.compound/ADENOSYL-HOMO-CYS"/>
                  <rdf:li rdf:resource="https://identifiers.org/metacycm/ADENOSYL-HOMO-CYS"/>
                  <rdf:li rdf:resource="https://identifiers.org/pubchem.compound/439155 25246222"/>
                </rdf:Bag>
              </bqbiol:is>
            </rdf:Description>
          </rdf:RDF>
        </annotation>
      </species>
      <species metaid="meta_M_pyr_c" sboTerm="SBO:0000247" id="M_pyr_c" name="Pyruvate_c0" compartment="c" hasOnlySubstanceUnits="false" boundaryCondition="false" constant="false" fbc:charge="-1" fbc:chemicalFormula="C3H3O3">
        <annotation>
          <rdf:RDF xmlns:rdf="http://www.w3.org/1999/02/22-rdf-syntax-ns#" xmlns:dcterms="http://purl.org/dc/terms/" xmlns:vCard="http://www.w3.org/2001/vcard-rdf/3.0#" xmlns:vCard4="http://www.w3.org/2006/vcard/ns#" xmlns:bqbiol="http://biomodels.net/biology-qualifiers/" xmlns:bqmodel="http://biomodels.net/model-qualifiers/">
            <rdf:Description rdf:about="#meta_M_pyr_c">
              <bqbiol:is>
                <rdf:Bag>
                  <rdf:li rdf:resource="https://identifiers.org/seed.compound/cpd00020"/>
                  <rdf:li rdf:resource="https://identifiers.org/inchi/InChI=1S/C3H4O3/c1-2(4)3(5)6/h1H3,(H,5,6)/p-1"/>
                  <rdf:li rdf:resource="https://identifiers.org/inchikey/LCTONWCANYUPML-UHFFFAOYSA-M"/>
                  <rdf:li rdf:resource="https://identifiers.org/bigg.metabolite/pyr"/>
                  <rdf:li rdf:resource="https://identifiers.org/kegg.compound/C00022"/>
                  <rdf:li rdf:resource="https://identifiers.org/metanetx.chemical/MNXM23"/>
                  <rdf:li rdf:resource="https://identifiers.org/biocyc/META:PYRUVATE"/>
                  <rdf:li rdf:resource="https://identifiers.org/keggc/C00022"/>
                  <rdf:li rdf:resource="https://identifiers.org/keggc/M_C00022"/>
                  <rdf:li rdf:resource="https://identifiers.org/envipath/32de3cf4-e3e6-4168-956e-32fa5ddb0ce1/compound/dc01020e-8c7e-4087-9f56-cf8c962b7437"/>
                  <rdf:li rdf:resource="https://identifiers.org/envipath/650babc9-9d68-4b73-9332-11972ca26f7b/compound/ccc99777-54dc-42d4-a97e-009b780d3905"/>
                  <rdf:li rdf:resource="https://identifiers.org/metacyc.compound/PYRUVATE"/>
                  <rdf:li rdf:resource="https://identifiers.org/chebi/CHEBI:45253"/>
                  <rdf:li rdf:resource="https://identifiers.org/chebi/CHEBI:26462"/>
                  <rdf:li rdf:resource="https://identifiers.org/chebi/CHEBI:14987"/>
                  <rdf:li rdf:resource="https://identifiers.org/chebi/CHEBI:26466"/>
                  <rdf:li rdf:resource="https://identifiers.org/chebi/CHEBI:32816"/>
                  <rdf:li rdf:resource="https://identifiers.org/chebi/CHEBI:15361"/>
                  <rdf:li rdf:resource="https://identifiers.org/chebi/CHEBI:177913"/>
                  <rdf:li rdf:resource="https://identifiers.org/chebi/CHEBI:8685"/>
                  <rdf:li rdf:resource="https://identifiers.org/biggm/pyr"/>
                  <rdf:li rdf:resource="https://identifiers.org/biggm/M_pyr"/>
                  <rdf:li rdf:resource="https://identifiers.org/reactome/R-ALL-113557"/>
                  <rdf:li rdf:resource="https://identifiers.org/reactome/R-ALL-389680"/>
                  <rdf:li rdf:resource="https://identifiers.org/reactome/R-ALL-29398"/>
                  <rdf:li rdf:resource="https://identifiers.org/reactome/R-ALL-429750"/>
                  <rdf:li rdf:resource="https://identifiers.org/reactomem/R-ALL-113557"/>
                  <rdf:li rdf:resource="https://identifiers.org/reactomem/R-ALL-389680"/>
                  <rdf:li rdf:resource="https://identifiers.org/reactomem/R-ALL-29398"/>
                  <rdf:li rdf:resource="https://identifiers.org/reactomem/R-ALL-429750"/>
                  <rdf:li rdf:resource="https://identifiers.org/seedm/M_cpd00020"/>
                  <rdf:li rdf:resource="https://identifiers.org/seedm/cpd00020"/>
                  <rdf:li rdf:resource="https://identifiers.org/envipathm/32de3cf4-e3e6-4168-956e-32fa5ddb0ce1/compound/dc01020e-8c7e-4087-9f56-cf8c962b7437"/>
                  <rdf:li rdf:resource="https://identifiers.org/envipathm/650babc9-9d68-4b73-9332-11972ca26f7b/compound/ccc99777-54dc-42d4-a97e-009b780d3905"/>
                  <rdf:li rdf:resource="https://identifiers.org/sabiorkm/33"/>
                  <rdf:li rdf:resource="https://identifiers.org/hmdb/HMDB00243"/>
                  <rdf:li rdf:resource="https://identifiers.org/hmdb/HMDB0000243"/>
                  <rdf:li rdf:resource="https://identifiers.org/lipidmapsm/LMFA01060077"/>
                  <rdf:li rdf:resource="https://identifiers.org/sabiork.compound/33"/>
                  <rdf:li rdf:resource="https://identifiers.org/metacycm/PYRUVATE"/>
                  <rdf:li rdf:resource="https://identifiers.org/lipidmaps/LMFA01060077"/>
                  <rdf:li rdf:resource="https://identifiers.org/pubchem.compound/107735"/>
                </rdf:Bag>
              </bqbiol:is>
            </rdf:Description>
          </rdf:RDF>
        </annotation>
      </species>
      <species metaid="meta_M_accoa_c" sboTerm="SBO:0000247" id="M_accoa_c" name="Acetyl-CoA_c0" compartment="c" hasOnlySubstanceUnits="false" boundaryCondition="false" constant="false" fbc:charge="-4" fbc:chemicalFormula="C23H34N7O17P3S">
        <annotation>
          <rdf:RDF xmlns:rdf="http://www.w3.org/1999/02/22-rdf-syntax-ns#" xmlns:dcterms="http://purl.org/dc/terms/" xmlns:vCard="http://www.w3.org/2001/vcard-rdf/3.0#" xmlns:vCard4="http://www.w3.org/2006/vcard/ns#" xmlns:bqbiol="http://biomodels.net/biology-qualifiers/" xmlns:bqmodel="http://biomodels.net/model-qualifiers/">
            <rdf:Description rdf:about="#meta_M_accoa_c">
              <bqbiol:is>
                <rdf:Bag>
                  <rdf:li rdf:resource="https://identifiers.org/seed.compound/cpd00022"/>
                  <rdf:li rdf:resource="https://identifiers.org/inchi/InChI=1S/C23H38N7O17P3S/c1-12(31)51-7-6-25-14(32)4-5-26-21(35)18(34)23(2,3)9-44-50(41,42)47-49(39,40)43-8-13-17(46-48(36,37)38)16(33)22(45-13)30-11-29-15-19(24)27-10-28-20(15)30/h10-11,13,16-18,22,33-34H,4-9H2,1-3H3,(H,25,32)(H,26,35)(H,39,40)(H,41,42)(H2,24,27,28)(H2,36,37,38)/p-4/t13-,16-,17-,18+,22-/m1/s1"/>
                  <rdf:li rdf:resource="https://identifiers.org/inchikey/ZSLZBFCDCINBPY-ZSJPKINUSA-J"/>
                  <rdf:li rdf:resource="https://identifiers.org/bigg.metabolite/accoa"/>
                  <rdf:li rdf:resource="https://identifiers.org/kegg.compound/C00024"/>
                  <rdf:li rdf:resource="https://identifiers.org/metanetx.chemical/MNXM21"/>
                  <rdf:li rdf:resource="https://identifiers.org/metanetx.chemical/MNXM1104266"/>
                  <rdf:li rdf:resource="https://identifiers.org/biocyc/META:ACETYL-COA"/>
                  <rdf:li rdf:resource="https://identifiers.org/hmdb/HMDB01206"/>
                  <rdf:li rdf:resource="https://identifiers.org/hmdb/HMDB0001206"/>
                  <rdf:li rdf:resource="https://identifiers.org/chebi/CHEBI:15351"/>
                  <rdf:li rdf:resource="https://identifiers.org/chebi/CHEBI:13712"/>
                  <rdf:li rdf:resource="https://identifiers.org/chebi/CHEBI:57288"/>
                  <rdf:li rdf:resource="https://identifiers.org/chebi/CHEBI:40470"/>
                  <rdf:li rdf:resource="https://identifiers.org/chebi/CHEBI:22192"/>
                  <rdf:li rdf:resource="https://identifiers.org/chebi/CHEBI:2408"/>
                  <rdf:li rdf:resource="https://identifiers.org/seedm/cpd00022"/>
                  <rdf:li rdf:resource="https://identifiers.org/seedm/M_cpd00022"/>
                  <rdf:li rdf:resource="https://identifiers.org/biggm/accoa"/>
                  <rdf:li rdf:resource="https://identifiers.org/biggm/M_accoa"/>
                  <rdf:li rdf:resource="https://identifiers.org/reactome/R-ALL-113559"/>
                  <rdf:li rdf:resource="https://identifiers.org/reactome/R-ALL-727753"/>
                  <rdf:li rdf:resource="https://identifiers.org/reactome/R-ALL-353123"/>
                  <rdf:li rdf:resource="https://identifiers.org/reactome/R-ALL-113560"/>
                  <rdf:li rdf:resource="https://identifiers.org/reactome/R-ALL-76183"/>
                  <rdf:li rdf:resource="https://identifiers.org/slm/000000297"/>
                  <rdf:li rdf:resource="https://identifiers.org/reactomem/R-ALL-113559"/>
                  <rdf:li rdf:resource="https://identifiers.org/reactomem/R-ALL-727753"/>
                  <rdf:li rdf:resource="https://identifiers.org/reactomem/R-ALL-353123"/>
                  <rdf:li rdf:resource="https://identifiers.org/reactomem/R-ALL-113560"/>
                  <rdf:li rdf:resource="https://identifiers.org/reactomem/R-ALL-76183"/>
                  <rdf:li rdf:resource="https://identifiers.org/lipidmapsm/LMFA07050281"/>
                  <rdf:li rdf:resource="https://identifiers.org/sabiorkm/1276"/>
                  <rdf:li rdf:resource="https://identifiers.org/metacyc.compound/ACETYL-COA"/>
                  <rdf:li rdf:resource="https://identifiers.org/keggc/C00024"/>
                  <rdf:li rdf:resource="https://identifiers.org/keggc/M_C00024"/>
                  <rdf:li rdf:resource="https://identifiers.org/envipath/32de3cf4-e3e6-4168-956e-32fa5ddb0ce1/compound/57bd5e24-9d14-4b91-bc60-64c8ea6c2d11"/>
                  <rdf:li rdf:resource="https://identifiers.org/metacycm/ACETYL-COA"/>
                  <rdf:li rdf:resource="https://identifiers.org/lipidmaps/LMFA07050281"/>
                  <rdf:li rdf:resource="https://identifiers.org/envipathm/32de3cf4-e3e6-4168-956e-32fa5ddb0ce1/compound/57bd5e24-9d14-4b91-bc60-64c8ea6c2d11"/>
                  <rdf:li rdf:resource="https://identifiers.org/sabiork.compound/1276"/>
                  <rdf:li rdf:resource="https://identifiers.org/pubchem.compound/45266541 138401773"/>
                </rdf:Bag>
              </bqbiol:is>
            </rdf:Description>
          </rdf:RDF>
        </annotation>
      </species>
      <species metaid="meta_M_glu__L_c" sboTerm="SBO:0000247" id="M_glu__L_c" name="L-Glutamate_c0" compartment="c" hasOnlySubstanceUnits="false" boundaryCondition="false" constant="false" fbc:charge="-1" fbc:chemicalFormula="C5H8NO4">
        <annotation>
          <rdf:RDF xmlns:rdf="http://www.w3.org/1999/02/22-rdf-syntax-ns#" xmlns:dcterms="http://purl.org/dc/terms/" xmlns:vCard="http://www.w3.org/2001/vcard-rdf/3.0#" xmlns:vCard4="http://www.w3.org/2006/vcard/ns#" xmlns:bqbiol="http://biomodels.net/biology-qualifiers/" xmlns:bqmodel="http://biomodels.net/model-qualifiers/">
            <rdf:Description rdf:about="#meta_M_glu__L_c">
              <bqbiol:is>
                <rdf:Bag>
                  <rdf:li rdf:resource="https://identifiers.org/seed.compound/cpd00023"/>
                  <rdf:li rdf:resource="https://identifiers.org/inchi/InChI=1S/C5H9NO4/c6-3(5(9)10)1-2-4(7)8/h3H,1-2,6H2,(H,7,8)(H,9,10)/p-1/t3-/m0/s1"/>
                  <rdf:li rdf:resource="https://identifiers.org/inchikey/WHUUTDBJXJRKMK-VKHMYHEASA-M"/>
                  <rdf:li rdf:resource="https://identifiers.org/bigg.metabolite/glu__L"/>
                  <rdf:li rdf:resource="https://identifiers.org/kegg.compound/C00025"/>
                  <rdf:li rdf:resource="https://identifiers.org/metanetx.chemical/MNXM741173"/>
                  <rdf:li rdf:resource="https://identifiers.org/metanetx.chemical/MNXM89557"/>
                  <rdf:li rdf:resource="https://identifiers.org/biocyc/META:GLT"/>
                  <rdf:li rdf:resource="https://identifiers.org/reactome/R-ALL-113552"/>
                  <rdf:li rdf:resource="https://identifiers.org/reactome/R-ALL-29404"/>
                  <rdf:li rdf:resource="https://identifiers.org/reactome/R-ALL-210509"/>
                  <rdf:li rdf:resource="https://identifiers.org/reactome/R-ALL-428614"/>
                  <rdf:li rdf:resource="https://identifiers.org/reactome/R-ALL-210382"/>
                  <rdf:li rdf:resource="https://identifiers.org/keggc/C00025"/>
                  <rdf:li rdf:resource="https://identifiers.org/keggc/M_C00025"/>
                  <rdf:li rdf:resource="https://identifiers.org/seedm/cpd00023"/>
                  <rdf:li rdf:resource="https://identifiers.org/seedm/M_cpd00023"/>
                  <rdf:li rdf:resource="https://identifiers.org/keggd/D00007"/>
                  <rdf:li rdf:resource="https://identifiers.org/keggd/M_D00007"/>
                  <rdf:li rdf:resource="https://identifiers.org/sabiorkm/73"/>
                  <rdf:li rdf:resource="https://identifiers.org/reactomem/R-ALL-113552"/>
                  <rdf:li rdf:resource="https://identifiers.org/reactomem/R-ALL-29404"/>
                  <rdf:li rdf:resource="https://identifiers.org/reactomem/R-ALL-210509"/>
                  <rdf:li rdf:resource="https://identifiers.org/reactomem/R-ALL-428614"/>
                  <rdf:li rdf:resource="https://identifiers.org/reactomem/R-ALL-210382"/>
                  <rdf:li rdf:resource="https://identifiers.org/chebi/CHEBI:21301"/>
                  <rdf:li rdf:resource="https://identifiers.org/chebi/CHEBI:29988"/>
                  <rdf:li rdf:resource="https://identifiers.org/chebi/CHEBI:42825"/>
                  <rdf:li rdf:resource="https://identifiers.org/chebi/CHEBI:13107"/>
                  <rdf:li rdf:resource="https://identifiers.org/chebi/CHEBI:21304"/>
                  <rdf:li rdf:resource="https://identifiers.org/chebi/CHEBI:29985"/>
                  <rdf:li rdf:resource="https://identifiers.org/chebi/CHEBI:16015"/>
                  <rdf:li rdf:resource="https://identifiers.org/chebi/CHEBI:6224"/>
                  <rdf:li rdf:resource="https://identifiers.org/envipath/650babc9-9d68-4b73-9332-11972ca26f7b/compound/3dfd7365-9e2c-468b-b365-b0c1788c8c9f"/>
                  <rdf:li rdf:resource="https://identifiers.org/hmdb/HMDB0000148"/>
                  <rdf:li rdf:resource="https://identifiers.org/hmdb/HMDB00148"/>
                  <rdf:li rdf:resource="https://identifiers.org/envipathm/650babc9-9d68-4b73-9332-11972ca26f7b/compound/3dfd7365-9e2c-468b-b365-b0c1788c8c9f"/>
                  <rdf:li rdf:resource="https://identifiers.org/kegg.drug/D00007"/>
                  <rdf:li rdf:resource="https://identifiers.org/biggm/glu-L"/>
                  <rdf:li rdf:resource="https://identifiers.org/biggm/M_glu__L"/>
                  <rdf:li rdf:resource="https://identifiers.org/biggm/glu__L"/>
                  <rdf:li rdf:resource="https://identifiers.org/metacycm/GLT"/>
                  <rdf:li rdf:resource="https://identifiers.org/metacyc.compound/GLT"/>
                  <rdf:li rdf:resource="https://identifiers.org/sabiork.compound/73"/>
                  <rdf:li rdf:resource="https://identifiers.org/pubchem.compound/5460299 11840951 14598502"/>
                </rdf:Bag>
              </bqbiol:is>
            </rdf:Description>
          </rdf:RDF>
        </annotation>
      </species>
      <species metaid="meta_M_akg_c" sboTerm="SBO:0000247" id="M_akg_c" name="2-Oxoglutarate_c0" compartment="c" hasOnlySubstanceUnits="false" boundaryCondition="false" constant="false" fbc:charge="-2" fbc:chemicalFormula="C5H4O5">
        <annotation>
          <rdf:RDF xmlns:rdf="http://www.w3.org/1999/02/22-rdf-syntax-ns#" xmlns:dcterms="http://purl.org/dc/terms/" xmlns:vCard="http://www.w3.org/2001/vcard-rdf/3.0#" xmlns:vCard4="http://www.w3.org/2006/vcard/ns#" xmlns:bqbiol="http://biomodels.net/biology-qualifiers/" xmlns:bqmodel="http://biomodels.net/model-qualifiers/">
            <rdf:Description rdf:about="#meta_M_akg_c">
              <bqbiol:is>
                <rdf:Bag>
                  <rdf:li rdf:resource="https://identifiers.org/seed.compound/cpd00024"/>
                  <rdf:li rdf:resource="https://identifiers.org/inchi/InChI=1S/C5H6O5/c6-3(5(9)10)1-2-4(7)8/h1-2H2,(H,7,8)(H,9,10)/p-2"/>
                  <rdf:li rdf:resource="https://identifiers.org/inchikey/KPGXRSRHYNQIFN-UHFFFAOYSA-L"/>
                  <rdf:li rdf:resource="https://identifiers.org/bigg.metabolite/akg"/>
                  <rdf:li rdf:resource="https://identifiers.org/kegg.compound/C00026"/>
                  <rdf:li rdf:resource="https://identifiers.org/metanetx.chemical/MNXM20"/>
                  <rdf:li rdf:resource="https://identifiers.org/biocyc/META:2-KETOGLUTARATE"/>
                  <rdf:li rdf:resource="https://identifiers.org/seedm/M_cpd00024"/>
                  <rdf:li rdf:resource="https://identifiers.org/seedm/cpd00024"/>
                  <rdf:li rdf:resource="https://identifiers.org/envipathm/4fd7f3e0-dd25-43ac-9453-dda3e52396e4/compound/6557f3f2-0ab8-494b-a865-8ce0eae788a9"/>
                  <rdf:li rdf:resource="https://identifiers.org/envipathm/32de3cf4-e3e6-4168-956e-32fa5ddb0ce1/compound/5b0a94f6-d411-44fd-bcc1-fb79b4e697f5"/>
                  <rdf:li rdf:resource="https://identifiers.org/envipathm/650babc9-9d68-4b73-9332-11972ca26f7b/compound/3ac3c61b-7d0b-4c0c-aef8-ada72af5d1a9"/>
                  <rdf:li rdf:resource="https://identifiers.org/envipath/4fd7f3e0-dd25-43ac-9453-dda3e52396e4/compound/6557f3f2-0ab8-494b-a865-8ce0eae788a9"/>
                  <rdf:li rdf:resource="https://identifiers.org/envipath/32de3cf4-e3e6-4168-956e-32fa5ddb0ce1/compound/5b0a94f6-d411-44fd-bcc1-fb79b4e697f5"/>
                  <rdf:li rdf:resource="https://identifiers.org/envipath/650babc9-9d68-4b73-9332-11972ca26f7b/compound/3ac3c61b-7d0b-4c0c-aef8-ada72af5d1a9"/>
                  <rdf:li rdf:resource="https://identifiers.org/biggm/akg"/>
                  <rdf:li rdf:resource="https://identifiers.org/biggm/M_akg"/>
                  <rdf:li rdf:resource="https://identifiers.org/reactomem/R-ALL-113594"/>
                  <rdf:li rdf:resource="https://identifiers.org/reactomem/R-ALL-561075"/>
                  <rdf:li rdf:resource="https://identifiers.org/reactomem/R-ALL-29406"/>
                  <rdf:li rdf:resource="https://identifiers.org/reactomem/R-ALL-113671"/>
                  <rdf:li rdf:resource="https://identifiers.org/reactomem/R-ALL-389537"/>
                  <rdf:li rdf:resource="https://identifiers.org/reactomem/R-ALL-1650779"/>
                  <rdf:li rdf:resource="https://identifiers.org/chebi/CHEBI:30916"/>
                  <rdf:li rdf:resource="https://identifiers.org/chebi/CHEBI:1253"/>
                  <rdf:li rdf:resource="https://identifiers.org/chebi/CHEBI:19749"/>
                  <rdf:li rdf:resource="https://identifiers.org/chebi/CHEBI:19748"/>
                  <rdf:li rdf:resource="https://identifiers.org/chebi/CHEBI:11638"/>
                  <rdf:li rdf:resource="https://identifiers.org/chebi/CHEBI:40661"/>
                  <rdf:li rdf:resource="https://identifiers.org/chebi/CHEBI:16810"/>
                  <rdf:li rdf:resource="https://identifiers.org/chebi/CHEBI:30915"/>
                  <rdf:li rdf:resource="https://identifiers.org/sabiork.compound/1922"/>
                  <rdf:li rdf:resource="https://identifiers.org/reactome/R-ALL-113594"/>
                  <rdf:li rdf:resource="https://identifiers.org/reactome/R-ALL-561075"/>
                  <rdf:li rdf:resource="https://identifiers.org/reactome/R-ALL-29406"/>
                  <rdf:li rdf:resource="https://identifiers.org/reactome/R-ALL-113671"/>
                  <rdf:li rdf:resource="https://identifiers.org/reactome/R-ALL-389537"/>
                  <rdf:li rdf:resource="https://identifiers.org/reactome/R-ALL-1650779"/>
                  <rdf:li rdf:resource="https://identifiers.org/hmdb/HMDB0000208"/>
                  <rdf:li rdf:resource="https://identifiers.org/hmdb/HMDB00208"/>
                  <rdf:li rdf:resource="https://identifiers.org/hmdb/HMDB0062781"/>
                  <rdf:li rdf:resource="https://identifiers.org/hmdb/HMDB02812"/>
                  <rdf:li rdf:resource="https://identifiers.org/hmdb/HMDB62781"/>
                  <rdf:li rdf:resource="https://identifiers.org/hmdb/HMDB0002812"/>
                  <rdf:li rdf:resource="https://identifiers.org/sabiorkm/1922"/>
                  <rdf:li rdf:resource="https://identifiers.org/metacyc.compound/2-KETOGLUTARATE"/>
                  <rdf:li rdf:resource="https://identifiers.org/metacycm/2-KETOGLUTARATE"/>
                  <rdf:li rdf:resource="https://identifiers.org/keggc/M_C00026"/>
                  <rdf:li rdf:resource="https://identifiers.org/keggc/C00026"/>
                  <rdf:li rdf:resource="https://identifiers.org/pubchem.compound/164533"/>
                </rdf:Bag>
              </bqbiol:is>
            </rdf:Description>
          </rdf:RDF>
        </annotation>
      </species>
      <species metaid="meta_M_h2o2_c" sboTerm="SBO:0000247" id="M_h2o2_c" name="H2O2_c0" compartment="c" hasOnlySubstanceUnits="false" boundaryCondition="false" constant="false" fbc:charge="0" fbc:chemicalFormula="H2O2">
        <annotation>
          <rdf:RDF xmlns:rdf="http://www.w3.org/1999/02/22-rdf-syntax-ns#" xmlns:dcterms="http://purl.org/dc/terms/" xmlns:vCard="http://www.w3.org/2001/vcard-rdf/3.0#" xmlns:vCard4="http://www.w3.org/2006/vcard/ns#" xmlns:bqbiol="http://biomodels.net/biology-qualifiers/" xmlns:bqmodel="http://biomodels.net/model-qualifiers/">
            <rdf:Description rdf:about="#meta_M_h2o2_c">
              <bqbiol:is>
                <rdf:Bag>
                  <rdf:li rdf:resource="https://identifiers.org/seed.compound/cpd00025"/>
                  <rdf:li rdf:resource="https://identifiers.org/inchi/InChI=1S/H2O2/c1-2/h1-2H"/>
                  <rdf:li rdf:resource="https://identifiers.org/inchikey/MHAJPDPJQMAIIY-UHFFFAOYSA-N"/>
                  <rdf:li rdf:resource="https://identifiers.org/bigg.metabolite/h2o2"/>
                  <rdf:li rdf:resource="https://identifiers.org/kegg.compound/C00027"/>
                  <rdf:li rdf:resource="https://identifiers.org/metanetx.chemical/MNXM22"/>
                  <rdf:li rdf:resource="https://identifiers.org/metanetx.chemical/MNXM732620"/>
                  <rdf:li rdf:resource="https://identifiers.org/biocyc/META:HYDROGEN-PEROXIDE"/>
                  <rdf:li rdf:resource="https://identifiers.org/reactome/R-ALL-189481"/>
                  <rdf:li rdf:resource="https://identifiers.org/reactome/R-ALL-29408"/>
                  <rdf:li rdf:resource="https://identifiers.org/reactome/R-ALL-351629"/>
                  <rdf:li rdf:resource="https://identifiers.org/reactome/R-ALL-3341383"/>
                  <rdf:li rdf:resource="https://identifiers.org/reactome/R-ALL-113575"/>
                  <rdf:li rdf:resource="https://identifiers.org/reactome/R-ALL-1614617"/>
                  <rdf:li rdf:resource="https://identifiers.org/reactomem/R-ALL-189481"/>
                  <rdf:li rdf:resource="https://identifiers.org/reactomem/R-ALL-29408"/>
                  <rdf:li rdf:resource="https://identifiers.org/reactomem/R-ALL-351629"/>
                  <rdf:li rdf:resource="https://identifiers.org/reactomem/R-ALL-3341383"/>
                  <rdf:li rdf:resource="https://identifiers.org/reactomem/R-ALL-113575"/>
                  <rdf:li rdf:resource="https://identifiers.org/reactomem/R-ALL-1614617"/>
                  <rdf:li rdf:resource="https://identifiers.org/sabiorkm/1909"/>
                  <rdf:li rdf:resource="https://identifiers.org/chebi/CHEBI:44812"/>
                  <rdf:li rdf:resource="https://identifiers.org/chebi/CHEBI:5586"/>
                  <rdf:li rdf:resource="https://identifiers.org/chebi/CHEBI:16240"/>
                  <rdf:li rdf:resource="https://identifiers.org/chebi/CHEBI:24637"/>
                  <rdf:li rdf:resource="https://identifiers.org/chebi/CHEBI:13355"/>
                  <rdf:li rdf:resource="https://identifiers.org/chebi/CHEBI:13354"/>
                  <rdf:li rdf:resource="https://identifiers.org/chebi/CHEBI:29192"/>
                  <rdf:li rdf:resource="https://identifiers.org/hmdb/HMDB06491"/>
                  <rdf:li rdf:resource="https://identifiers.org/hmdb/HMDB0006491"/>
                  <rdf:li rdf:resource="https://identifiers.org/hmdb/HMDB0003125"/>
                  <rdf:li rdf:resource="https://identifiers.org/hmdb/HMDB03125"/>
                  <rdf:li rdf:resource="https://identifiers.org/sabiork.compound/1909"/>
                  <rdf:li rdf:resource="https://identifiers.org/keggd/D00008"/>
                  <rdf:li rdf:resource="https://identifiers.org/keggd/M_D00008"/>
                  <rdf:li rdf:resource="https://identifiers.org/keggc/C00027"/>
                  <rdf:li rdf:resource="https://identifiers.org/keggc/M_C00027"/>
                  <rdf:li rdf:resource="https://identifiers.org/metacycm/HYDROGEN-PEROXIDE"/>
                  <rdf:li rdf:resource="https://identifiers.org/seedm/cpd00025"/>
                  <rdf:li rdf:resource="https://identifiers.org/seedm/M_cpd00025"/>
                  <rdf:li rdf:resource="https://identifiers.org/kegg.drug/D00008"/>
                  <rdf:li rdf:resource="https://identifiers.org/biggm/h2o2"/>
                  <rdf:li rdf:resource="https://identifiers.org/biggm/M_h2o2"/>
                  <rdf:li rdf:resource="https://identifiers.org/metacyc.compound/HYDROGEN-PEROXIDE"/>
                  <rdf:li rdf:resource="https://identifiers.org/pubchem.compound/784 22326046"/>
                </rdf:Bag>
              </bqbiol:is>
            </rdf:Description>
          </rdf:RDF>
        </annotation>
      </species>
      <species metaid="meta_M_udpg_c" sboTerm="SBO:0000247" id="M_udpg_c" name="UDP-glucose_c0" compartment="c" hasOnlySubstanceUnits="false" boundaryCondition="false" constant="false" fbc:charge="-2" fbc:chemicalFormula="C15H22N2O17P2">
        <annotation>
          <rdf:RDF xmlns:rdf="http://www.w3.org/1999/02/22-rdf-syntax-ns#" xmlns:dcterms="http://purl.org/dc/terms/" xmlns:vCard="http://www.w3.org/2001/vcard-rdf/3.0#" xmlns:vCard4="http://www.w3.org/2006/vcard/ns#" xmlns:bqbiol="http://biomodels.net/biology-qualifiers/" xmlns:bqmodel="http://biomodels.net/model-qualifiers/">
            <rdf:Description rdf:about="#meta_M_udpg_c">
              <bqbiol:is>
                <rdf:Bag>
                  <rdf:li rdf:resource="https://identifiers.org/seed.compound/cpd28293"/>
                  <rdf:li rdf:resource="https://identifiers.org/seed.compound/cpd00026"/>
                  <rdf:li rdf:resource="https://identifiers.org/inchi/InChI=1S/C15H24N2O17P2/c18-3-5-8(20)10(22)12(24)14(32-5)33-36(28,29)34-35(26,27)30-4-6-9(21)11(23)13(31-6)17-2-1-7(19)16-15(17)25/h1-2,5-6,8-14,18,20-24H,3-4H2,(H,26,27)(H,28,29)(H,16,19,25)/p-2/t5-,6-,8-,9-,10+,11-,12-,13-,14-/m1/s1"/>
                  <rdf:li rdf:resource="https://identifiers.org/inchikey/HSCJRCZFDFQWRP-JZMIEXBBSA-L"/>
                  <rdf:li rdf:resource="https://identifiers.org/bigg.metabolite/udpg"/>
                  <rdf:li rdf:resource="https://identifiers.org/kegg.compound/C00029"/>
                  <rdf:li rdf:resource="https://identifiers.org/kegg.compound/G10608"/>
                  <rdf:li rdf:resource="https://identifiers.org/metanetx.chemical/MNXM1104702"/>
                  <rdf:li rdf:resource="https://identifiers.org/metanetx.chemical/MNXM52"/>
                  <rdf:li rdf:resource="https://identifiers.org/biocyc/META:CPD-12575"/>
                  <rdf:li rdf:resource="https://identifiers.org/reactome/R-ALL-29410"/>
                  <rdf:li rdf:resource="https://identifiers.org/reactome/R-ALL-744227"/>
                  <rdf:li rdf:resource="https://identifiers.org/reactome/R-ALL-417855"/>
                  <rdf:li rdf:resource="https://identifiers.org/reactome/R-ALL-173594"/>
                  <rdf:li rdf:resource="https://identifiers.org/seedm/M_cpd00026"/>
                  <rdf:li rdf:resource="https://identifiers.org/seedm/M_cpd28293"/>
                  <rdf:li rdf:resource="https://identifiers.org/seedm/cpd28293"/>
                  <rdf:li rdf:resource="https://identifiers.org/seedm/cpd00026"/>
                  <rdf:li rdf:resource="https://identifiers.org/chebi/CHEBI:46228"/>
                  <rdf:li rdf:resource="https://identifiers.org/chebi/CHEBI:42885"/>
                  <rdf:li rdf:resource="https://identifiers.org/chebi/CHEBI:58885"/>
                  <rdf:li rdf:resource="https://identifiers.org/chebi/CHEBI:13505"/>
                  <rdf:li rdf:resource="https://identifiers.org/chebi/CHEBI:13498"/>
                  <rdf:li rdf:resource="https://identifiers.org/chebi/CHEBI:22103"/>
                  <rdf:li rdf:resource="https://identifiers.org/chebi/CHEBI:46229"/>
                  <rdf:li rdf:resource="https://identifiers.org/chebi/CHEBI:52249"/>
                  <rdf:li rdf:resource="https://identifiers.org/chebi/CHEBI:9895"/>
                  <rdf:li rdf:resource="https://identifiers.org/chebi/CHEBI:58367"/>
                  <rdf:li rdf:resource="https://identifiers.org/chebi/CHEBI:27234"/>
                  <rdf:li rdf:resource="https://identifiers.org/chebi/CHEBI:18066"/>
                  <rdf:li rdf:resource="https://identifiers.org/chebi/CHEBI:9845"/>
                  <rdf:li rdf:resource="https://identifiers.org/metacyc.compound/CPD-12575"/>
                  <rdf:li rdf:resource="https://identifiers.org/keggc/C00029"/>
                  <rdf:li rdf:resource="https://identifiers.org/keggc/M_C00029"/>
                  <rdf:li rdf:resource="https://identifiers.org/reactomem/R-ALL-29410"/>
                  <rdf:li rdf:resource="https://identifiers.org/reactomem/R-ALL-744227"/>
                  <rdf:li rdf:resource="https://identifiers.org/reactomem/R-ALL-417855"/>
                  <rdf:li rdf:resource="https://identifiers.org/reactomem/R-ALL-173594"/>
                  <rdf:li rdf:resource="https://identifiers.org/biggm/udpg"/>
                  <rdf:li rdf:resource="https://identifiers.org/biggm/M_udpg"/>
                  <rdf:li rdf:resource="https://identifiers.org/metacycm/CPD-12575"/>
                  <rdf:li rdf:resource="https://identifiers.org/sabiork.compound/3918"/>
                  <rdf:li rdf:resource="https://identifiers.org/sabiork.compound/1277"/>
                  <rdf:li rdf:resource="https://identifiers.org/sabiorkm/3918"/>
                  <rdf:li rdf:resource="https://identifiers.org/sabiorkm/1277"/>
                  <rdf:li rdf:resource="https://identifiers.org/pubchem.compound/16667346"/>
                </rdf:Bag>
              </bqbiol:is>
            </rdf:Description>
          </rdf:RDF>
        </annotation>
      </species>
      <species metaid="meta_M_glc__D_c" sboTerm="SBO:0000247" id="M_glc__D_c" name="D-Glucose_c0" compartment="c" hasOnlySubstanceUnits="false" boundaryCondition="false" constant="false" fbc:charge="0" fbc:chemicalFormula="C6H12O6">
        <annotation>
          <rdf:RDF xmlns:rdf="http://www.w3.org/1999/02/22-rdf-syntax-ns#" xmlns:dcterms="http://purl.org/dc/terms/" xmlns:vCard="http://www.w3.org/2001/vcard-rdf/3.0#" xmlns:vCard4="http://www.w3.org/2006/vcard/ns#" xmlns:bqbiol="http://biomodels.net/biology-qualifiers/" xmlns:bqmodel="http://biomodels.net/model-qualifiers/">
            <rdf:Description rdf:about="#meta_M_glc__D_c">
              <bqbiol:is>
                <rdf:Bag>
                  <rdf:li rdf:resource="https://identifiers.org/seed.compound/cpd00027"/>
                  <rdf:li rdf:resource="https://identifiers.org/inchi/InChI=1S/C6H12O6/c7-1-2-3(8)4(9)5(10)6(11)12-2/h2-11H,1H2/t2-,3-,4+,5-,6?/m1/s1"/>
                  <rdf:li rdf:resource="https://identifiers.org/inchikey/WQZGKKKJIJFFOK-GASJEMHNSA-N"/>
                  <rdf:li rdf:resource="https://identifiers.org/bigg.metabolite/glc__D"/>
                  <rdf:li rdf:resource="https://identifiers.org/kegg.compound/C00293"/>
                  <rdf:li rdf:resource="https://identifiers.org/kegg.compound/C00031"/>
                  <rdf:li rdf:resource="https://identifiers.org/metanetx.chemical/MNXM1137670"/>
                  <rdf:li rdf:resource="https://identifiers.org/metanetx.chemical/MNXM55158"/>
                  <rdf:li rdf:resource="https://identifiers.org/metanetx.chemical/MNXM41"/>
                  <rdf:li rdf:resource="https://identifiers.org/biocyc/META:Glucopyranose"/>
                  <rdf:li rdf:resource="https://identifiers.org/hmdb/HMDB62170"/>
                  <rdf:li rdf:resource="https://identifiers.org/hmdb/HMDB00516"/>
                  <rdf:li rdf:resource="https://identifiers.org/hmdb/HMDB0000122"/>
                  <rdf:li rdf:resource="https://identifiers.org/hmdb/HMDB0006564"/>
                  <rdf:li rdf:resource="https://identifiers.org/hmdb/HMDB0000516"/>
                  <rdf:li rdf:resource="https://identifiers.org/hmdb/HMDB0003340"/>
                  <rdf:li rdf:resource="https://identifiers.org/hmdb/HMDB00122"/>
                  <rdf:li rdf:resource="https://identifiers.org/hmdb/HMDB03340"/>
                  <rdf:li rdf:resource="https://identifiers.org/hmdb/HMDB06564"/>
                  <rdf:li rdf:resource="https://identifiers.org/hmdb/HMDB0062170"/>
                  <rdf:li rdf:resource="https://identifiers.org/sabiorkm/1407"/>
                  <rdf:li rdf:resource="https://identifiers.org/sabiorkm/1406"/>
                  <rdf:li rdf:resource="https://identifiers.org/biggm/glc-D"/>
                  <rdf:li rdf:resource="https://identifiers.org/biggm/glc__D"/>
                  <rdf:li rdf:resource="https://identifiers.org/biggm/glc"/>
                  <rdf:li rdf:resource="https://identifiers.org/biggm/M_glc__D"/>
                  <rdf:li rdf:resource="https://identifiers.org/chebi/CHEBI:4167"/>
                  <rdf:li rdf:resource="https://identifiers.org/keggd/M_D00009"/>
                  <rdf:li rdf:resource="https://identifiers.org/keggd/D00009"/>
                  <rdf:li rdf:resource="https://identifiers.org/seedm/M_cpd00027"/>
                  <rdf:li rdf:resource="https://identifiers.org/seedm/cpd00027"/>
                  <rdf:li rdf:resource="https://identifiers.org/metacyc.compound/Hederagenin-Monoglucosides"/>
                  <rdf:li rdf:resource="https://identifiers.org/metacyc.compound/Soyasapogenol-E-Monoglucosides"/>
                  <rdf:li rdf:resource="https://identifiers.org/metacyc.compound/Soyasapogenol-B-Monoglucosides"/>
                  <rdf:li rdf:resource="https://identifiers.org/metacyc.compound/Glucopyranose"/>
                  <rdf:li rdf:resource="https://identifiers.org/sabiork.compound/1407"/>
                  <rdf:li rdf:resource="https://identifiers.org/sabiork.compound/1406"/>
                  <rdf:li rdf:resource="https://identifiers.org/keggc/C00031"/>
                  <rdf:li rdf:resource="https://identifiers.org/keggc/M_C00031"/>
                  <rdf:li rdf:resource="https://identifiers.org/metacycm/Hederagenin-Monoglucosides"/>
                  <rdf:li rdf:resource="https://identifiers.org/metacycm/Soyasapogenol-E-Monoglucosides"/>
                  <rdf:li rdf:resource="https://identifiers.org/metacycm/Soyasapogenol-B-Monoglucosides"/>
                  <rdf:li rdf:resource="https://identifiers.org/metacycm/Glucopyranose"/>
                  <rdf:li rdf:resource="https://identifiers.org/kegg.drug/D00009"/>
                  <rdf:li rdf:resource="https://identifiers.org/pubchem.compound/5793"/>
                </rdf:Bag>
              </bqbiol:is>
            </rdf:Description>
          </rdf:RDF>
        </annotation>
      </species>
      <species metaid="meta_M_pheme_c" sboTerm="SBO:0000247" id="M_pheme_c" name="Heme_c0" compartment="c" hasOnlySubstanceUnits="false" boundaryCondition="false" constant="false" fbc:charge="-2" fbc:chemicalFormula="C34H30FeN4O4">
        <annotation>
          <rdf:RDF xmlns:rdf="http://www.w3.org/1999/02/22-rdf-syntax-ns#" xmlns:dcterms="http://purl.org/dc/terms/" xmlns:vCard="http://www.w3.org/2001/vcard-rdf/3.0#" xmlns:vCard4="http://www.w3.org/2006/vcard/ns#" xmlns:bqbiol="http://biomodels.net/biology-qualifiers/" xmlns:bqmodel="http://biomodels.net/model-qualifiers/">
            <rdf:Description rdf:about="#meta_M_pheme_c">
              <bqbiol:is>
                <rdf:Bag>
                  <rdf:li rdf:resource="https://identifiers.org/seed.compound/cpd00028"/>
                  <rdf:li rdf:resource="https://identifiers.org/inchi/InChI=1S/C34H34N4O4.Fe/c1-7-21-17(3)25-13-26-19(5)23(9-11-33(39)40)31(37-26)16-32-24(10-12-34(41)42)20(6)28(38-32)15-30-22(8-2)18(4)27(36-30)14-29(21)35-25;/h7-8,13-16H,1-2,9-12H2,3-6H3,(H4,35,36,37,38,39,40,41,42);/q;+2/p-4/b25-13-,26-13?,27-14?,28-15?,29-14-,30-15-,31-16-,32-16?;"/>
                  <rdf:li rdf:resource="https://identifiers.org/inchi/InChI=1S/C34H34N4O4.Fe/c1-7-21-17(3)25-13-26-19(5)23(9-11-33(39)40)31(37-26)16-32-24(10-12-34(41)42)20(6)28(38-32)15-30-22(8-2)18(4)27(36-30)14-29(21)35-25;/h7-8,13-16H,1-2,9-12H2,3-6H3,(H4,35,36,37,38,39,40,41,42);/q;+2/p-4/b25-13-,26-13-,27-14-,28-15-,29-14-,30-15-,31-16-,32-16-;"/>
                  <rdf:li rdf:resource="https://identifiers.org/inchikey/KABFMIBPWCXCRK-RGGAHWMASA-J"/>
                  <rdf:li rdf:resource="https://identifiers.org/inchikey/KABFMIBPWCXCRK-ADOXYXQCSA-J"/>
                  <rdf:li rdf:resource="https://identifiers.org/bigg.metabolite/pheme"/>
                  <rdf:li rdf:resource="https://identifiers.org/kegg.compound/C00032"/>
                  <rdf:li rdf:resource="https://identifiers.org/metanetx.chemical/MNXM249"/>
                  <rdf:li rdf:resource="https://identifiers.org/metanetx.chemical/MNXM78362"/>
                  <rdf:li rdf:resource="https://identifiers.org/metanetx.chemical/MNXM526203"/>
                  <rdf:li rdf:resource="https://identifiers.org/biocyc/META:PROTOHEME"/>
                  <rdf:li rdf:resource="https://identifiers.org/biggm/M_pheme"/>
                  <rdf:li rdf:resource="https://identifiers.org/biggm/pheme"/>
                  <rdf:li rdf:resource="https://identifiers.org/metacycm/PROTOHEME"/>
                  <rdf:li rdf:resource="https://identifiers.org/reactome/R-ALL-189444"/>
                  <rdf:li rdf:resource="https://identifiers.org/reactome/R-ALL-2230964"/>
                  <rdf:li rdf:resource="https://identifiers.org/reactome/R-ALL-2168843"/>
                  <rdf:li rdf:resource="https://identifiers.org/reactome/R-ALL-71185"/>
                  <rdf:li rdf:resource="https://identifiers.org/reactome/R-ALL-113569"/>
                  <rdf:li rdf:resource="https://identifiers.org/reactome/R-ALL-917877"/>
                  <rdf:li rdf:resource="https://identifiers.org/reactome/R-ALL-917919"/>
                  <rdf:li rdf:resource="https://identifiers.org/reactome/R-ALL-2311355"/>
                  <rdf:li rdf:resource="https://identifiers.org/reactome/R-ALL-198842"/>
                  <rdf:li rdf:resource="https://identifiers.org/seedm/cpd00028"/>
                  <rdf:li rdf:resource="https://identifiers.org/seedm/M_cpd00028"/>
                  <rdf:li rdf:resource="https://identifiers.org/chebi/CHEBI:17627"/>
                  <rdf:li rdf:resource="https://identifiers.org/chebi/CHEBI:5651"/>
                  <rdf:li rdf:resource="https://identifiers.org/chebi/CHEBI:14957"/>
                  <rdf:li rdf:resource="https://identifiers.org/chebi/CHEBI:60344"/>
                  <rdf:li rdf:resource="https://identifiers.org/chebi/CHEBI:26355"/>
                  <rdf:li rdf:resource="https://identifiers.org/metacyc.compound/PROTOHEME"/>
                  <rdf:li rdf:resource="https://identifiers.org/reactomem/R-ALL-189444"/>
                  <rdf:li rdf:resource="https://identifiers.org/reactomem/R-ALL-2168843"/>
                  <rdf:li rdf:resource="https://identifiers.org/reactomem/R-ALL-2230964"/>
                  <rdf:li rdf:resource="https://identifiers.org/reactomem/R-ALL-71185"/>
                  <rdf:li rdf:resource="https://identifiers.org/reactomem/R-ALL-113569"/>
                  <rdf:li rdf:resource="https://identifiers.org/reactomem/R-ALL-917877"/>
                  <rdf:li rdf:resource="https://identifiers.org/reactomem/R-ALL-917919"/>
                  <rdf:li rdf:resource="https://identifiers.org/reactomem/R-ALL-2311355"/>
                  <rdf:li rdf:resource="https://identifiers.org/reactomem/R-ALL-198842"/>
                  <rdf:li rdf:resource="https://identifiers.org/keggc/C00032"/>
                  <rdf:li rdf:resource="https://identifiers.org/keggc/M_C00032"/>
                  <rdf:li rdf:resource="https://identifiers.org/sabiork.compound/5000"/>
                  <rdf:li rdf:resource="https://identifiers.org/hmdb/HMDB03178"/>
                  <rdf:li rdf:resource="https://identifiers.org/hmdb/HMDB0003178"/>
                  <rdf:li rdf:resource="https://identifiers.org/sabiorkm/5000"/>
                </rdf:Bag>
              </bqbiol:is>
            </rdf:Description>
          </rdf:RDF>
        </annotation>
      </species>
      <species metaid="meta_M_ac_c" sboTerm="SBO:0000247" id="M_ac_c" name="Acetate_c0" compartment="c" hasOnlySubstanceUnits="false" boundaryCondition="false" constant="false" fbc:charge="-1" fbc:chemicalFormula="C2H3O2">
        <annotation>
          <rdf:RDF xmlns:rdf="http://www.w3.org/1999/02/22-rdf-syntax-ns#" xmlns:dcterms="http://purl.org/dc/terms/" xmlns:vCard="http://www.w3.org/2001/vcard-rdf/3.0#" xmlns:vCard4="http://www.w3.org/2006/vcard/ns#" xmlns:bqbiol="http://biomodels.net/biology-qualifiers/" xmlns:bqmodel="http://biomodels.net/model-qualifiers/">
            <rdf:Description rdf:about="#meta_M_ac_c">
              <bqbiol:is>
                <rdf:Bag>
                  <rdf:li rdf:resource="https://identifiers.org/seed.compound/cpd00029"/>
                  <rdf:li rdf:resource="https://identifiers.org/inchi/InChI=1S/C2H4O2/c1-2(3)4/h1H3,(H,3,4)/p-1"/>
                  <rdf:li rdf:resource="https://identifiers.org/inchikey/QTBSBXVTEAMEQO-UHFFFAOYSA-M"/>
                  <rdf:li rdf:resource="https://identifiers.org/bigg.metabolite/ac"/>
                  <rdf:li rdf:resource="https://identifiers.org/kegg.compound/C00033"/>
                  <rdf:li rdf:resource="https://identifiers.org/metanetx.chemical/MNXM26"/>
                  <rdf:li rdf:resource="https://identifiers.org/biocyc/META:ACET"/>
                  <rdf:li rdf:resource="https://identifiers.org/reactome/R-ALL-5566518"/>
                  <rdf:li rdf:resource="https://identifiers.org/reactome/R-ALL-372540"/>
                  <rdf:li rdf:resource="https://identifiers.org/reactome/R-ALL-29416"/>
                  <rdf:li rdf:resource="https://identifiers.org/reactome/R-ALL-1524044"/>
                  <rdf:li rdf:resource="https://identifiers.org/reactome/R-ALL-390305"/>
                  <rdf:li rdf:resource="https://identifiers.org/reactome/R-ALL-113539"/>
                  <rdf:li rdf:resource="https://identifiers.org/reactome/R-ALL-2022890"/>
                  <rdf:li rdf:resource="https://identifiers.org/reactome/R-ALL-427486"/>
                  <rdf:li rdf:resource="https://identifiers.org/chebi/CHEBI:22169"/>
                  <rdf:li rdf:resource="https://identifiers.org/chebi/CHEBI:22165"/>
                  <rdf:li rdf:resource="https://identifiers.org/chebi/CHEBI:2387"/>
                  <rdf:li rdf:resource="https://identifiers.org/chebi/CHEBI:40480"/>
                  <rdf:li rdf:resource="https://identifiers.org/chebi/CHEBI:15366"/>
                  <rdf:li rdf:resource="https://identifiers.org/chebi/CHEBI:30089"/>
                  <rdf:li rdf:resource="https://identifiers.org/chebi/CHEBI:40486"/>
                  <rdf:li rdf:resource="https://identifiers.org/chebi/CHEBI:13704"/>
                  <rdf:li rdf:resource="https://identifiers.org/metacycm/ACET"/>
                  <rdf:li rdf:resource="https://identifiers.org/metacycm/CPD-24335"/>
                  <rdf:li rdf:resource="https://identifiers.org/envipathm/4fd7f3e0-dd25-43ac-9453-dda3e52396e4/compound/d45256fe-61fa-4f5b-bb16-91a3d615e3d8"/>
                  <rdf:li rdf:resource="https://identifiers.org/envipathm/d817c31c-d879-44c8-913d-2963d42f8203/compound/e1ed5fe7-8687-48cb-850f-c8551ca87c02"/>
                  <rdf:li rdf:resource="https://identifiers.org/envipathm/32de3cf4-e3e6-4168-956e-32fa5ddb0ce1/compound/b545cabc-8c9e-4b20-8848-efa015b481ea"/>
                  <rdf:li rdf:resource="https://identifiers.org/envipathm/650babc9-9d68-4b73-9332-11972ca26f7b/compound/a8f0be58-24e8-441b-8d81-a516a0ead4b3"/>
                  <rdf:li rdf:resource="https://identifiers.org/envipathm/5882df9c-dae1-4d80-a40e-db4724271456/compound/5e4989fc-13d3-45d4-ad57-3be380a9d3c0"/>
                  <rdf:li rdf:resource="https://identifiers.org/envipathm/5882df9c-dae1-4d80-a40e-db4724271456/compound/0a2488ee-aacb-4120-a964-359c4b9bbf9e"/>
                  <rdf:li rdf:resource="https://identifiers.org/envipathm/d817c31c-d879-44c8-913d-2963d42f8203/compound/5ac9f896-f447-4920-a359-26012d7f9bf4"/>
                  <rdf:li rdf:resource="https://identifiers.org/seedm/M_cpd00029"/>
                  <rdf:li rdf:resource="https://identifiers.org/seedm/cpd00029"/>
                  <rdf:li rdf:resource="https://identifiers.org/hmdb/HMDB0000042"/>
                  <rdf:li rdf:resource="https://identifiers.org/hmdb/HMDB00042"/>
                  <rdf:li rdf:resource="https://identifiers.org/envipath/4fd7f3e0-dd25-43ac-9453-dda3e52396e4/compound/d45256fe-61fa-4f5b-bb16-91a3d615e3d8"/>
                  <rdf:li rdf:resource="https://identifiers.org/envipath/32de3cf4-e3e6-4168-956e-32fa5ddb0ce1/compound/b545cabc-8c9e-4b20-8848-efa015b481ea"/>
                  <rdf:li rdf:resource="https://identifiers.org/envipath/d817c31c-d879-44c8-913d-2963d42f8203/compound/e1ed5fe7-8687-48cb-850f-c8551ca87c02"/>
                  <rdf:li rdf:resource="https://identifiers.org/envipath/650babc9-9d68-4b73-9332-11972ca26f7b/compound/a8f0be58-24e8-441b-8d81-a516a0ead4b3"/>
                  <rdf:li rdf:resource="https://identifiers.org/envipath/5882df9c-dae1-4d80-a40e-db4724271456/compound/0a2488ee-aacb-4120-a964-359c4b9bbf9e"/>
                  <rdf:li rdf:resource="https://identifiers.org/envipath/5882df9c-dae1-4d80-a40e-db4724271456/compound/5e4989fc-13d3-45d4-ad57-3be380a9d3c0"/>
                  <rdf:li rdf:resource="https://identifiers.org/envipath/d817c31c-d879-44c8-913d-2963d42f8203/compound/5ac9f896-f447-4920-a359-26012d7f9bf4"/>
                  <rdf:li rdf:resource="https://identifiers.org/keggd/M_D00010"/>
                  <rdf:li rdf:resource="https://identifiers.org/keggd/D00010"/>
                  <rdf:li rdf:resource="https://identifiers.org/reactomem/R-ALL-5566518"/>
                  <rdf:li rdf:resource="https://identifiers.org/reactomem/R-ALL-372540"/>
                  <rdf:li rdf:resource="https://identifiers.org/reactomem/R-ALL-29416"/>
                  <rdf:li rdf:resource="https://identifiers.org/reactomem/R-ALL-1524044"/>
                  <rdf:li rdf:resource="https://identifiers.org/reactomem/R-ALL-390305"/>
                  <rdf:li rdf:resource="https://identifiers.org/reactomem/R-ALL-113539"/>
                  <rdf:li rdf:resource="https://identifiers.org/reactomem/R-ALL-2022890"/>
                  <rdf:li rdf:resource="https://identifiers.org/reactomem/R-ALL-427486"/>
                  <rdf:li rdf:resource="https://identifiers.org/keggc/C00033"/>
                  <rdf:li rdf:resource="https://identifiers.org/keggc/M_C00033"/>
                  <rdf:li rdf:resource="https://identifiers.org/slm/000000449"/>
                  <rdf:li rdf:resource="https://identifiers.org/biggm/ac"/>
                  <rdf:li rdf:resource="https://identifiers.org/biggm/M_ac"/>
                  <rdf:li rdf:resource="https://identifiers.org/sabiorkm/1278"/>
                  <rdf:li rdf:resource="https://identifiers.org/kegg.drug/D00010"/>
                  <rdf:li rdf:resource="https://identifiers.org/metacyc.compound/ACET"/>
                  <rdf:li rdf:resource="https://identifiers.org/metacyc.compound/CPD-24335"/>
                  <rdf:li rdf:resource="https://identifiers.org/sabiork.compound/1278"/>
                  <rdf:li rdf:resource="https://identifiers.org/lipidmaps/LMFA01010002"/>
                  <rdf:li rdf:resource="https://identifiers.org/lipidmapsm/LMFA01010002"/>
                  <rdf:li rdf:resource="https://identifiers.org/pubchem.compound/175"/>
                </rdf:Bag>
              </bqbiol:is>
            </rdf:Description>
          </rdf:RDF>
        </annotation>
      </species>
      <species metaid="meta_M_mn2_c" sboTerm="SBO:0000247" id="M_mn2_c" name="Mn2+_c0" compartment="c" hasOnlySubstanceUnits="false" boundaryCondition="false" constant="false" fbc:charge="2" fbc:chemicalFormula="Mn">
        <annotation>
          <rdf:RDF xmlns:rdf="http://www.w3.org/1999/02/22-rdf-syntax-ns#" xmlns:dcterms="http://purl.org/dc/terms/" xmlns:vCard="http://www.w3.org/2001/vcard-rdf/3.0#" xmlns:vCard4="http://www.w3.org/2006/vcard/ns#" xmlns:bqbiol="http://biomodels.net/biology-qualifiers/" xmlns:bqmodel="http://biomodels.net/model-qualifiers/">
            <rdf:Description rdf:about="#meta_M_mn2_c">
              <bqbiol:is>
                <rdf:Bag>
                  <rdf:li rdf:resource="https://identifiers.org/seed.compound/cpd00030"/>
                  <rdf:li rdf:resource="https://identifiers.org/seed.compound/cpd20863"/>
                  <rdf:li rdf:resource="https://identifiers.org/inchi/InChI=1S/Mn/q+2"/>
                  <rdf:li rdf:resource="https://identifiers.org/inchikey/WAEMQWOKJMHJLA-UHFFFAOYSA-N"/>
                  <rdf:li rdf:resource="https://identifiers.org/bigg.metabolite/mn2"/>
                  <rdf:li rdf:resource="https://identifiers.org/kegg.compound/C19610"/>
                  <rdf:li rdf:resource="https://identifiers.org/metanetx.chemical/MNXM2255"/>
                  <rdf:li rdf:resource="https://identifiers.org/biocyc/META:MN+2"/>
                  <rdf:li rdf:resource="https://identifiers.org/chebi/CHEBI:29035"/>
                  <rdf:li rdf:resource="https://identifiers.org/chebi/CHEBI:176610"/>
                  <rdf:li rdf:resource="https://identifiers.org/chebi/CHEBI:25156"/>
                  <rdf:li rdf:resource="https://identifiers.org/chebi/CHEBI:21435"/>
                  <rdf:li rdf:resource="https://identifiers.org/chebi/CHEBI:49749"/>
                  <rdf:li rdf:resource="https://identifiers.org/metacyc.compound/MN+2"/>
                  <rdf:li rdf:resource="https://identifiers.org/seedm/M_cpd00030"/>
                  <rdf:li rdf:resource="https://identifiers.org/seedm/cpd00030"/>
                  <rdf:li rdf:resource="https://identifiers.org/seedm/cpd20863"/>
                  <rdf:li rdf:resource="https://identifiers.org/seedm/M_cpd20863"/>
                  <rdf:li rdf:resource="https://identifiers.org/sabiork.compound/1279"/>
                  <rdf:li rdf:resource="https://identifiers.org/reactomem/R-ALL-29418"/>
                  <rdf:li rdf:resource="https://identifiers.org/reactomem/R-ALL-1500595"/>
                  <rdf:li rdf:resource="https://identifiers.org/reactomem/R-ALL-5357557"/>
                  <rdf:li rdf:resource="https://identifiers.org/reactomem/R-ALL-113527"/>
                  <rdf:li rdf:resource="https://identifiers.org/reactomem/R-ALL-5653875"/>
                  <rdf:li rdf:resource="https://identifiers.org/reactomem/R-ALL-1524074"/>
                  <rdf:li rdf:resource="https://identifiers.org/reactomem/R-ALL-1562549"/>
                  <rdf:li rdf:resource="https://identifiers.org/reactomem/R-ALL-5655491"/>
                  <rdf:li rdf:resource="https://identifiers.org/reactomem/R-ALL-266099"/>
                  <rdf:li rdf:resource="https://identifiers.org/keggc/M_C19610"/>
                  <rdf:li rdf:resource="https://identifiers.org/keggc/C19610"/>
                  <rdf:li rdf:resource="https://identifiers.org/sabiorkm/1279"/>
                  <rdf:li rdf:resource="https://identifiers.org/metacycm/MN+2"/>
                  <rdf:li rdf:resource="https://identifiers.org/reactome/R-ALL-29418"/>
                  <rdf:li rdf:resource="https://identifiers.org/reactome/R-ALL-1500595"/>
                  <rdf:li rdf:resource="https://identifiers.org/reactome/R-ALL-5357557"/>
                  <rdf:li rdf:resource="https://identifiers.org/reactome/R-ALL-113527"/>
                  <rdf:li rdf:resource="https://identifiers.org/reactome/R-ALL-5653875"/>
                  <rdf:li rdf:resource="https://identifiers.org/reactome/R-ALL-1524074"/>
                  <rdf:li rdf:resource="https://identifiers.org/reactome/R-ALL-1562549"/>
                  <rdf:li rdf:resource="https://identifiers.org/reactome/R-ALL-5655491"/>
                  <rdf:li rdf:resource="https://identifiers.org/reactome/R-ALL-266099"/>
                  <rdf:li rdf:resource="https://identifiers.org/hmdb/HMDB0001333"/>
                  <rdf:li rdf:resource="https://identifiers.org/hmdb/HMDB01333"/>
                  <rdf:li rdf:resource="https://identifiers.org/envipath/650babc9-9d68-4b73-9332-11972ca26f7b/compound/c855b147-bcef-429a-8b72-8b8c1627bc25"/>
                  <rdf:li rdf:resource="https://identifiers.org/biggm/M_mn2"/>
                  <rdf:li rdf:resource="https://identifiers.org/biggm/mn2"/>
                  <rdf:li rdf:resource="https://identifiers.org/envipathm/650babc9-9d68-4b73-9332-11972ca26f7b/compound/c855b147-bcef-429a-8b72-8b8c1627bc25"/>
                  <rdf:li rdf:resource="https://identifiers.org/pubchem.compound/27854"/>
                </rdf:Bag>
              </bqbiol:is>
            </rdf:Description>
          </rdf:RDF>
        </annotation>
      </species>
      <species metaid="meta_M_gdp_c" sboTerm="SBO:0000247" id="M_gdp_c" name="GDP_c0" compartment="c" hasOnlySubstanceUnits="false" boundaryCondition="false" constant="false" fbc:charge="-2" fbc:chemicalFormula="C10H13N5O11P2">
        <annotation>
          <rdf:RDF xmlns:rdf="http://www.w3.org/1999/02/22-rdf-syntax-ns#" xmlns:dcterms="http://purl.org/dc/terms/" xmlns:vCard="http://www.w3.org/2001/vcard-rdf/3.0#" xmlns:vCard4="http://www.w3.org/2006/vcard/ns#" xmlns:bqbiol="http://biomodels.net/biology-qualifiers/" xmlns:bqmodel="http://biomodels.net/model-qualifiers/">
            <rdf:Description rdf:about="#meta_M_gdp_c">
              <bqbiol:is>
                <rdf:Bag>
                  <rdf:li rdf:resource="https://identifiers.org/seed.compound/cpd00031"/>
                  <rdf:li rdf:resource="https://identifiers.org/inchi/InChI=1S/C10H15N5O11P2/c11-10-13-7-4(8(18)14-10)12-2-15(7)9-6(17)5(16)3(25-9)1-24-28(22,23)26-27(19,20)21/h2-3,5-6,9,16-17H,1H2,(H,22,23)(H2,19,20,21)(H3,11,13,14,18)/p-2/t3-,5-,6-,9-/m1/s1"/>
                  <rdf:li rdf:resource="https://identifiers.org/inchi/InChI=1S/C10H15N5O11P2/c11-10-13-7-4(8(18)14-10)12-2-15(7)9-6(17)5(16)3(25-9)1-24-28(22,23)26-27(19,20)21/h2-3,5-6,9,16-17H,1H2,(H,22,23)(H2,19,20,21)(H3,11,13,14,18)/p-3/t3-,5-,6-,9-/m1/s1"/>
                  <rdf:li rdf:resource="https://identifiers.org/inchikey/QGWNDRXFNXRZMB-UUOKFMHZSA-K"/>
                  <rdf:li rdf:resource="https://identifiers.org/inchikey/QGWNDRXFNXRZMB-UUOKFMHZSA-L"/>
                  <rdf:li rdf:resource="https://identifiers.org/bigg.metabolite/gdp"/>
                  <rdf:li rdf:resource="https://identifiers.org/kegg.compound/C00035"/>
                  <rdf:li rdf:resource="https://identifiers.org/kegg.compound/G10620"/>
                  <rdf:li rdf:resource="https://identifiers.org/metanetx.chemical/MNXM1103285"/>
                  <rdf:li rdf:resource="https://identifiers.org/metanetx.chemical/MNXM30"/>
                  <rdf:li rdf:resource="https://identifiers.org/biocyc/META:GDP"/>
                  <rdf:li rdf:resource="https://identifiers.org/reactomem/R-ALL-114549"/>
                  <rdf:li rdf:resource="https://identifiers.org/reactomem/R-ALL-29420"/>
                  <rdf:li rdf:resource="https://identifiers.org/reactomem/R-ALL-114622"/>
                  <rdf:li rdf:resource="https://identifiers.org/reactomem/R-ALL-114623"/>
                  <rdf:li rdf:resource="https://identifiers.org/reactomem/R-ALL-1996292"/>
                  <rdf:li rdf:resource="https://identifiers.org/reactomem/R-ALL-205689"/>
                  <rdf:li rdf:resource="https://identifiers.org/reactomem/R-ALL-1467290"/>
                  <rdf:li rdf:resource="https://identifiers.org/reactomem/R-ALL-111349"/>
                  <rdf:li rdf:resource="https://identifiers.org/reactomem/R-ALL-5617810"/>
                  <rdf:li rdf:resource="https://identifiers.org/reactomem/R-ALL-113525"/>
                  <rdf:li rdf:resource="https://identifiers.org/biggm/M_gdp"/>
                  <rdf:li rdf:resource="https://identifiers.org/biggm/gdp"/>
                  <rdf:li rdf:resource="https://identifiers.org/chebi/CHEBI:13327"/>
                  <rdf:li rdf:resource="https://identifiers.org/chebi/CHEBI:17552"/>
                  <rdf:li rdf:resource="https://identifiers.org/chebi/CHEBI:58189"/>
                  <rdf:li rdf:resource="https://identifiers.org/chebi/CHEBI:42738"/>
                  <rdf:li rdf:resource="https://identifiers.org/chebi/CHEBI:5212"/>
                  <rdf:li rdf:resource="https://identifiers.org/chebi/CHEBI:24448"/>
                  <rdf:li rdf:resource="https://identifiers.org/chebi/CHEBI:14379"/>
                  <rdf:li rdf:resource="https://identifiers.org/chebi/CHEBI:65180"/>
                  <rdf:li rdf:resource="https://identifiers.org/reactome/R-ALL-114549"/>
                  <rdf:li rdf:resource="https://identifiers.org/reactome/R-ALL-29420"/>
                  <rdf:li rdf:resource="https://identifiers.org/reactome/R-ALL-114622"/>
                  <rdf:li rdf:resource="https://identifiers.org/reactome/R-ALL-114623"/>
                  <rdf:li rdf:resource="https://identifiers.org/reactome/R-ALL-1996292"/>
                  <rdf:li rdf:resource="https://identifiers.org/reactome/R-ALL-205689"/>
                  <rdf:li rdf:resource="https://identifiers.org/reactome/R-ALL-1467290"/>
                  <rdf:li rdf:resource="https://identifiers.org/reactome/R-ALL-111349"/>
                  <rdf:li rdf:resource="https://identifiers.org/reactome/R-ALL-5617810"/>
                  <rdf:li rdf:resource="https://identifiers.org/reactome/R-ALL-113525"/>
                  <rdf:li rdf:resource="https://identifiers.org/keggc/C00035"/>
                  <rdf:li rdf:resource="https://identifiers.org/keggc/M_C00035"/>
                  <rdf:li rdf:resource="https://identifiers.org/metacycm/GDP-GROUP"/>
                  <rdf:li rdf:resource="https://identifiers.org/metacycm/GDP"/>
                  <rdf:li rdf:resource="https://identifiers.org/hmdb/HMDB0001201"/>
                  <rdf:li rdf:resource="https://identifiers.org/hmdb/HMDB01201"/>
                  <rdf:li rdf:resource="https://identifiers.org/seedm/M_cpd00031"/>
                  <rdf:li rdf:resource="https://identifiers.org/seedm/cpd00031"/>
                  <rdf:li rdf:resource="https://identifiers.org/sabiorkm/1280"/>
                  <rdf:li rdf:resource="https://identifiers.org/metacyc.compound/GDP-GROUP"/>
                  <rdf:li rdf:resource="https://identifiers.org/metacyc.compound/GDP"/>
                  <rdf:li rdf:resource="https://identifiers.org/sabiork.compound/1280"/>
                  <rdf:li rdf:resource="https://identifiers.org/pubchem.compound/21604868 135398618"/>
                  <rdf:li rdf:resource="https://identifiers.org/pubchem.compound/25093477 101598542 134977897 135884481 137279659"/>
                </rdf:Bag>
              </bqbiol:is>
            </rdf:Description>
          </rdf:RDF>
        </annotation>
      </species>
      <species metaid="meta_M_oaa_c" sboTerm="SBO:0000247" id="M_oaa_c" name="Oxaloacetate_c0" compartment="c" hasOnlySubstanceUnits="false" boundaryCondition="false" constant="false" fbc:charge="-2" fbc:chemicalFormula="C4H2O5">
        <annotation>
          <rdf:RDF xmlns:rdf="http://www.w3.org/1999/02/22-rdf-syntax-ns#" xmlns:dcterms="http://purl.org/dc/terms/" xmlns:vCard="http://www.w3.org/2001/vcard-rdf/3.0#" xmlns:vCard4="http://www.w3.org/2006/vcard/ns#" xmlns:bqbiol="http://biomodels.net/biology-qualifiers/" xmlns:bqmodel="http://biomodels.net/model-qualifiers/">
            <rdf:Description rdf:about="#meta_M_oaa_c">
              <bqbiol:is>
                <rdf:Bag>
                  <rdf:li rdf:resource="https://identifiers.org/seed.compound/cpd00032"/>
                  <rdf:li rdf:resource="https://identifiers.org/inchi/InChI=1S/C4H4O5/c5-2(4(8)9)1-3(6)7/h1H2,(H,6,7)(H,8,9)/p-2"/>
                  <rdf:li rdf:resource="https://identifiers.org/inchikey/KHPXUQMNIQBQEV-UHFFFAOYSA-L"/>
                  <rdf:li rdf:resource="https://identifiers.org/bigg.metabolite/oaa"/>
                  <rdf:li rdf:resource="https://identifiers.org/kegg.compound/C00036"/>
                  <rdf:li rdf:resource="https://identifiers.org/metanetx.chemical/MNXM46"/>
                  <rdf:li rdf:resource="https://identifiers.org/biocyc/META:OXALACETIC_ACID"/>
                  <rdf:li rdf:resource="https://identifiers.org/envipathm/650babc9-9d68-4b73-9332-11972ca26f7b/compound/40afaad4-431a-4e3c-b4c7-020dbe4bdd2a"/>
                  <rdf:li rdf:resource="https://identifiers.org/envipathm/32de3cf4-e3e6-4168-956e-32fa5ddb0ce1/compound/be7c543c-40bd-4698-9821-22f2e65c38f3"/>
                  <rdf:li rdf:resource="https://identifiers.org/envipathm/4fd7f3e0-dd25-43ac-9453-dda3e52396e4/compound/133a11f3-81b0-4384-837e-1ccdd0a2a645"/>
                  <rdf:li rdf:resource="https://identifiers.org/chebi/CHEBI:14703"/>
                  <rdf:li rdf:resource="https://identifiers.org/chebi/CHEBI:25734"/>
                  <rdf:li rdf:resource="https://identifiers.org/chebi/CHEBI:24958"/>
                  <rdf:li rdf:resource="https://identifiers.org/chebi/CHEBI:24959"/>
                  <rdf:li rdf:resource="https://identifiers.org/chebi/CHEBI:16452"/>
                  <rdf:li rdf:resource="https://identifiers.org/chebi/CHEBI:25731"/>
                  <rdf:li rdf:resource="https://identifiers.org/chebi/CHEBI:30744"/>
                  <rdf:li rdf:resource="https://identifiers.org/chebi/CHEBI:7812"/>
                  <rdf:li rdf:resource="https://identifiers.org/chebi/CHEBI:12820"/>
                  <rdf:li rdf:resource="https://identifiers.org/envipath/650babc9-9d68-4b73-9332-11972ca26f7b/compound/40afaad4-431a-4e3c-b4c7-020dbe4bdd2a"/>
                  <rdf:li rdf:resource="https://identifiers.org/envipath/32de3cf4-e3e6-4168-956e-32fa5ddb0ce1/compound/be7c543c-40bd-4698-9821-22f2e65c38f3"/>
                  <rdf:li rdf:resource="https://identifiers.org/envipath/4fd7f3e0-dd25-43ac-9453-dda3e52396e4/compound/133a11f3-81b0-4384-837e-1ccdd0a2a645"/>
                  <rdf:li rdf:resource="https://identifiers.org/seedm/M_cpd00032"/>
                  <rdf:li rdf:resource="https://identifiers.org/seedm/cpd00032"/>
                  <rdf:li rdf:resource="https://identifiers.org/sabiorkm/1915"/>
                  <rdf:li rdf:resource="https://identifiers.org/hmdb/HMDB00223"/>
                  <rdf:li rdf:resource="https://identifiers.org/hmdb/HMDB0000223"/>
                  <rdf:li rdf:resource="https://identifiers.org/reactomem/R-ALL-113587"/>
                  <rdf:li rdf:resource="https://identifiers.org/reactomem/R-ALL-76213"/>
                  <rdf:li rdf:resource="https://identifiers.org/reactome/R-ALL-113587"/>
                  <rdf:li rdf:resource="https://identifiers.org/reactome/R-ALL-76213"/>
                  <rdf:li rdf:resource="https://identifiers.org/biggm/M_oaa"/>
                  <rdf:li rdf:resource="https://identifiers.org/biggm/oaa"/>
                  <rdf:li rdf:resource="https://identifiers.org/keggc/C00036"/>
                  <rdf:li rdf:resource="https://identifiers.org/keggc/M_C00036"/>
                  <rdf:li rdf:resource="https://identifiers.org/lipidmapsm/LMFA01170120"/>
                  <rdf:li rdf:resource="https://identifiers.org/metacyc.compound/OXALACETIC_ACID"/>
                  <rdf:li rdf:resource="https://identifiers.org/lipidmaps/LMFA01170120"/>
                  <rdf:li rdf:resource="https://identifiers.org/metacycm/OXALACETIC_ACID"/>
                  <rdf:li rdf:resource="https://identifiers.org/sabiork.compound/1915"/>
                  <rdf:li rdf:resource="https://identifiers.org/pubchem.compound/164550"/>
                </rdf:Bag>
              </bqbiol:is>
            </rdf:Description>
          </rdf:RDF>
        </annotation>
      </species>
      <species metaid="meta_M_gly_c" sboTerm="SBO:0000247" id="M_gly_c" name="Glycine_c0" compartment="c" hasOnlySubstanceUnits="false" boundaryCondition="false" constant="false" fbc:charge="0" fbc:chemicalFormula="C2H5NO2">
        <annotation>
          <rdf:RDF xmlns:rdf="http://www.w3.org/1999/02/22-rdf-syntax-ns#" xmlns:dcterms="http://purl.org/dc/terms/" xmlns:vCard="http://www.w3.org/2001/vcard-rdf/3.0#" xmlns:vCard4="http://www.w3.org/2006/vcard/ns#" xmlns:bqbiol="http://biomodels.net/biology-qualifiers/" xmlns:bqmodel="http://biomodels.net/model-qualifiers/">
            <rdf:Description rdf:about="#meta_M_gly_c">
              <bqbiol:is>
                <rdf:Bag>
                  <rdf:li rdf:resource="https://identifiers.org/seed.compound/cpd00033"/>
                  <rdf:li rdf:resource="https://identifiers.org/inchi/InChI=1S/C2H5NO2/c3-1-2(4)5/h1,3H2,(H,4,5)"/>
                  <rdf:li rdf:resource="https://identifiers.org/inchikey/DHMQDGOQFOQNFH-UHFFFAOYSA-N"/>
                  <rdf:li rdf:resource="https://identifiers.org/bigg.metabolite/gly"/>
                  <rdf:li rdf:resource="https://identifiers.org/kegg.compound/C00037"/>
                  <rdf:li rdf:resource="https://identifiers.org/metanetx.chemical/MNXM29"/>
                  <rdf:li rdf:resource="https://identifiers.org/biocyc/META:GLY"/>
                  <rdf:li rdf:resource="https://identifiers.org/chebi/CHEBI:32507"/>
                  <rdf:li rdf:resource="https://identifiers.org/chebi/CHEBI:57305"/>
                  <rdf:li rdf:resource="https://identifiers.org/chebi/CHEBI:5460"/>
                  <rdf:li rdf:resource="https://identifiers.org/chebi/CHEBI:14344"/>
                  <rdf:li rdf:resource="https://identifiers.org/chebi/CHEBI:42964"/>
                  <rdf:li rdf:resource="https://identifiers.org/chebi/CHEBI:132194"/>
                  <rdf:li rdf:resource="https://identifiers.org/chebi/CHEBI:24368"/>
                  <rdf:li rdf:resource="https://identifiers.org/chebi/CHEBI:32508"/>
                  <rdf:li rdf:resource="https://identifiers.org/chebi/CHEBI:10792"/>
                  <rdf:li rdf:resource="https://identifiers.org/chebi/CHEBI:15428"/>
                  <rdf:li rdf:resource="https://identifiers.org/reactomem/R-ALL-159549"/>
                  <rdf:li rdf:resource="https://identifiers.org/reactomem/R-ALL-29424"/>
                  <rdf:li rdf:resource="https://identifiers.org/reactomem/R-ALL-193446"/>
                  <rdf:li rdf:resource="https://identifiers.org/reactomem/R-ALL-428557"/>
                  <rdf:li rdf:resource="https://identifiers.org/reactomem/R-ALL-266029"/>
                  <rdf:li rdf:resource="https://identifiers.org/reactomem/R-ALL-113545"/>
                  <rdf:li rdf:resource="https://identifiers.org/keggc/C00037"/>
                  <rdf:li rdf:resource="https://identifiers.org/keggc/M_C00037"/>
                  <rdf:li rdf:resource="https://identifiers.org/reactome/R-ALL-159549"/>
                  <rdf:li rdf:resource="https://identifiers.org/reactome/R-ALL-29424"/>
                  <rdf:li rdf:resource="https://identifiers.org/reactome/R-ALL-193446"/>
                  <rdf:li rdf:resource="https://identifiers.org/reactome/R-ALL-428557"/>
                  <rdf:li rdf:resource="https://identifiers.org/reactome/R-ALL-266029"/>
                  <rdf:li rdf:resource="https://identifiers.org/reactome/R-ALL-113545"/>
                  <rdf:li rdf:resource="https://identifiers.org/envipathm/32de3cf4-e3e6-4168-956e-32fa5ddb0ce1/compound/19441357-44af-48e1-b5ac-0e48c8dcbb87"/>
                  <rdf:li rdf:resource="https://identifiers.org/envipathm/650babc9-9d68-4b73-9332-11972ca26f7b/compound/870d7ca5-6659-40eb-8b5d-858bd29cddaa"/>
                  <rdf:li rdf:resource="https://identifiers.org/sabiork.compound/66"/>
                  <rdf:li rdf:resource="https://identifiers.org/biggm/gly"/>
                  <rdf:li rdf:resource="https://identifiers.org/biggm/M_gly"/>
                  <rdf:li rdf:resource="https://identifiers.org/hmdb/HMDB00123"/>
                  <rdf:li rdf:resource="https://identifiers.org/hmdb/HMDB0000123"/>
                  <rdf:li rdf:resource="https://identifiers.org/keggd/D00011"/>
                  <rdf:li rdf:resource="https://identifiers.org/keggd/M_D00011"/>
                  <rdf:li rdf:resource="https://identifiers.org/seedm/cpd00033"/>
                  <rdf:li rdf:resource="https://identifiers.org/seedm/M_cpd00033"/>
                  <rdf:li rdf:resource="https://identifiers.org/envipath/32de3cf4-e3e6-4168-956e-32fa5ddb0ce1/compound/19441357-44af-48e1-b5ac-0e48c8dcbb87"/>
                  <rdf:li rdf:resource="https://identifiers.org/envipath/650babc9-9d68-4b73-9332-11972ca26f7b/compound/870d7ca5-6659-40eb-8b5d-858bd29cddaa"/>
                  <rdf:li rdf:resource="https://identifiers.org/metacycm/GLY"/>
                  <rdf:li rdf:resource="https://identifiers.org/metacycm/Phosphorylated-Amino-Acids"/>
                  <rdf:li rdf:resource="https://identifiers.org/metacyc.compound/GLY"/>
                  <rdf:li rdf:resource="https://identifiers.org/metacyc.compound/Phosphorylated-Amino-Acids"/>
                  <rdf:li rdf:resource="https://identifiers.org/sabiorkm/66"/>
                  <rdf:li rdf:resource="https://identifiers.org/kegg.drug/D00011"/>
                  <rdf:li rdf:resource="https://identifiers.org/pubchem.compound/750 5257127"/>
                </rdf:Bag>
              </bqbiol:is>
            </rdf:Description>
          </rdf:RDF>
        </annotation>
      </species>
      <species metaid="meta_M_zn2_c" sboTerm="SBO:0000247" id="M_zn2_c" name="Zn2+_c0" compartment="c" hasOnlySubstanceUnits="false" boundaryCondition="false" constant="false" fbc:charge="2" fbc:chemicalFormula="Zn">
        <annotation>
          <rdf:RDF xmlns:rdf="http://www.w3.org/1999/02/22-rdf-syntax-ns#" xmlns:dcterms="http://purl.org/dc/terms/" xmlns:vCard="http://www.w3.org/2001/vcard-rdf/3.0#" xmlns:vCard4="http://www.w3.org/2006/vcard/ns#" xmlns:bqbiol="http://biomodels.net/biology-qualifiers/" xmlns:bqmodel="http://biomodels.net/model-qualifiers/">
            <rdf:Description rdf:about="#meta_M_zn2_c">
              <bqbiol:is>
                <rdf:Bag>
                  <rdf:li rdf:resource="https://identifiers.org/seed.compound/cpd00034"/>
                  <rdf:li rdf:resource="https://identifiers.org/inchi/InChI=1S/Zn/q+2"/>
                  <rdf:li rdf:resource="https://identifiers.org/inchikey/PTFCDOFLOPIGGS-UHFFFAOYSA-N"/>
                  <rdf:li rdf:resource="https://identifiers.org/bigg.metabolite/zn2"/>
                  <rdf:li rdf:resource="https://identifiers.org/bigg.metabolite/HC02172"/>
                  <rdf:li rdf:resource="https://identifiers.org/kegg.compound/C00038"/>
                  <rdf:li rdf:resource="https://identifiers.org/metanetx.chemical/MNXM149"/>
                  <rdf:li rdf:resource="https://identifiers.org/metanetx.chemical/MNXM729215"/>
                  <rdf:li rdf:resource="https://identifiers.org/biocyc/META:ZN+2"/>
                  <rdf:li rdf:resource="https://identifiers.org/reactomem/R-ALL-5211336"/>
                  <rdf:li rdf:resource="https://identifiers.org/reactomem/R-ALL-216667"/>
                  <rdf:li rdf:resource="https://identifiers.org/reactomem/R-ALL-5228397"/>
                  <rdf:li rdf:resource="https://identifiers.org/reactomem/R-ALL-109265"/>
                  <rdf:li rdf:resource="https://identifiers.org/reactomem/R-ALL-158417"/>
                  <rdf:li rdf:resource="https://identifiers.org/reactomem/R-ALL-437093"/>
                  <rdf:li rdf:resource="https://identifiers.org/reactomem/R-ALL-29426"/>
                  <rdf:li rdf:resource="https://identifiers.org/reactomem/R-ALL-3777117"/>
                  <rdf:li rdf:resource="https://identifiers.org/reactomem/R-ALL-5228942"/>
                  <rdf:li rdf:resource="https://identifiers.org/reactomem/R-ALL-216785"/>
                  <rdf:li rdf:resource="https://identifiers.org/reactomem/R-ALL-200493"/>
                  <rdf:li rdf:resource="https://identifiers.org/reactomem/R-ALL-975815"/>
                  <rdf:li rdf:resource="https://identifiers.org/reactomem/R-ALL-190019"/>
                  <rdf:li rdf:resource="https://identifiers.org/reactomem/R-ALL-435350"/>
                  <rdf:li rdf:resource="https://identifiers.org/reactomem/R-ALL-5668571"/>
                  <rdf:li rdf:resource="https://identifiers.org/reactomem/R-ALL-1562550"/>
                  <rdf:li rdf:resource="https://identifiers.org/reactomem/R-ALL-880067"/>
                  <rdf:li rdf:resource="https://identifiers.org/reactomem/R-ALL-442320"/>
                  <rdf:li rdf:resource="https://identifiers.org/reactome/R-ALL-5211336"/>
                  <rdf:li rdf:resource="https://identifiers.org/reactome/R-ALL-216667"/>
                  <rdf:li rdf:resource="https://identifiers.org/reactome/R-ALL-5228397"/>
                  <rdf:li rdf:resource="https://identifiers.org/reactome/R-ALL-109265"/>
                  <rdf:li rdf:resource="https://identifiers.org/reactome/R-ALL-437093"/>
                  <rdf:li rdf:resource="https://identifiers.org/reactome/R-ALL-29426"/>
                  <rdf:li rdf:resource="https://identifiers.org/reactome/R-ALL-3777117"/>
                  <rdf:li rdf:resource="https://identifiers.org/reactome/R-ALL-1562550"/>
                  <rdf:li rdf:resource="https://identifiers.org/reactome/R-ALL-5228942"/>
                  <rdf:li rdf:resource="https://identifiers.org/reactome/R-ALL-216785"/>
                  <rdf:li rdf:resource="https://identifiers.org/reactome/R-ALL-200493"/>
                  <rdf:li rdf:resource="https://identifiers.org/reactome/R-ALL-975815"/>
                  <rdf:li rdf:resource="https://identifiers.org/reactome/R-ALL-190019"/>
                  <rdf:li rdf:resource="https://identifiers.org/reactome/R-ALL-435350"/>
                  <rdf:li rdf:resource="https://identifiers.org/reactome/R-ALL-5668571"/>
                  <rdf:li rdf:resource="https://identifiers.org/reactome/R-ALL-158417"/>
                  <rdf:li rdf:resource="https://identifiers.org/reactome/R-ALL-880067"/>
                  <rdf:li rdf:resource="https://identifiers.org/reactome/R-ALL-442320"/>
                  <rdf:li rdf:resource="https://identifiers.org/envipathm/650babc9-9d68-4b73-9332-11972ca26f7b/compound/e001893e-eeac-4e3a-bcb9-52d3b7874841"/>
                  <rdf:li rdf:resource="https://identifiers.org/keggc/M_C00038"/>
                  <rdf:li rdf:resource="https://identifiers.org/keggc/C00038"/>
                  <rdf:li rdf:resource="https://identifiers.org/sabiork.compound/1281"/>
                  <rdf:li rdf:resource="https://identifiers.org/biggm/M_zn2"/>
                  <rdf:li rdf:resource="https://identifiers.org/biggm/zn2"/>
                  <rdf:li rdf:resource="https://identifiers.org/biggm/HC02172"/>
                  <rdf:li rdf:resource="https://identifiers.org/biggm/M_HC02172"/>
                  <rdf:li rdf:resource="https://identifiers.org/envipath/650babc9-9d68-4b73-9332-11972ca26f7b/compound/e001893e-eeac-4e3a-bcb9-52d3b7874841"/>
                  <rdf:li rdf:resource="https://identifiers.org/seedm/M_cpd00034"/>
                  <rdf:li rdf:resource="https://identifiers.org/seedm/cpd00034"/>
                  <rdf:li rdf:resource="https://identifiers.org/chebi/CHEBI:49972"/>
                  <rdf:li rdf:resource="https://identifiers.org/chebi/CHEBI:49982"/>
                  <rdf:li rdf:resource="https://identifiers.org/chebi/CHEBI:27368"/>
                  <rdf:li rdf:resource="https://identifiers.org/chebi/CHEBI:10113"/>
                  <rdf:li rdf:resource="https://identifiers.org/chebi/CHEBI:176618"/>
                  <rdf:li rdf:resource="https://identifiers.org/chebi/CHEBI:29105"/>
                  <rdf:li rdf:resource="https://identifiers.org/sabiorkm/1281"/>
                  <rdf:li rdf:resource="https://identifiers.org/metacycm/ZN+2"/>
                  <rdf:li rdf:resource="https://identifiers.org/hmdb/HMDB0001303"/>
                  <rdf:li rdf:resource="https://identifiers.org/hmdb/HMDB0015532"/>
                  <rdf:li rdf:resource="https://identifiers.org/hmdb/HMDB15532"/>
                  <rdf:li rdf:resource="https://identifiers.org/hmdb/HMDB01303"/>
                  <rdf:li rdf:resource="https://identifiers.org/metacyc.compound/ZN+2"/>
                  <rdf:li rdf:resource="https://identifiers.org/pubchem.compound/32051"/>
                </rdf:Bag>
              </bqbiol:is>
            </rdf:Description>
          </rdf:RDF>
        </annotation>
      </species>
      <species metaid="meta_M_ala__L_c" sboTerm="SBO:0000247" id="M_ala__L_c" name="L-Alanine_c0" compartment="c" hasOnlySubstanceUnits="false" boundaryCondition="false" constant="false" fbc:charge="0" fbc:chemicalFormula="C3H7NO2">
        <annotation>
          <rdf:RDF xmlns:rdf="http://www.w3.org/1999/02/22-rdf-syntax-ns#" xmlns:dcterms="http://purl.org/dc/terms/" xmlns:vCard="http://www.w3.org/2001/vcard-rdf/3.0#" xmlns:vCard4="http://www.w3.org/2006/vcard/ns#" xmlns:bqbiol="http://biomodels.net/biology-qualifiers/" xmlns:bqmodel="http://biomodels.net/model-qualifiers/">
            <rdf:Description rdf:about="#meta_M_ala__L_c">
              <bqbiol:is>
                <rdf:Bag>
                  <rdf:li rdf:resource="https://identifiers.org/seed.compound/cpd00035"/>
                  <rdf:li rdf:resource="https://identifiers.org/inchi/InChI=1S/C3H7NO2/c1-2(4)3(5)6/h2H,4H2,1H3,(H,5,6)/t2-/m0/s1"/>
                  <rdf:li rdf:resource="https://identifiers.org/inchikey/QNAYBMKLOCPYGJ-REOHCLBHSA-N"/>
                  <rdf:li rdf:resource="https://identifiers.org/bigg.metabolite/ala__L"/>
                  <rdf:li rdf:resource="https://identifiers.org/kegg.compound/C00041"/>
                  <rdf:li rdf:resource="https://identifiers.org/metanetx.chemical/MNXM1105732"/>
                  <rdf:li rdf:resource="https://identifiers.org/metanetx.chemical/MNXM32"/>
                  <rdf:li rdf:resource="https://identifiers.org/biocyc/META:L-ALPHA-ALANINE"/>
                  <rdf:li rdf:resource="https://identifiers.org/seedm/M_cpd00035"/>
                  <rdf:li rdf:resource="https://identifiers.org/seedm/cpd00035"/>
                  <rdf:li rdf:resource="https://identifiers.org/biggm/ala-L"/>
                  <rdf:li rdf:resource="https://identifiers.org/biggm/ala__L"/>
                  <rdf:li rdf:resource="https://identifiers.org/biggm/M_ala__L"/>
                  <rdf:li rdf:resource="https://identifiers.org/reactomem/R-ALL-389664"/>
                  <rdf:li rdf:resource="https://identifiers.org/reactomem/R-ALL-379697"/>
                  <rdf:li rdf:resource="https://identifiers.org/reactomem/R-ALL-29432"/>
                  <rdf:li rdf:resource="https://identifiers.org/reactomem/R-ALL-352036"/>
                  <rdf:li rdf:resource="https://identifiers.org/metacyc.compound/L-ALPHA-ALANINE"/>
                  <rdf:li rdf:resource="https://identifiers.org/chebi/CHEBI:32432"/>
                  <rdf:li rdf:resource="https://identifiers.org/chebi/CHEBI:32431"/>
                  <rdf:li rdf:resource="https://identifiers.org/chebi/CHEBI:46308"/>
                  <rdf:li rdf:resource="https://identifiers.org/chebi/CHEBI:40735"/>
                  <rdf:li rdf:resource="https://identifiers.org/chebi/CHEBI:57972"/>
                  <rdf:li rdf:resource="https://identifiers.org/chebi/CHEBI:6171"/>
                  <rdf:li rdf:resource="https://identifiers.org/chebi/CHEBI:13069"/>
                  <rdf:li rdf:resource="https://identifiers.org/chebi/CHEBI:76050"/>
                  <rdf:li rdf:resource="https://identifiers.org/chebi/CHEBI:40734"/>
                  <rdf:li rdf:resource="https://identifiers.org/chebi/CHEBI:16977"/>
                  <rdf:li rdf:resource="https://identifiers.org/chebi/CHEBI:21216"/>
                  <rdf:li rdf:resource="https://identifiers.org/reactome/R-ALL-389664"/>
                  <rdf:li rdf:resource="https://identifiers.org/reactome/R-ALL-379697"/>
                  <rdf:li rdf:resource="https://identifiers.org/reactome/R-ALL-29432"/>
                  <rdf:li rdf:resource="https://identifiers.org/reactome/R-ALL-352036"/>
                  <rdf:li rdf:resource="https://identifiers.org/envipath/650babc9-9d68-4b73-9332-11972ca26f7b/compound/1aad160f-1c5e-48e0-9473-6305321b31ed"/>
                  <rdf:li rdf:resource="https://identifiers.org/keggd/M_D00012"/>
                  <rdf:li rdf:resource="https://identifiers.org/keggd/D00012"/>
                  <rdf:li rdf:resource="https://identifiers.org/keggc/M_C00041"/>
                  <rdf:li rdf:resource="https://identifiers.org/keggc/C00041"/>
                  <rdf:li rdf:resource="https://identifiers.org/hmdb/HMDB00161"/>
                  <rdf:li rdf:resource="https://identifiers.org/hmdb/HMDB0000161"/>
                  <rdf:li rdf:resource="https://identifiers.org/sabiork.compound/67"/>
                  <rdf:li rdf:resource="https://identifiers.org/envipathm/650babc9-9d68-4b73-9332-11972ca26f7b/compound/1aad160f-1c5e-48e0-9473-6305321b31ed"/>
                  <rdf:li rdf:resource="https://identifiers.org/kegg.drug/D00012"/>
                  <rdf:li rdf:resource="https://identifiers.org/metacycm/L-ALPHA-ALANINE"/>
                  <rdf:li rdf:resource="https://identifiers.org/sabiorkm/67"/>
                  <rdf:li rdf:resource="https://identifiers.org/pubchem.compound/5950 7311724"/>
                </rdf:Bag>
              </bqbiol:is>
            </rdf:Description>
          </rdf:RDF>
        </annotation>
      </species>
      <species metaid="meta_M_succ_c" sboTerm="SBO:0000247" id="M_succ_c" name="Succinate_c0" compartment="c" hasOnlySubstanceUnits="false" boundaryCondition="false" constant="false" fbc:charge="-2" fbc:chemicalFormula="C4H4O4">
        <annotation>
          <rdf:RDF xmlns:rdf="http://www.w3.org/1999/02/22-rdf-syntax-ns#" xmlns:dcterms="http://purl.org/dc/terms/" xmlns:vCard="http://www.w3.org/2001/vcard-rdf/3.0#" xmlns:vCard4="http://www.w3.org/2006/vcard/ns#" xmlns:bqbiol="http://biomodels.net/biology-qualifiers/" xmlns:bqmodel="http://biomodels.net/model-qualifiers/">
            <rdf:Description rdf:about="#meta_M_succ_c">
              <bqbiol:is>
                <rdf:Bag>
                  <rdf:li rdf:resource="https://identifiers.org/seed.compound/cpd00036"/>
                  <rdf:li rdf:resource="https://identifiers.org/inchi/InChI=1S/C4H6O4/c5-3(6)1-2-4(7)8/h1-2H2,(H,5,6)(H,7,8)/p-2"/>
                  <rdf:li rdf:resource="https://identifiers.org/inchikey/KDYFGRWQOYBRFD-UHFFFAOYSA-L"/>
                  <rdf:li rdf:resource="https://identifiers.org/bigg.metabolite/succ"/>
                  <rdf:li rdf:resource="https://identifiers.org/kegg.compound/C00042"/>
                  <rdf:li rdf:resource="https://identifiers.org/metanetx.chemical/MNXM25"/>
                  <rdf:li rdf:resource="https://identifiers.org/biocyc/META:SUC"/>
                  <rdf:li rdf:resource="https://identifiers.org/chebi/CHEBI:26803"/>
                  <rdf:li rdf:resource="https://identifiers.org/chebi/CHEBI:15741"/>
                  <rdf:li rdf:resource="https://identifiers.org/chebi/CHEBI:30779"/>
                  <rdf:li rdf:resource="https://identifiers.org/chebi/CHEBI:30031"/>
                  <rdf:li rdf:resource="https://identifiers.org/chebi/CHEBI:9304"/>
                  <rdf:li rdf:resource="https://identifiers.org/chebi/CHEBI:26807"/>
                  <rdf:li rdf:resource="https://identifiers.org/chebi/CHEBI:132287"/>
                  <rdf:li rdf:resource="https://identifiers.org/chebi/CHEBI:15125"/>
                  <rdf:li rdf:resource="https://identifiers.org/chebi/CHEBI:22943"/>
                  <rdf:li rdf:resource="https://identifiers.org/chebi/CHEBI:22941"/>
                  <rdf:li rdf:resource="https://identifiers.org/chebi/CHEBI:90372"/>
                  <rdf:li rdf:resource="https://identifiers.org/chebi/CHEBI:45639"/>
                  <rdf:li rdf:resource="https://identifiers.org/chebi/CHEBI:172952"/>
                  <rdf:li rdf:resource="https://identifiers.org/reactome/R-ALL-433123"/>
                  <rdf:li rdf:resource="https://identifiers.org/reactome/R-ALL-113536"/>
                  <rdf:li rdf:resource="https://identifiers.org/reactome/R-ALL-1650769"/>
                  <rdf:li rdf:resource="https://identifiers.org/reactome/R-ALL-159939"/>
                  <rdf:li rdf:resource="https://identifiers.org/reactome/R-ALL-389583"/>
                  <rdf:li rdf:resource="https://identifiers.org/reactome/R-ALL-29434"/>
                  <rdf:li rdf:resource="https://identifiers.org/reactomem/R-ALL-433123"/>
                  <rdf:li rdf:resource="https://identifiers.org/reactomem/R-ALL-113536"/>
                  <rdf:li rdf:resource="https://identifiers.org/reactomem/R-ALL-1650769"/>
                  <rdf:li rdf:resource="https://identifiers.org/reactomem/R-ALL-159939"/>
                  <rdf:li rdf:resource="https://identifiers.org/reactomem/R-ALL-389583"/>
                  <rdf:li rdf:resource="https://identifiers.org/reactomem/R-ALL-29434"/>
                  <rdf:li rdf:resource="https://identifiers.org/hmdb/HMDB00254"/>
                  <rdf:li rdf:resource="https://identifiers.org/hmdb/HMDB0000254"/>
                  <rdf:li rdf:resource="https://identifiers.org/keggc/C00042"/>
                  <rdf:li rdf:resource="https://identifiers.org/keggc/M_C00042"/>
                  <rdf:li rdf:resource="https://identifiers.org/metacyc.compound/SUC"/>
                  <rdf:li rdf:resource="https://identifiers.org/metacycm/SUC"/>
                  <rdf:li rdf:resource="https://identifiers.org/sabiorkm/1924"/>
                  <rdf:li rdf:resource="https://identifiers.org/envipath/5882df9c-dae1-4d80-a40e-db4724271456/compound/6377658b-03f6-4fed-a5bf-ff0f2389b693"/>
                  <rdf:li rdf:resource="https://identifiers.org/envipath/4fd7f3e0-dd25-43ac-9453-dda3e52396e4/compound/cc98aff0-7f64-4db4-9d59-de961c228496"/>
                  <rdf:li rdf:resource="https://identifiers.org/envipath/d817c31c-d879-44c8-913d-2963d42f8203/compound/5abc7515-1085-4b47-bc8e-3a6ded9be493"/>
                  <rdf:li rdf:resource="https://identifiers.org/envipath/32de3cf4-e3e6-4168-956e-32fa5ddb0ce1/compound/8fdfd425-4343-4bf2-8427-b2ffa57fdbd7"/>
                  <rdf:li rdf:resource="https://identifiers.org/envipathm/5882df9c-dae1-4d80-a40e-db4724271456/compound/6377658b-03f6-4fed-a5bf-ff0f2389b693"/>
                  <rdf:li rdf:resource="https://identifiers.org/envipathm/4fd7f3e0-dd25-43ac-9453-dda3e52396e4/compound/cc98aff0-7f64-4db4-9d59-de961c228496"/>
                  <rdf:li rdf:resource="https://identifiers.org/envipathm/d817c31c-d879-44c8-913d-2963d42f8203/compound/5abc7515-1085-4b47-bc8e-3a6ded9be493"/>
                  <rdf:li rdf:resource="https://identifiers.org/envipathm/32de3cf4-e3e6-4168-956e-32fa5ddb0ce1/compound/8fdfd425-4343-4bf2-8427-b2ffa57fdbd7"/>
                  <rdf:li rdf:resource="https://identifiers.org/sabiork.compound/1924"/>
                  <rdf:li rdf:resource="https://identifiers.org/slm/000000892"/>
                  <rdf:li rdf:resource="https://identifiers.org/seedm/M_cpd00036"/>
                  <rdf:li rdf:resource="https://identifiers.org/seedm/cpd00036"/>
                  <rdf:li rdf:resource="https://identifiers.org/biggm/M_succ"/>
                  <rdf:li rdf:resource="https://identifiers.org/biggm/succ"/>
                  <rdf:li rdf:resource="https://identifiers.org/lipidmaps/LMFA01170043"/>
                  <rdf:li rdf:resource="https://identifiers.org/lipidmapsm/LMFA01170043"/>
                  <rdf:li rdf:resource="https://identifiers.org/pubchem.compound/160419"/>
                </rdf:Bag>
              </bqbiol:is>
            </rdf:Description>
          </rdf:RDF>
        </annotation>
      </species>
      <species metaid="meta_M_uacgam_c" sboTerm="SBO:0000247" id="M_uacgam_c" name="UDP-N-acetylglucosamine_c0" compartment="c" hasOnlySubstanceUnits="false" boundaryCondition="false" constant="false" fbc:charge="-2" fbc:chemicalFormula="C17H25N3O17P2">
        <annotation>
          <rdf:RDF xmlns:rdf="http://www.w3.org/1999/02/22-rdf-syntax-ns#" xmlns:dcterms="http://purl.org/dc/terms/" xmlns:vCard="http://www.w3.org/2001/vcard-rdf/3.0#" xmlns:vCard4="http://www.w3.org/2006/vcard/ns#" xmlns:bqbiol="http://biomodels.net/biology-qualifiers/" xmlns:bqmodel="http://biomodels.net/model-qualifiers/">
            <rdf:Description rdf:about="#meta_M_uacgam_c">
              <bqbiol:is>
                <rdf:Bag>
                  <rdf:li rdf:resource="https://identifiers.org/seed.compound/cpd00037"/>
                  <rdf:li rdf:resource="https://identifiers.org/inchi/InChI=1S/C17H27N3O17P2/c1-6(22)18-10-13(26)11(24)7(4-21)35-16(10)36-39(31,32)37-38(29,30)33-5-8-12(25)14(27)15(34-8)20-3-2-9(23)19-17(20)28/h2-3,7-8,10-16,21,24-27H,4-5H2,1H3,(H,18,22)(H,29,30)(H,31,32)(H,19,23,28)/p-2/t7-,8-,10-,11-,12-,13-,14-,15-,16-/m1/s1"/>
                  <rdf:li rdf:resource="https://identifiers.org/inchikey/LFTYTUAZOPRMMI-CFRASDGPSA-L"/>
                  <rdf:li rdf:resource="https://identifiers.org/bigg.metabolite/uacgam"/>
                  <rdf:li rdf:resource="https://identifiers.org/kegg.compound/G10610"/>
                  <rdf:li rdf:resource="https://identifiers.org/kegg.compound/C00043"/>
                  <rdf:li rdf:resource="https://identifiers.org/metanetx.chemical/MNXM47"/>
                  <rdf:li rdf:resource="https://identifiers.org/metanetx.chemical/MNXM1104529"/>
                  <rdf:li rdf:resource="https://identifiers.org/biocyc/META:UDP-N-ACETYL-D-GLUCOSAMINE"/>
                  <rdf:li rdf:resource="https://identifiers.org/seedm/M_cpd00037"/>
                  <rdf:li rdf:resource="https://identifiers.org/seedm/cpd00037"/>
                  <rdf:li rdf:resource="https://identifiers.org/chebi/CHEBI:57705"/>
                  <rdf:li rdf:resource="https://identifiers.org/chebi/CHEBI:13456"/>
                  <rdf:li rdf:resource="https://identifiers.org/chebi/CHEBI:9823"/>
                  <rdf:li rdf:resource="https://identifiers.org/chebi/CHEBI:13476"/>
                  <rdf:li rdf:resource="https://identifiers.org/chebi/CHEBI:22115"/>
                  <rdf:li rdf:resource="https://identifiers.org/chebi/CHEBI:13475"/>
                  <rdf:li rdf:resource="https://identifiers.org/chebi/CHEBI:16264"/>
                  <rdf:li rdf:resource="https://identifiers.org/chebi/CHEBI:46243"/>
                  <rdf:li rdf:resource="https://identifiers.org/chebi/CHEBI:13473"/>
                  <rdf:li rdf:resource="https://identifiers.org/hmdb/HMDB0000290"/>
                  <rdf:li rdf:resource="https://identifiers.org/hmdb/HMDB00290"/>
                  <rdf:li rdf:resource="https://identifiers.org/keggc/C00043"/>
                  <rdf:li rdf:resource="https://identifiers.org/keggc/M_C00043"/>
                  <rdf:li rdf:resource="https://identifiers.org/metacycm/UDP-N-ACETYL-D-GLUCOSAMINE"/>
                  <rdf:li rdf:resource="https://identifiers.org/sabiorkm/1925"/>
                  <rdf:li rdf:resource="https://identifiers.org/reactome/R-ALL-162756"/>
                  <rdf:li rdf:resource="https://identifiers.org/reactome/R-ALL-3499326"/>
                  <rdf:li rdf:resource="https://identifiers.org/reactome/R-ALL-914003"/>
                  <rdf:li rdf:resource="https://identifiers.org/metacyc.compound/UDP-N-ACETYL-D-GLUCOSAMINE"/>
                  <rdf:li rdf:resource="https://identifiers.org/reactomem/R-ALL-162756"/>
                  <rdf:li rdf:resource="https://identifiers.org/reactomem/R-ALL-3499326"/>
                  <rdf:li rdf:resource="https://identifiers.org/reactomem/R-ALL-914003"/>
                  <rdf:li rdf:resource="https://identifiers.org/biggm/M_uacgam"/>
                  <rdf:li rdf:resource="https://identifiers.org/biggm/uacgam"/>
                  <rdf:li rdf:resource="https://identifiers.org/sabiork.compound/1925"/>
                  <rdf:li rdf:resource="https://identifiers.org/pubchem.compound/16667373 131770485"/>
                </rdf:Bag>
              </bqbiol:is>
            </rdf:Description>
          </rdf:RDF>
        </annotation>
      </species>
      <species metaid="meta_M_gtp_c" sboTerm="SBO:0000247" id="M_gtp_c" name="GTP_c0" compartment="c" hasOnlySubstanceUnits="false" boundaryCondition="false" constant="false" fbc:charge="-3" fbc:chemicalFormula="C10H13N5O14P3">
        <annotation>
          <rdf:RDF xmlns:rdf="http://www.w3.org/1999/02/22-rdf-syntax-ns#" xmlns:dcterms="http://purl.org/dc/terms/" xmlns:vCard="http://www.w3.org/2001/vcard-rdf/3.0#" xmlns:vCard4="http://www.w3.org/2006/vcard/ns#" xmlns:bqbiol="http://biomodels.net/biology-qualifiers/" xmlns:bqmodel="http://biomodels.net/model-qualifiers/">
            <rdf:Description rdf:about="#meta_M_gtp_c">
              <bqbiol:is>
                <rdf:Bag>
                  <rdf:li rdf:resource="https://identifiers.org/seed.compound/cpd00038"/>
                  <rdf:li rdf:resource="https://identifiers.org/inchi/InChI=1S/C10H16N5O14P3/c11-10-13-7-4(8(18)14-10)12-2-15(7)9-6(17)5(16)3(27-9)1-26-31(22,23)29-32(24,25)28-30(19,20)21/h2-3,5-6,9,16-17H,1H2,(H,22,23)(H,24,25)(H2,19,20,21)(H3,11,13,14,18)/p-4/t3-,5-,6-,9-/m1/s1"/>
                  <rdf:li rdf:resource="https://identifiers.org/inchi/InChI=1S/C10H16N5O14P3/c11-10-13-7-4(8(18)14-10)12-2-15(7)9-6(17)5(16)3(27-9)1-26-31(22,23)29-32(24,25)28-30(19,20)21/h2-3,5-6,9,16-17H,1H2,(H,22,23)(H,24,25)(H2,19,20,21)(H3,11,13,14,18)/p-3/t3-,5-,6-,9-/m1/s1"/>
                  <rdf:li rdf:resource="https://identifiers.org/inchikey/XKMLYUALXHKNFT-UUOKFMHZSA-K"/>
                  <rdf:li rdf:resource="https://identifiers.org/inchikey/XKMLYUALXHKNFT-UUOKFMHZSA-J"/>
                  <rdf:li rdf:resource="https://identifiers.org/bigg.metabolite/gtp"/>
                  <rdf:li rdf:resource="https://identifiers.org/kegg.compound/C00044"/>
                  <rdf:li rdf:resource="https://identifiers.org/metanetx.chemical/MNXM51"/>
                  <rdf:li rdf:resource="https://identifiers.org/metanetx.chemical/MNXM1103553"/>
                  <rdf:li rdf:resource="https://identifiers.org/biocyc/META:GTP"/>
                  <rdf:li rdf:resource="https://identifiers.org/chebi/CHEBI:15996"/>
                  <rdf:li rdf:resource="https://identifiers.org/chebi/CHEBI:57600"/>
                  <rdf:li rdf:resource="https://identifiers.org/chebi/CHEBI:42934"/>
                  <rdf:li rdf:resource="https://identifiers.org/chebi/CHEBI:24451"/>
                  <rdf:li rdf:resource="https://identifiers.org/chebi/CHEBI:13342"/>
                  <rdf:li rdf:resource="https://identifiers.org/chebi/CHEBI:5234"/>
                  <rdf:li rdf:resource="https://identifiers.org/chebi/CHEBI:37565"/>
                  <rdf:li rdf:resource="https://identifiers.org/seedm/cpd00038"/>
                  <rdf:li rdf:resource="https://identifiers.org/seedm/M_cpd00038"/>
                  <rdf:li rdf:resource="https://identifiers.org/hmdb/HMDB0001273"/>
                  <rdf:li rdf:resource="https://identifiers.org/hmdb/HMDB01273"/>
                  <rdf:li rdf:resource="https://identifiers.org/keggc/C00044"/>
                  <rdf:li rdf:resource="https://identifiers.org/keggc/M_C00044"/>
                  <rdf:li rdf:resource="https://identifiers.org/sabiorkm/1282"/>
                  <rdf:li rdf:resource="https://identifiers.org/reactome/R-ALL-983318"/>
                  <rdf:li rdf:resource="https://identifiers.org/reactome/R-ALL-1996291"/>
                  <rdf:li rdf:resource="https://identifiers.org/reactome/R-ALL-2213216"/>
                  <rdf:li rdf:resource="https://identifiers.org/reactome/R-ALL-114625"/>
                  <rdf:li rdf:resource="https://identifiers.org/reactome/R-ALL-29438"/>
                  <rdf:li rdf:resource="https://identifiers.org/reactome/R-ALL-113573"/>
                  <rdf:li rdf:resource="https://identifiers.org/reactome/R-ALL-114626"/>
                  <rdf:li rdf:resource="https://identifiers.org/reactome/R-ALL-1806221"/>
                  <rdf:li rdf:resource="https://identifiers.org/reactome/R-ALL-113571"/>
                  <rdf:li rdf:resource="https://identifiers.org/reactome/R-ALL-5617813"/>
                  <rdf:li rdf:resource="https://identifiers.org/reactomem/R-ALL-113571"/>
                  <rdf:li rdf:resource="https://identifiers.org/reactomem/R-ALL-983318"/>
                  <rdf:li rdf:resource="https://identifiers.org/reactomem/R-ALL-1996291"/>
                  <rdf:li rdf:resource="https://identifiers.org/reactomem/R-ALL-2213216"/>
                  <rdf:li rdf:resource="https://identifiers.org/reactomem/R-ALL-114625"/>
                  <rdf:li rdf:resource="https://identifiers.org/reactomem/R-ALL-29438"/>
                  <rdf:li rdf:resource="https://identifiers.org/reactomem/R-ALL-113573"/>
                  <rdf:li rdf:resource="https://identifiers.org/reactomem/R-ALL-1806221"/>
                  <rdf:li rdf:resource="https://identifiers.org/reactomem/R-ALL-114626"/>
                  <rdf:li rdf:resource="https://identifiers.org/reactomem/R-ALL-5617813"/>
                  <rdf:li rdf:resource="https://identifiers.org/metacycm/GTP"/>
                  <rdf:li rdf:resource="https://identifiers.org/biggm/gtp"/>
                  <rdf:li rdf:resource="https://identifiers.org/biggm/M_gtp"/>
                  <rdf:li rdf:resource="https://identifiers.org/metacyc.compound/GTP"/>
                  <rdf:li rdf:resource="https://identifiers.org/sabiork.compound/1282"/>
                  <rdf:li rdf:resource="https://identifiers.org/pubchem.compound/24867232 135873450"/>
                  <rdf:li rdf:resource="https://identifiers.org/pubchem.compound/7058167 135398632 176448101"/>
                </rdf:Bag>
              </bqbiol:is>
            </rdf:Description>
          </rdf:RDF>
        </annotation>
      </species>
      <species metaid="meta_M_lys__L_c" sboTerm="SBO:0000247" id="M_lys__L_c" name="L-Lysine_c0" compartment="c" hasOnlySubstanceUnits="false" boundaryCondition="false" constant="false" fbc:charge="1" fbc:chemicalFormula="C6H15N2O2">
        <annotation>
          <rdf:RDF xmlns:rdf="http://www.w3.org/1999/02/22-rdf-syntax-ns#" xmlns:dcterms="http://purl.org/dc/terms/" xmlns:vCard="http://www.w3.org/2001/vcard-rdf/3.0#" xmlns:vCard4="http://www.w3.org/2006/vcard/ns#" xmlns:bqbiol="http://biomodels.net/biology-qualifiers/" xmlns:bqmodel="http://biomodels.net/model-qualifiers/">
            <rdf:Description rdf:about="#meta_M_lys__L_c">
              <bqbiol:is>
                <rdf:Bag>
                  <rdf:li rdf:resource="https://identifiers.org/seed.compound/cpd19182"/>
                  <rdf:li rdf:resource="https://identifiers.org/seed.compound/cpd00039"/>
                  <rdf:li rdf:resource="https://identifiers.org/inchi/InChI=1S/C6H14N2O2/c7-4-2-1-3-5(8)6(9)10/h5H,1-4,7-8H2,(H,9,10)/p+1/t5-/m0/s1"/>
                  <rdf:li rdf:resource="https://identifiers.org/inchikey/KDXKERNSBIXSRK-YFKPBYRVSA-O"/>
                  <rdf:li rdf:resource="https://identifiers.org/bigg.metabolite/lys__L"/>
                  <rdf:li rdf:resource="https://identifiers.org/kegg.compound/C00047"/>
                  <rdf:li rdf:resource="https://identifiers.org/kegg.compound/C16440"/>
                  <rdf:li rdf:resource="https://identifiers.org/metanetx.chemical/MNXM78"/>
                  <rdf:li rdf:resource="https://identifiers.org/metanetx.chemical/MNXM1106164"/>
                  <rdf:li rdf:resource="https://identifiers.org/biocyc/META:LYS"/>
                  <rdf:li rdf:resource="https://identifiers.org/hmdb/HMDB03405"/>
                  <rdf:li rdf:resource="https://identifiers.org/hmdb/HMDB62809"/>
                  <rdf:li rdf:resource="https://identifiers.org/hmdb/HMDB0142894"/>
                  <rdf:li rdf:resource="https://identifiers.org/hmdb/HMDB00182"/>
                  <rdf:li rdf:resource="https://identifiers.org/hmdb/HMDB0003405"/>
                  <rdf:li rdf:resource="https://identifiers.org/hmdb/HMDB0000182"/>
                  <rdf:li rdf:resource="https://identifiers.org/hmdb/HMDB0062809"/>
                  <rdf:li rdf:resource="https://identifiers.org/chebi/CHEBI:32563"/>
                  <rdf:li rdf:resource="https://identifiers.org/chebi/CHEBI:32564"/>
                  <rdf:li rdf:resource="https://identifiers.org/chebi/CHEBI:32552"/>
                  <rdf:li rdf:resource="https://identifiers.org/chebi/CHEBI:32550"/>
                  <rdf:li rdf:resource="https://identifiers.org/chebi/CHEBI:18019"/>
                  <rdf:li rdf:resource="https://identifiers.org/chebi/CHEBI:13135"/>
                  <rdf:li rdf:resource="https://identifiers.org/chebi/CHEBI:133538"/>
                  <rdf:li rdf:resource="https://identifiers.org/chebi/CHEBI:25094"/>
                  <rdf:li rdf:resource="https://identifiers.org/chebi/CHEBI:43950"/>
                  <rdf:li rdf:resource="https://identifiers.org/chebi/CHEBI:6264"/>
                  <rdf:li rdf:resource="https://identifiers.org/chebi/CHEBI:32551"/>
                  <rdf:li rdf:resource="https://identifiers.org/chebi/CHEBI:21351"/>
                  <rdf:li rdf:resource="https://identifiers.org/chebi/CHEBI:32565"/>
                  <rdf:li rdf:resource="https://identifiers.org/keggc/M_C00047"/>
                  <rdf:li rdf:resource="https://identifiers.org/keggc/M_C16440"/>
                  <rdf:li rdf:resource="https://identifiers.org/keggc/C00047"/>
                  <rdf:li rdf:resource="https://identifiers.org/keggc/C16440"/>
                  <rdf:li rdf:resource="https://identifiers.org/metacycm/LYS"/>
                  <rdf:li rdf:resource="https://identifiers.org/sabiork.compound/22945"/>
                  <rdf:li rdf:resource="https://identifiers.org/sabiork.compound/79"/>
                  <rdf:li rdf:resource="https://identifiers.org/reactome/R-ALL-29444"/>
                  <rdf:li rdf:resource="https://identifiers.org/reactome/R-ALL-351991"/>
                  <rdf:li rdf:resource="https://identifiers.org/reactome/R-ALL-428004"/>
                  <rdf:li rdf:resource="https://identifiers.org/reactome/R-ALL-351979"/>
                  <rdf:li rdf:resource="https://identifiers.org/seedm/M_cpd00039"/>
                  <rdf:li rdf:resource="https://identifiers.org/seedm/cpd19182"/>
                  <rdf:li rdf:resource="https://identifiers.org/seedm/M_cpd19182"/>
                  <rdf:li rdf:resource="https://identifiers.org/seedm/cpd00039"/>
                  <rdf:li rdf:resource="https://identifiers.org/keggd/D02304"/>
                  <rdf:li rdf:resource="https://identifiers.org/keggd/M_D02304"/>
                  <rdf:li rdf:resource="https://identifiers.org/biggm/lys__L"/>
                  <rdf:li rdf:resource="https://identifiers.org/biggm/lys-L"/>
                  <rdf:li rdf:resource="https://identifiers.org/biggm/M_lys__L"/>
                  <rdf:li rdf:resource="https://identifiers.org/sabiorkm/79"/>
                  <rdf:li rdf:resource="https://identifiers.org/sabiorkm/22945"/>
                  <rdf:li rdf:resource="https://identifiers.org/kegg.drug/D02304"/>
                  <rdf:li rdf:resource="https://identifiers.org/reactomem/R-ALL-351979"/>
                  <rdf:li rdf:resource="https://identifiers.org/reactomem/R-ALL-351991"/>
                  <rdf:li rdf:resource="https://identifiers.org/reactomem/R-ALL-428004"/>
                  <rdf:li rdf:resource="https://identifiers.org/reactomem/R-ALL-29444"/>
                  <rdf:li rdf:resource="https://identifiers.org/metacyc.compound/LYS"/>
                  <rdf:li rdf:resource="https://identifiers.org/pubchem.compound/641599 5460926 24848423 162317967"/>
                </rdf:Bag>
              </bqbiol:is>
            </rdf:Description>
          </rdf:RDF>
        </annotation>
      </species>
      <species metaid="meta_M_glx_c" sboTerm="SBO:0000247" id="M_glx_c" name="Glyoxalate_c0" compartment="c" hasOnlySubstanceUnits="false" boundaryCondition="false" constant="false" fbc:charge="-1" fbc:chemicalFormula="C2HO3">
        <annotation>
          <rdf:RDF xmlns:rdf="http://www.w3.org/1999/02/22-rdf-syntax-ns#" xmlns:dcterms="http://purl.org/dc/terms/" xmlns:vCard="http://www.w3.org/2001/vcard-rdf/3.0#" xmlns:vCard4="http://www.w3.org/2006/vcard/ns#" xmlns:bqbiol="http://biomodels.net/biology-qualifiers/" xmlns:bqmodel="http://biomodels.net/model-qualifiers/">
            <rdf:Description rdf:about="#meta_M_glx_c">
              <bqbiol:is>
                <rdf:Bag>
                  <rdf:li rdf:resource="https://identifiers.org/seed.compound/cpd00040"/>
                  <rdf:li rdf:resource="https://identifiers.org/inchi/InChI=1S/C2H2O3/c3-1-2(4)5/h1H,(H,4,5)/p-1"/>
                  <rdf:li rdf:resource="https://identifiers.org/inchikey/HHLFWLYXYJOTON-UHFFFAOYSA-M"/>
                  <rdf:li rdf:resource="https://identifiers.org/bigg.metabolite/glx"/>
                  <rdf:li rdf:resource="https://identifiers.org/kegg.compound/C00048"/>
                  <rdf:li rdf:resource="https://identifiers.org/metanetx.chemical/MNXM69"/>
                  <rdf:li rdf:resource="https://identifiers.org/biocyc/META:GLYOX"/>
                  <rdf:li rdf:resource="https://identifiers.org/chebi/CHEBI:14368"/>
                  <rdf:li rdf:resource="https://identifiers.org/chebi/CHEBI:35977"/>
                  <rdf:li rdf:resource="https://identifiers.org/chebi/CHEBI:24421"/>
                  <rdf:li rdf:resource="https://identifiers.org/chebi/CHEBI:16891"/>
                  <rdf:li rdf:resource="https://identifiers.org/chebi/CHEBI:24420"/>
                  <rdf:li rdf:resource="https://identifiers.org/chebi/CHEBI:36655"/>
                  <rdf:li rdf:resource="https://identifiers.org/chebi/CHEBI:5509"/>
                  <rdf:li rdf:resource="https://identifiers.org/chebi/CHEBI:42767"/>
                  <rdf:li rdf:resource="https://identifiers.org/envipathm/4fd7f3e0-dd25-43ac-9453-dda3e52396e4/compound/aecbda66-6e98-4c11-aeaf-6a072f4f963c"/>
                  <rdf:li rdf:resource="https://identifiers.org/envipathm/32de3cf4-e3e6-4168-956e-32fa5ddb0ce1/compound/cdffdb1a-3322-4cc1-9171-d857bfaa198a"/>
                  <rdf:li rdf:resource="https://identifiers.org/envipathm/650babc9-9d68-4b73-9332-11972ca26f7b/compound/43b74f4f-bc8a-4b8b-b587-c97d8e9eed48"/>
                  <rdf:li rdf:resource="https://identifiers.org/hmdb/HMDB00119"/>
                  <rdf:li rdf:resource="https://identifiers.org/hmdb/HMDB0000119"/>
                  <rdf:li rdf:resource="https://identifiers.org/reactome/R-ALL-904849"/>
                  <rdf:li rdf:resource="https://identifiers.org/reactome/R-ALL-389678"/>
                  <rdf:li rdf:resource="https://identifiers.org/envipath/4fd7f3e0-dd25-43ac-9453-dda3e52396e4/compound/aecbda66-6e98-4c11-aeaf-6a072f4f963c"/>
                  <rdf:li rdf:resource="https://identifiers.org/envipath/32de3cf4-e3e6-4168-956e-32fa5ddb0ce1/compound/cdffdb1a-3322-4cc1-9171-d857bfaa198a"/>
                  <rdf:li rdf:resource="https://identifiers.org/envipath/650babc9-9d68-4b73-9332-11972ca26f7b/compound/43b74f4f-bc8a-4b8b-b587-c97d8e9eed48"/>
                  <rdf:li rdf:resource="https://identifiers.org/biggm/M_glx"/>
                  <rdf:li rdf:resource="https://identifiers.org/biggm/glx"/>
                  <rdf:li rdf:resource="https://identifiers.org/sabiork.compound/1838"/>
                  <rdf:li rdf:resource="https://identifiers.org/seedm/cpd00040"/>
                  <rdf:li rdf:resource="https://identifiers.org/seedm/M_cpd00040"/>
                  <rdf:li rdf:resource="https://identifiers.org/sabiorkm/1838"/>
                  <rdf:li rdf:resource="https://identifiers.org/reactomem/R-ALL-904849"/>
                  <rdf:li rdf:resource="https://identifiers.org/reactomem/R-ALL-389678"/>
                  <rdf:li rdf:resource="https://identifiers.org/metacycm/GLYOX"/>
                  <rdf:li rdf:resource="https://identifiers.org/metacyc.compound/GLYOX"/>
                  <rdf:li rdf:resource="https://identifiers.org/keggc/C00048"/>
                  <rdf:li rdf:resource="https://identifiers.org/keggc/M_C00048"/>
                  <rdf:li rdf:resource="https://identifiers.org/pubchem.compound/3614358"/>
                </rdf:Bag>
              </bqbiol:is>
            </rdf:Description>
          </rdf:RDF>
        </annotation>
      </species>
      <species metaid="meta_M_asp__L_c" sboTerm="SBO:0000247" id="M_asp__L_c" name="L-Aspartate_c0" compartment="c" hasOnlySubstanceUnits="false" boundaryCondition="false" constant="false" fbc:charge="-1" fbc:chemicalFormula="C4H6NO4">
        <annotation>
          <rdf:RDF xmlns:rdf="http://www.w3.org/1999/02/22-rdf-syntax-ns#" xmlns:dcterms="http://purl.org/dc/terms/" xmlns:vCard="http://www.w3.org/2001/vcard-rdf/3.0#" xmlns:vCard4="http://www.w3.org/2006/vcard/ns#" xmlns:bqbiol="http://biomodels.net/biology-qualifiers/" xmlns:bqmodel="http://biomodels.net/model-qualifiers/">
            <rdf:Description rdf:about="#meta_M_asp__L_c">
              <bqbiol:is>
                <rdf:Bag>
                  <rdf:li rdf:resource="https://identifiers.org/seed.compound/cpd00041"/>
                  <rdf:li rdf:resource="https://identifiers.org/inchi/InChI=1S/C4H7NO4/c5-2(4(8)9)1-3(6)7/h2H,1,5H2,(H,6,7)(H,8,9)/p-1/t2-/m0/s1"/>
                  <rdf:li rdf:resource="https://identifiers.org/inchikey/CKLJMWTZIZZHCS-REOHCLBHSA-M"/>
                  <rdf:li rdf:resource="https://identifiers.org/bigg.metabolite/asp__L"/>
                  <rdf:li rdf:resource="https://identifiers.org/kegg.compound/C00049"/>
                  <rdf:li rdf:resource="https://identifiers.org/metanetx.chemical/MNXM1108206"/>
                  <rdf:li rdf:resource="https://identifiers.org/metanetx.chemical/MNXM42"/>
                  <rdf:li rdf:resource="https://identifiers.org/biocyc/META:L-ASPARTATE"/>
                  <rdf:li rdf:resource="https://identifiers.org/chebi/CHEBI:29993"/>
                  <rdf:li rdf:resource="https://identifiers.org/chebi/CHEBI:40913"/>
                  <rdf:li rdf:resource="https://identifiers.org/chebi/CHEBI:21244"/>
                  <rdf:li rdf:resource="https://identifiers.org/chebi/CHEBI:17053"/>
                  <rdf:li rdf:resource="https://identifiers.org/chebi/CHEBI:177910"/>
                  <rdf:li rdf:resource="https://identifiers.org/chebi/CHEBI:29991"/>
                  <rdf:li rdf:resource="https://identifiers.org/chebi/CHEBI:13085"/>
                  <rdf:li rdf:resource="https://identifiers.org/chebi/CHEBI:6193"/>
                  <rdf:li rdf:resource="https://identifiers.org/chebi/CHEBI:40900"/>
                  <rdf:li rdf:resource="https://identifiers.org/chebi/CHEBI:40942"/>
                  <rdf:li rdf:resource="https://identifiers.org/chebi/CHEBI:21247"/>
                  <rdf:li rdf:resource="https://identifiers.org/chebi/CHEBI:176631"/>
                  <rdf:li rdf:resource="https://identifiers.org/chebi/CHEBI:40853"/>
                  <rdf:li rdf:resource="https://identifiers.org/reactome/R-ALL-351973"/>
                  <rdf:li rdf:resource="https://identifiers.org/reactome/R-ALL-29448"/>
                  <rdf:li rdf:resource="https://identifiers.org/reactome/R-ALL-113553"/>
                  <rdf:li rdf:resource="https://identifiers.org/reactome/R-ALL-427963"/>
                  <rdf:li rdf:resource="https://identifiers.org/keggc/M_C00049"/>
                  <rdf:li rdf:resource="https://identifiers.org/keggc/C00049"/>
                  <rdf:li rdf:resource="https://identifiers.org/metacycm/L-ASPARTATE"/>
                  <rdf:li rdf:resource="https://identifiers.org/biggm/asp-L"/>
                  <rdf:li rdf:resource="https://identifiers.org/biggm/M_asp__L"/>
                  <rdf:li rdf:resource="https://identifiers.org/biggm/asp__L"/>
                  <rdf:li rdf:resource="https://identifiers.org/seedm/M_cpd00041"/>
                  <rdf:li rdf:resource="https://identifiers.org/seedm/cpd00041"/>
                  <rdf:li rdf:resource="https://identifiers.org/reactomem/R-ALL-351973"/>
                  <rdf:li rdf:resource="https://identifiers.org/reactomem/R-ALL-29448"/>
                  <rdf:li rdf:resource="https://identifiers.org/reactomem/R-ALL-427963"/>
                  <rdf:li rdf:resource="https://identifiers.org/reactomem/R-ALL-113553"/>
                  <rdf:li rdf:resource="https://identifiers.org/keggd/D00013"/>
                  <rdf:li rdf:resource="https://identifiers.org/keggd/M_D00013"/>
                  <rdf:li rdf:resource="https://identifiers.org/hmdb/HMDB00191"/>
                  <rdf:li rdf:resource="https://identifiers.org/hmdb/HMDB0000191"/>
                  <rdf:li rdf:resource="https://identifiers.org/sabiork.compound/71"/>
                  <rdf:li rdf:resource="https://identifiers.org/kegg.drug/D00013"/>
                  <rdf:li rdf:resource="https://identifiers.org/sabiorkm/71"/>
                  <rdf:li rdf:resource="https://identifiers.org/envipath/32de3cf4-e3e6-4168-956e-32fa5ddb0ce1/compound/4b0cdcb0-137a-4ddc-8e5c-2b55ea238c15"/>
                  <rdf:li rdf:resource="https://identifiers.org/envipathm/32de3cf4-e3e6-4168-956e-32fa5ddb0ce1/compound/4b0cdcb0-137a-4ddc-8e5c-2b55ea238c15"/>
                  <rdf:li rdf:resource="https://identifiers.org/metacyc.compound/L-ASPARTATE"/>
                  <rdf:li rdf:resource="https://identifiers.org/pubchem.compound/5460294 15939608"/>
                </rdf:Bag>
              </bqbiol:is>
            </rdf:Description>
          </rdf:RDF>
        </annotation>
      </species>
      <species metaid="meta_M_gthrd_c" sboTerm="SBO:0000247" id="M_gthrd_c" name="GSH_c0" compartment="c" hasOnlySubstanceUnits="false" boundaryCondition="false" constant="false" fbc:charge="-1" fbc:chemicalFormula="C10H16N3O6S">
        <annotation>
          <rdf:RDF xmlns:rdf="http://www.w3.org/1999/02/22-rdf-syntax-ns#" xmlns:dcterms="http://purl.org/dc/terms/" xmlns:vCard="http://www.w3.org/2001/vcard-rdf/3.0#" xmlns:vCard4="http://www.w3.org/2006/vcard/ns#" xmlns:bqbiol="http://biomodels.net/biology-qualifiers/" xmlns:bqmodel="http://biomodels.net/model-qualifiers/">
            <rdf:Description rdf:about="#meta_M_gthrd_c">
              <bqbiol:is>
                <rdf:Bag>
                  <rdf:li rdf:resource="https://identifiers.org/seed.compound/cpd00042"/>
                  <rdf:li rdf:resource="https://identifiers.org/inchi/InChI=1S/C10H17N3O6S/c11-5(10(18)19)1-2-7(14)13-6(4-20)9(17)12-3-8(15)16/h5-6,20H,1-4,11H2,(H,12,17)(H,13,14)(H,15,16)(H,18,19)/p-1/t5-,6-/m0/s1"/>
                  <rdf:li rdf:resource="https://identifiers.org/inchikey/RWSXRVCMGQZWBV-WDSKDSINSA-M"/>
                  <rdf:li rdf:resource="https://identifiers.org/bigg.metabolite/gthrd"/>
                  <rdf:li rdf:resource="https://identifiers.org/kegg.compound/C00051"/>
                  <rdf:li rdf:resource="https://identifiers.org/metanetx.chemical/MNXM57"/>
                  <rdf:li rdf:resource="https://identifiers.org/metanetx.chemical/MNXM490899"/>
                  <rdf:li rdf:resource="https://identifiers.org/biocyc/META:GLUTATHIONE"/>
                  <rdf:li rdf:resource="https://identifiers.org/reactome/R-ALL-29450"/>
                  <rdf:li rdf:resource="https://identifiers.org/reactome/R-ALL-158543"/>
                  <rdf:li rdf:resource="https://identifiers.org/reactome/R-ALL-1655887"/>
                  <rdf:li rdf:resource="https://identifiers.org/reactome/R-ALL-1247892"/>
                  <rdf:li rdf:resource="https://identifiers.org/reactome/R-ALL-1500783"/>
                  <rdf:li rdf:resource="https://identifiers.org/reactome/R-ALL-2239524"/>
                  <rdf:li rdf:resource="https://identifiers.org/hmdb/HMDB0001463"/>
                  <rdf:li rdf:resource="https://identifiers.org/hmdb/HMDB0000125"/>
                  <rdf:li rdf:resource="https://identifiers.org/hmdb/HMDB00125"/>
                  <rdf:li rdf:resource="https://identifiers.org/hmdb/HMDB06960"/>
                  <rdf:li rdf:resource="https://identifiers.org/hmdb/HMDB0006960"/>
                  <rdf:li rdf:resource="https://identifiers.org/hmdb/HMDB01463"/>
                  <rdf:li rdf:resource="https://identifiers.org/chebi/CHEBI:24334"/>
                  <rdf:li rdf:resource="https://identifiers.org/chebi/CHEBI:16856"/>
                  <rdf:li rdf:resource="https://identifiers.org/chebi/CHEBI:43049"/>
                  <rdf:li rdf:resource="https://identifiers.org/chebi/CHEBI:5437"/>
                  <rdf:li rdf:resource="https://identifiers.org/chebi/CHEBI:42873"/>
                  <rdf:li rdf:resource="https://identifiers.org/chebi/CHEBI:14327"/>
                  <rdf:li rdf:resource="https://identifiers.org/chebi/CHEBI:12402"/>
                  <rdf:li rdf:resource="https://identifiers.org/chebi/CHEBI:57925"/>
                  <rdf:li rdf:resource="https://identifiers.org/sabiorkm/1926"/>
                  <rdf:li rdf:resource="https://identifiers.org/biggm/gthrd"/>
                  <rdf:li rdf:resource="https://identifiers.org/biggm/M_gthrd"/>
                  <rdf:li rdf:resource="https://identifiers.org/keggd/D00014"/>
                  <rdf:li rdf:resource="https://identifiers.org/keggd/M_D00014"/>
                  <rdf:li rdf:resource="https://identifiers.org/metacycm/GSH-Group"/>
                  <rdf:li rdf:resource="https://identifiers.org/metacycm/GLUTATHIONE"/>
                  <rdf:li rdf:resource="https://identifiers.org/seedm/cpd00042"/>
                  <rdf:li rdf:resource="https://identifiers.org/seedm/M_cpd00042"/>
                  <rdf:li rdf:resource="https://identifiers.org/reactomem/R-ALL-29450"/>
                  <rdf:li rdf:resource="https://identifiers.org/reactomem/R-ALL-158543"/>
                  <rdf:li rdf:resource="https://identifiers.org/reactomem/R-ALL-1655887"/>
                  <rdf:li rdf:resource="https://identifiers.org/reactomem/R-ALL-1247892"/>
                  <rdf:li rdf:resource="https://identifiers.org/reactomem/R-ALL-1500783"/>
                  <rdf:li rdf:resource="https://identifiers.org/reactomem/R-ALL-2239524"/>
                  <rdf:li rdf:resource="https://identifiers.org/keggc/C00051"/>
                  <rdf:li rdf:resource="https://identifiers.org/keggc/M_C00051"/>
                  <rdf:li rdf:resource="https://identifiers.org/metacyc.compound/GSH-Group"/>
                  <rdf:li rdf:resource="https://identifiers.org/metacyc.compound/GLUTATHIONE"/>
                  <rdf:li rdf:resource="https://identifiers.org/kegg.drug/D00014"/>
                  <rdf:li rdf:resource="https://identifiers.org/sabiork.compound/1926"/>
                  <rdf:li rdf:resource="https://identifiers.org/pubchem.compound/448106 7048684 101692668"/>
                </rdf:Bag>
              </bqbiol:is>
            </rdf:Description>
          </rdf:RDF>
        </annotation>
      </species>
      <species metaid="meta_M_udpgal_c" sboTerm="SBO:0000247" id="M_udpgal_c" name="UDP-galactose_c0" compartment="c" hasOnlySubstanceUnits="false" boundaryCondition="false" constant="false" fbc:charge="-2" fbc:chemicalFormula="C15H22N2O17P2">
        <annotation>
          <rdf:RDF xmlns:rdf="http://www.w3.org/1999/02/22-rdf-syntax-ns#" xmlns:dcterms="http://purl.org/dc/terms/" xmlns:vCard="http://www.w3.org/2001/vcard-rdf/3.0#" xmlns:vCard4="http://www.w3.org/2006/vcard/ns#" xmlns:bqbiol="http://biomodels.net/biology-qualifiers/" xmlns:bqmodel="http://biomodels.net/model-qualifiers/">
            <rdf:Description rdf:about="#meta_M_udpgal_c">
              <bqbiol:is>
                <rdf:Bag>
                  <rdf:li rdf:resource="https://identifiers.org/seed.compound/cpd00043"/>
                  <rdf:li rdf:resource="https://identifiers.org/seed.compound/cpd30770"/>
                  <rdf:li rdf:resource="https://identifiers.org/inchi/InChI=1S/C15H24N2O17P2/c18-3-5-8(20)10(22)12(24)14(32-5)33-36(28,29)34-35(26,27)30-4-6-9(21)11(23)13(31-6)17-2-1-7(19)16-15(17)25/h1-2,5-6,8-14,18,20-24H,3-4H2,(H,26,27)(H,28,29)(H,16,19,25)/p-2/t5-,6-,8+,9-,10+,11-,12-,13-,14-/m1/s1"/>
                  <rdf:li rdf:resource="https://identifiers.org/inchi/InChI=1S/C15H24N2O17P2/c18-3-5-8(20)10(22)12(24)14(32-5)33-36(28,29)34-35(26,27)30-4-6-9(21)11(23)13(31-6)17-2-1-7(19)16-15(17)25/h1-2,5-6,8-14,18,20-24H,3-4H2,(H,26,27)(H,28,29)(H,16,19,25)/p-2/t5-,6-,8+,9-,10+,11-,12-,13-,14?/m1/s1"/>
                  <rdf:li rdf:resource="https://identifiers.org/inchikey/HSCJRCZFDFQWRP-LNYDKVEPSA-L"/>
                  <rdf:li rdf:resource="https://identifiers.org/inchikey/HSCJRCZFDFQWRP-ABVWGUQPSA-L"/>
                  <rdf:li rdf:resource="https://identifiers.org/bigg.metabolite/udpgal"/>
                  <rdf:li rdf:resource="https://identifiers.org/kegg.compound/G10609"/>
                  <rdf:li rdf:resource="https://identifiers.org/kegg.compound/C00052"/>
                  <rdf:li rdf:resource="https://identifiers.org/metanetx.chemical/MNXM722709"/>
                  <rdf:li rdf:resource="https://identifiers.org/metanetx.chemical/MNXM1104754"/>
                  <rdf:li rdf:resource="https://identifiers.org/metanetx.chemical/MNXM89795"/>
                  <rdf:li rdf:resource="https://identifiers.org/biocyc/META:UDP-GALACTOSE"/>
                  <rdf:li rdf:resource="https://identifiers.org/hmdb/HMDB00302"/>
                  <rdf:li rdf:resource="https://identifiers.org/hmdb/HMDB0000302"/>
                  <rdf:li rdf:resource="https://identifiers.org/hmdb/HMDB62573"/>
                  <rdf:li rdf:resource="https://identifiers.org/hmdb/HMDB0062573"/>
                  <rdf:li rdf:resource="https://identifiers.org/reactome/R-ALL-29452"/>
                  <rdf:li rdf:resource="https://identifiers.org/reactome/R-ALL-1981137"/>
                  <rdf:li rdf:resource="https://identifiers.org/reactome/R-ALL-735682"/>
                  <rdf:li rdf:resource="https://identifiers.org/keggc/M_C00052"/>
                  <rdf:li rdf:resource="https://identifiers.org/keggc/C00052"/>
                  <rdf:li rdf:resource="https://identifiers.org/chebi/CHEBI:67119"/>
                  <rdf:li rdf:resource="https://identifiers.org/chebi/CHEBI:9811"/>
                  <rdf:li rdf:resource="https://identifiers.org/chebi/CHEBI:42751"/>
                  <rdf:li rdf:resource="https://identifiers.org/chebi/CHEBI:13495"/>
                  <rdf:li rdf:resource="https://identifiers.org/chebi/CHEBI:18307"/>
                  <rdf:li rdf:resource="https://identifiers.org/chebi/CHEBI:13487"/>
                  <rdf:li rdf:resource="https://identifiers.org/chebi/CHEBI:66914"/>
                  <rdf:li rdf:resource="https://identifiers.org/chebi/CHEBI:22100"/>
                  <rdf:li rdf:resource="https://identifiers.org/chebi/CHEBI:58439"/>
                  <rdf:li rdf:resource="https://identifiers.org/reactomem/R-ALL-29452"/>
                  <rdf:li rdf:resource="https://identifiers.org/reactomem/R-ALL-1981137"/>
                  <rdf:li rdf:resource="https://identifiers.org/reactomem/R-ALL-735682"/>
                  <rdf:li rdf:resource="https://identifiers.org/seedm/M_cpd30770"/>
                  <rdf:li rdf:resource="https://identifiers.org/seedm/M_cpd00043"/>
                  <rdf:li rdf:resource="https://identifiers.org/seedm/cpd00043"/>
                  <rdf:li rdf:resource="https://identifiers.org/seedm/cpd30770"/>
                  <rdf:li rdf:resource="https://identifiers.org/metacyc.compound/CPD-14553"/>
                  <rdf:li rdf:resource="https://identifiers.org/metacycm/CPD-14553"/>
                  <rdf:li rdf:resource="https://identifiers.org/sabiorkm/1283"/>
                  <rdf:li rdf:resource="https://identifiers.org/sabiorkm/3919"/>
                  <rdf:li rdf:resource="https://identifiers.org/biggm/udpgal"/>
                  <rdf:li rdf:resource="https://identifiers.org/biggm/M_udpgal"/>
                  <rdf:li rdf:resource="https://identifiers.org/sabiork.compound/1283"/>
                  <rdf:li rdf:resource="https://identifiers.org/sabiork.compound/3919"/>
                  <rdf:li rdf:resource="https://identifiers.org/pubchem.compound/44229096"/>
                  <rdf:li rdf:resource="https://identifiers.org/pubchem.compound/9549262"/>
                </rdf:Bag>
              </bqbiol:is>
            </rdf:Description>
          </rdf:RDF>
        </annotation>
      </species>
      <species metaid="meta_M_paps_c" sboTerm="SBO:0000247" id="M_paps_c" name="3-phosphoadenylylsulfate_c0" compartment="c" hasOnlySubstanceUnits="false" boundaryCondition="false" constant="false" fbc:charge="-4" fbc:chemicalFormula="C10H11N5O13P2S">
        <annotation>
          <rdf:RDF xmlns:rdf="http://www.w3.org/1999/02/22-rdf-syntax-ns#" xmlns:dcterms="http://purl.org/dc/terms/" xmlns:vCard="http://www.w3.org/2001/vcard-rdf/3.0#" xmlns:vCard4="http://www.w3.org/2006/vcard/ns#" xmlns:bqbiol="http://biomodels.net/biology-qualifiers/" xmlns:bqmodel="http://biomodels.net/model-qualifiers/">
            <rdf:Description rdf:about="#meta_M_paps_c">
              <bqbiol:is>
                <rdf:Bag>
                  <rdf:li rdf:resource="https://identifiers.org/seed.compound/cpd00044"/>
                  <rdf:li rdf:resource="https://identifiers.org/inchi/InChI=1S/C10H15N5O13P2S/c11-8-5-9(13-2-12-8)15(3-14-5)10-6(16)7(27-29(17,18)19)4(26-10)1-25-30(20,21)28-31(22,23)24/h2-4,6-7,10,16H,1H2,(H,20,21)(H2,11,12,13)(H2,17,18,19)(H,22,23,24)/p-4/t4-,6-,7-,10-/m1/s1"/>
                  <rdf:li rdf:resource="https://identifiers.org/inchikey/GACDQMDRPRGCTN-KQYNXXCUSA-J"/>
                  <rdf:li rdf:resource="https://identifiers.org/bigg.metabolite/paps"/>
                  <rdf:li rdf:resource="https://identifiers.org/kegg.compound/C00053"/>
                  <rdf:li rdf:resource="https://identifiers.org/metanetx.chemical/MNXM49"/>
                  <rdf:li rdf:resource="https://identifiers.org/metanetx.chemical/MNXM1104555"/>
                  <rdf:li rdf:resource="https://identifiers.org/biocyc/META:PAPS"/>
                  <rdf:li rdf:resource="https://identifiers.org/biggm/paps"/>
                  <rdf:li rdf:resource="https://identifiers.org/biggm/M_paps"/>
                  <rdf:li rdf:resource="https://identifiers.org/hmdb/HMDB01134"/>
                  <rdf:li rdf:resource="https://identifiers.org/hmdb/HMDB0062646"/>
                  <rdf:li rdf:resource="https://identifiers.org/hmdb/HMDB0001134"/>
                  <rdf:li rdf:resource="https://identifiers.org/hmdb/HMDB62646"/>
                  <rdf:li rdf:resource="https://identifiers.org/chebi/CHEBI:17980"/>
                  <rdf:li rdf:resource="https://identifiers.org/chebi/CHEBI:1353"/>
                  <rdf:li rdf:resource="https://identifiers.org/chebi/CHEBI:58339"/>
                  <rdf:li rdf:resource="https://identifiers.org/chebi/CHEBI:19857"/>
                  <rdf:li rdf:resource="https://identifiers.org/chebi/CHEBI:11679"/>
                  <rdf:li rdf:resource="https://identifiers.org/chebi/CHEBI:11680"/>
                  <rdf:li rdf:resource="https://identifiers.org/keggc/M_C00053"/>
                  <rdf:li rdf:resource="https://identifiers.org/keggc/C00053"/>
                  <rdf:li rdf:resource="https://identifiers.org/seedm/cpd00044"/>
                  <rdf:li rdf:resource="https://identifiers.org/seedm/M_cpd00044"/>
                  <rdf:li rdf:resource="https://identifiers.org/sabiorkm/1776"/>
                  <rdf:li rdf:resource="https://identifiers.org/reactome/R-ALL-158471"/>
                  <rdf:li rdf:resource="https://identifiers.org/reactome/R-ALL-741440"/>
                  <rdf:li rdf:resource="https://identifiers.org/sabiork.compound/1776"/>
                  <rdf:li rdf:resource="https://identifiers.org/reactomem/R-ALL-158471"/>
                  <rdf:li rdf:resource="https://identifiers.org/reactomem/R-ALL-741440"/>
                  <rdf:li rdf:resource="https://identifiers.org/metacyc.compound/PAPS"/>
                  <rdf:li rdf:resource="https://identifiers.org/metacycm/PAPS"/>
                  <rdf:li rdf:resource="https://identifiers.org/pubchem.compound/46926099"/>
                </rdf:Bag>
              </bqbiol:is>
            </rdf:Description>
          </rdf:RDF>
        </annotation>
      </species>
      <species metaid="meta_M_pap_c" sboTerm="SBO:0000247" id="M_pap_c" name="Adenosine 3-5-bisphosphate_c0" compartment="c" hasOnlySubstanceUnits="false" boundaryCondition="false" constant="false" fbc:charge="-4" fbc:chemicalFormula="C10H11N5O10P2">
        <annotation>
          <rdf:RDF xmlns:rdf="http://www.w3.org/1999/02/22-rdf-syntax-ns#" xmlns:dcterms="http://purl.org/dc/terms/" xmlns:vCard="http://www.w3.org/2001/vcard-rdf/3.0#" xmlns:vCard4="http://www.w3.org/2006/vcard/ns#" xmlns:bqbiol="http://biomodels.net/biology-qualifiers/" xmlns:bqmodel="http://biomodels.net/model-qualifiers/">
            <rdf:Description rdf:about="#meta_M_pap_c">
              <bqbiol:is>
                <rdf:Bag>
                  <rdf:li rdf:resource="https://identifiers.org/seed.compound/cpd00045"/>
                  <rdf:li rdf:resource="https://identifiers.org/inchi/InChI=1S/C10H15N5O10P2/c11-8-5-9(13-2-12-8)15(3-14-5)10-6(16)7(25-27(20,21)22)4(24-10)1-23-26(17,18)19/h2-4,6-7,10,16H,1H2,(H2,11,12,13)(H2,17,18,19)(H2,20,21,22)/p-4/t4-,6-,7-,10-/m1/s1"/>
                  <rdf:li rdf:resource="https://identifiers.org/inchikey/WHTCPDAXWFLDIH-KQYNXXCUSA-J"/>
                  <rdf:li rdf:resource="https://identifiers.org/bigg.metabolite/pap"/>
                  <rdf:li rdf:resource="https://identifiers.org/kegg.compound/C00054"/>
                  <rdf:li rdf:resource="https://identifiers.org/metanetx.chemical/MNXM45"/>
                  <rdf:li rdf:resource="https://identifiers.org/metanetx.chemical/MNXM1103458"/>
                  <rdf:li rdf:resource="https://identifiers.org/biocyc/META:3-5-ADP"/>
                  <rdf:li rdf:resource="https://identifiers.org/chebi/CHEBI:58343"/>
                  <rdf:li rdf:resource="https://identifiers.org/chebi/CHEBI:2475"/>
                  <rdf:li rdf:resource="https://identifiers.org/chebi/CHEBI:13735"/>
                  <rdf:li rdf:resource="https://identifiers.org/chebi/CHEBI:22240"/>
                  <rdf:li rdf:resource="https://identifiers.org/chebi/CHEBI:17985"/>
                  <rdf:li rdf:resource="https://identifiers.org/hmdb/HMDB00061"/>
                  <rdf:li rdf:resource="https://identifiers.org/hmdb/HMDB0001468"/>
                  <rdf:li rdf:resource="https://identifiers.org/hmdb/HMDB0000061"/>
                  <rdf:li rdf:resource="https://identifiers.org/hmdb/HMDB01468"/>
                  <rdf:li rdf:resource="https://identifiers.org/reactomem/R-ALL-158466"/>
                  <rdf:li rdf:resource="https://identifiers.org/reactomem/R-ALL-742343"/>
                  <rdf:li rdf:resource="https://identifiers.org/keggc/M_C00054"/>
                  <rdf:li rdf:resource="https://identifiers.org/keggc/C00054"/>
                  <rdf:li rdf:resource="https://identifiers.org/biggm/M_pap"/>
                  <rdf:li rdf:resource="https://identifiers.org/biggm/pap"/>
                  <rdf:li rdf:resource="https://identifiers.org/sabiorkm/1672"/>
                  <rdf:li rdf:resource="https://identifiers.org/seedm/M_cpd00045"/>
                  <rdf:li rdf:resource="https://identifiers.org/seedm/cpd00045"/>
                  <rdf:li rdf:resource="https://identifiers.org/metacycm/3-5-ADP"/>
                  <rdf:li rdf:resource="https://identifiers.org/envipath/650babc9-9d68-4b73-9332-11972ca26f7b/compound/6dc9bd41-dece-45b3-b5ed-5555c3022578"/>
                  <rdf:li rdf:resource="https://identifiers.org/reactome/R-ALL-158466"/>
                  <rdf:li rdf:resource="https://identifiers.org/reactome/R-ALL-742343"/>
                  <rdf:li rdf:resource="https://identifiers.org/metacyc.compound/3-5-ADP"/>
                  <rdf:li rdf:resource="https://identifiers.org/sabiork.compound/1672"/>
                  <rdf:li rdf:resource="https://identifiers.org/envipathm/650babc9-9d68-4b73-9332-11972ca26f7b/compound/6dc9bd41-dece-45b3-b5ed-5555c3022578"/>
                  <rdf:li rdf:resource="https://identifiers.org/pubchem.compound/23615194"/>
                </rdf:Bag>
              </bqbiol:is>
            </rdf:Description>
          </rdf:RDF>
        </annotation>
      </species>
      <species metaid="meta_M_cmp_c" sboTerm="SBO:0000247" id="M_cmp_c" name="CMP_c0" compartment="c" hasOnlySubstanceUnits="false" boundaryCondition="false" constant="false" fbc:charge="-2" fbc:chemicalFormula="C9H12N3O8P">
        <annotation>
          <rdf:RDF xmlns:rdf="http://www.w3.org/1999/02/22-rdf-syntax-ns#" xmlns:dcterms="http://purl.org/dc/terms/" xmlns:vCard="http://www.w3.org/2001/vcard-rdf/3.0#" xmlns:vCard4="http://www.w3.org/2006/vcard/ns#" xmlns:bqbiol="http://biomodels.net/biology-qualifiers/" xmlns:bqmodel="http://biomodels.net/model-qualifiers/">
            <rdf:Description rdf:about="#meta_M_cmp_c">
              <bqbiol:is>
                <rdf:Bag>
                  <rdf:li rdf:resource="https://identifiers.org/seed.compound/cpd00046"/>
                  <rdf:li rdf:resource="https://identifiers.org/inchi/InChI=1S/C9H14N3O8P/c10-5-1-2-12(9(15)11-5)8-7(14)6(13)4(20-8)3-19-21(16,17)18/h1-2,4,6-8,13-14H,3H2,(H2,10,11,15)(H2,16,17,18)/p-2/t4-,6-,7-,8-/m1/s1"/>
                  <rdf:li rdf:resource="https://identifiers.org/inchikey/IERHLVCPSMICTF-XVFCMESISA-L"/>
                  <rdf:li rdf:resource="https://identifiers.org/bigg.metabolite/cmp"/>
                  <rdf:li rdf:resource="https://identifiers.org/kegg.compound/C00055"/>
                  <rdf:li rdf:resource="https://identifiers.org/kegg.compound/G10621"/>
                  <rdf:li rdf:resource="https://identifiers.org/metanetx.chemical/MNXM1103302"/>
                  <rdf:li rdf:resource="https://identifiers.org/metanetx.chemical/MNXM31"/>
                  <rdf:li rdf:resource="https://identifiers.org/biocyc/META:CMP"/>
                  <rdf:li rdf:resource="https://identifiers.org/chebi/CHEBI:58120"/>
                  <rdf:li rdf:resource="https://identifiers.org/chebi/CHEBI:41319"/>
                  <rdf:li rdf:resource="https://identifiers.org/chebi/CHEBI:41666"/>
                  <rdf:li rdf:resource="https://identifiers.org/chebi/CHEBI:17361"/>
                  <rdf:li rdf:resource="https://identifiers.org/chebi/CHEBI:41691"/>
                  <rdf:li rdf:resource="https://identifiers.org/chebi/CHEBI:23520"/>
                  <rdf:li rdf:resource="https://identifiers.org/chebi/CHEBI:41312"/>
                  <rdf:li rdf:resource="https://identifiers.org/chebi/CHEBI:13274"/>
                  <rdf:li rdf:resource="https://identifiers.org/chebi/CHEBI:3275"/>
                  <rdf:li rdf:resource="https://identifiers.org/chebi/CHEBI:47362"/>
                  <rdf:li rdf:resource="https://identifiers.org/chebi/CHEBI:48799"/>
                  <rdf:li rdf:resource="https://identifiers.org/chebi/CHEBI:60377"/>
                  <rdf:li rdf:resource="https://identifiers.org/sabiork.compound/1284"/>
                  <rdf:li rdf:resource="https://identifiers.org/seedm/cpd00046"/>
                  <rdf:li rdf:resource="https://identifiers.org/seedm/M_cpd00046"/>
                  <rdf:li rdf:resource="https://identifiers.org/metacyc.compound/CMP-GROUP"/>
                  <rdf:li rdf:resource="https://identifiers.org/metacyc.compound/CMP"/>
                  <rdf:li rdf:resource="https://identifiers.org/metacycm/CMP-GROUP"/>
                  <rdf:li rdf:resource="https://identifiers.org/metacycm/CMP"/>
                  <rdf:li rdf:resource="https://identifiers.org/hmdb/HMDB0000095"/>
                  <rdf:li rdf:resource="https://identifiers.org/hmdb/HMDB00095"/>
                  <rdf:li rdf:resource="https://identifiers.org/reactomem/R-ALL-727810"/>
                  <rdf:li rdf:resource="https://identifiers.org/reactomem/R-ALL-109395"/>
                  <rdf:li rdf:resource="https://identifiers.org/reactomem/R-ALL-1524067"/>
                  <rdf:li rdf:resource="https://identifiers.org/reactomem/R-ALL-418076"/>
                  <rdf:li rdf:resource="https://identifiers.org/reactomem/R-ALL-109289"/>
                  <rdf:li rdf:resource="https://identifiers.org/reactome/R-ALL-727810"/>
                  <rdf:li rdf:resource="https://identifiers.org/reactome/R-ALL-109395"/>
                  <rdf:li rdf:resource="https://identifiers.org/reactome/R-ALL-1524067"/>
                  <rdf:li rdf:resource="https://identifiers.org/reactome/R-ALL-418076"/>
                  <rdf:li rdf:resource="https://identifiers.org/reactome/R-ALL-109289"/>
                  <rdf:li rdf:resource="https://identifiers.org/keggg/G10621"/>
                  <rdf:li rdf:resource="https://identifiers.org/keggg/M_G10621"/>
                  <rdf:li rdf:resource="https://identifiers.org/sabiorkm/1284"/>
                  <rdf:li rdf:resource="https://identifiers.org/kegg.glycan/G10621"/>
                  <rdf:li rdf:resource="https://identifiers.org/biggm/M_cmp"/>
                  <rdf:li rdf:resource="https://identifiers.org/biggm/cmp"/>
                  <rdf:li rdf:resource="https://identifiers.org/keggc/M_C00055"/>
                  <rdf:li rdf:resource="https://identifiers.org/keggc/C00055"/>
                  <rdf:li rdf:resource="https://identifiers.org/pubchem.compound/7058165"/>
                </rdf:Bag>
              </bqbiol:is>
            </rdf:Description>
          </rdf:RDF>
        </annotation>
      </species>
      <species metaid="meta_M_for_c" sboTerm="SBO:0000247" id="M_for_c" name="Formate_c0" compartment="c" hasOnlySubstanceUnits="false" boundaryCondition="false" constant="false" fbc:charge="-1" fbc:chemicalFormula="CHO2">
        <annotation>
          <rdf:RDF xmlns:rdf="http://www.w3.org/1999/02/22-rdf-syntax-ns#" xmlns:dcterms="http://purl.org/dc/terms/" xmlns:vCard="http://www.w3.org/2001/vcard-rdf/3.0#" xmlns:vCard4="http://www.w3.org/2006/vcard/ns#" xmlns:bqbiol="http://biomodels.net/biology-qualifiers/" xmlns:bqmodel="http://biomodels.net/model-qualifiers/">
            <rdf:Description rdf:about="#meta_M_for_c">
              <bqbiol:is>
                <rdf:Bag>
                  <rdf:li rdf:resource="https://identifiers.org/seed.compound/cpd00047"/>
                  <rdf:li rdf:resource="https://identifiers.org/seed.compound/cpd22511"/>
                  <rdf:li rdf:resource="https://identifiers.org/inchi/InChI=1S/CH2O2/c2-1-3/h1H,(H,2,3)/p-1"/>
                  <rdf:li rdf:resource="https://identifiers.org/inchikey/BDAGIHXWWSANSR-UHFFFAOYSA-M"/>
                  <rdf:li rdf:resource="https://identifiers.org/bigg.metabolite/for"/>
                  <rdf:li rdf:resource="https://identifiers.org/kegg.compound/C00058"/>
                  <rdf:li rdf:resource="https://identifiers.org/metanetx.chemical/MNXM39"/>
                  <rdf:li rdf:resource="https://identifiers.org/biocyc/META:FORMATE"/>
                  <rdf:li rdf:resource="https://identifiers.org/chebi/CHEBI:42460"/>
                  <rdf:li rdf:resource="https://identifiers.org/chebi/CHEBI:15740"/>
                  <rdf:li rdf:resource="https://identifiers.org/chebi/CHEBI:24082"/>
                  <rdf:li rdf:resource="https://identifiers.org/chebi/CHEBI:5145"/>
                  <rdf:li rdf:resource="https://identifiers.org/chebi/CHEBI:30751"/>
                  <rdf:li rdf:resource="https://identifiers.org/chebi/CHEBI:24081"/>
                  <rdf:li rdf:resource="https://identifiers.org/chebi/CHEBI:14276"/>
                  <rdf:li rdf:resource="https://identifiers.org/metacyc.compound/CPD1G-1533"/>
                  <rdf:li rdf:resource="https://identifiers.org/metacyc.compound/CPD1G-1532"/>
                  <rdf:li rdf:resource="https://identifiers.org/metacyc.compound/FORMATE"/>
                  <rdf:li rdf:resource="https://identifiers.org/metacyc.compound/CPD1G-1535"/>
                  <rdf:li rdf:resource="https://identifiers.org/metacyc.compound/CPD1G-1534"/>
                  <rdf:li rdf:resource="https://identifiers.org/metacyc.compound/CARBOXYL-GROUP"/>
                  <rdf:li rdf:resource="https://identifiers.org/envipath/5882df9c-dae1-4d80-a40e-db4724271456/compound/34fe3cd9-9b0b-46b0-a1c5-8a66509f1919"/>
                  <rdf:li rdf:resource="https://identifiers.org/envipath/650babc9-9d68-4b73-9332-11972ca26f7b/compound/9a9d20ae-b6ec-40a9-93ca-1de20597b1ed"/>
                  <rdf:li rdf:resource="https://identifiers.org/envipath/4fd7f3e0-dd25-43ac-9453-dda3e52396e4/compound/bf16ab32-cb3c-4427-a65a-089ab754823e"/>
                  <rdf:li rdf:resource="https://identifiers.org/envipath/32de3cf4-e3e6-4168-956e-32fa5ddb0ce1/compound/09c1ad08-016e-4477-8840-b97a031eae23"/>
                  <rdf:li rdf:resource="https://identifiers.org/envipath/d817c31c-d879-44c8-913d-2963d42f8203/compound/fe596606-cac1-4578-816e-dd96e25081da"/>
                  <rdf:li rdf:resource="https://identifiers.org/envipathm/5882df9c-dae1-4d80-a40e-db4724271456/compound/34fe3cd9-9b0b-46b0-a1c5-8a66509f1919"/>
                  <rdf:li rdf:resource="https://identifiers.org/envipathm/4fd7f3e0-dd25-43ac-9453-dda3e52396e4/compound/bf16ab32-cb3c-4427-a65a-089ab754823e"/>
                  <rdf:li rdf:resource="https://identifiers.org/envipathm/650babc9-9d68-4b73-9332-11972ca26f7b/compound/9a9d20ae-b6ec-40a9-93ca-1de20597b1ed"/>
                  <rdf:li rdf:resource="https://identifiers.org/envipathm/32de3cf4-e3e6-4168-956e-32fa5ddb0ce1/compound/09c1ad08-016e-4477-8840-b97a031eae23"/>
                  <rdf:li rdf:resource="https://identifiers.org/envipathm/d817c31c-d879-44c8-913d-2963d42f8203/compound/fe596606-cac1-4578-816e-dd96e25081da"/>
                  <rdf:li rdf:resource="https://identifiers.org/seedm/M_cpd00047"/>
                  <rdf:li rdf:resource="https://identifiers.org/seedm/cpd00047"/>
                  <rdf:li rdf:resource="https://identifiers.org/seedm/M_cpd22511"/>
                  <rdf:li rdf:resource="https://identifiers.org/seedm/cpd22511"/>
                  <rdf:li rdf:resource="https://identifiers.org/reactome/R-ALL-444084"/>
                  <rdf:li rdf:resource="https://identifiers.org/reactome/R-ALL-389585"/>
                  <rdf:li rdf:resource="https://identifiers.org/reactome/R-ALL-29460"/>
                  <rdf:li rdf:resource="https://identifiers.org/hmdb/HMDB0000142"/>
                  <rdf:li rdf:resource="https://identifiers.org/hmdb/HMDB00142"/>
                  <rdf:li rdf:resource="https://identifiers.org/reactomem/R-ALL-444084"/>
                  <rdf:li rdf:resource="https://identifiers.org/reactomem/R-ALL-389585"/>
                  <rdf:li rdf:resource="https://identifiers.org/reactomem/R-ALL-29460"/>
                  <rdf:li rdf:resource="https://identifiers.org/biggm/for"/>
                  <rdf:li rdf:resource="https://identifiers.org/biggm/M_for"/>
                  <rdf:li rdf:resource="https://identifiers.org/keggc/C00058"/>
                  <rdf:li rdf:resource="https://identifiers.org/keggc/M_C00058"/>
                  <rdf:li rdf:resource="https://identifiers.org/metacycm/CPD1G-1533"/>
                  <rdf:li rdf:resource="https://identifiers.org/metacycm/CPD1G-1532"/>
                  <rdf:li rdf:resource="https://identifiers.org/metacycm/FORMATE"/>
                  <rdf:li rdf:resource="https://identifiers.org/metacycm/CPD1G-1535"/>
                  <rdf:li rdf:resource="https://identifiers.org/metacycm/CPD1G-1534"/>
                  <rdf:li rdf:resource="https://identifiers.org/metacycm/CARBOXYL-GROUP"/>
                  <rdf:li rdf:resource="https://identifiers.org/sabiork.compound/1285"/>
                  <rdf:li rdf:resource="https://identifiers.org/sabiorkm/1285"/>
                  <rdf:li rdf:resource="https://identifiers.org/pubchem.compound/283"/>
                </rdf:Bag>
              </bqbiol:is>
            </rdf:Description>
          </rdf:RDF>
        </annotation>
      </species>
      <species metaid="meta_M_so4_c" sboTerm="SBO:0000247" id="M_so4_c" name="Sulfate_c0" compartment="c" hasOnlySubstanceUnits="false" boundaryCondition="false" constant="false" fbc:charge="-2" fbc:chemicalFormula="O4S">
        <annotation>
          <rdf:RDF xmlns:rdf="http://www.w3.org/1999/02/22-rdf-syntax-ns#" xmlns:dcterms="http://purl.org/dc/terms/" xmlns:vCard="http://www.w3.org/2001/vcard-rdf/3.0#" xmlns:vCard4="http://www.w3.org/2006/vcard/ns#" xmlns:bqbiol="http://biomodels.net/biology-qualifiers/" xmlns:bqmodel="http://biomodels.net/model-qualifiers/">
            <rdf:Description rdf:about="#meta_M_so4_c">
              <bqbiol:is>
                <rdf:Bag>
                  <rdf:li rdf:resource="https://identifiers.org/seed.compound/cpd29301"/>
                  <rdf:li rdf:resource="https://identifiers.org/seed.compound/cpd00048"/>
                  <rdf:li rdf:resource="https://identifiers.org/inchi/InChI=1S/H2O4S/c1-5(2,3)4/h(H2,1,2,3,4)/p-2"/>
                  <rdf:li rdf:resource="https://identifiers.org/inchikey/QAOWNCQODCNURD-UHFFFAOYSA-L"/>
                  <rdf:li rdf:resource="https://identifiers.org/bigg.metabolite/so4"/>
                  <rdf:li rdf:resource="https://identifiers.org/kegg.compound/C00059"/>
                  <rdf:li rdf:resource="https://identifiers.org/metanetx.chemical/MNXM58"/>
                  <rdf:li rdf:resource="https://identifiers.org/biocyc/META:HSO4"/>
                  <rdf:li rdf:resource="https://identifiers.org/biocyc/META:SULFATE"/>
                  <rdf:li rdf:resource="https://identifiers.org/seedm/cpd29301"/>
                  <rdf:li rdf:resource="https://identifiers.org/seedm/M_cpd00048"/>
                  <rdf:li rdf:resource="https://identifiers.org/seedm/M_cpd29301"/>
                  <rdf:li rdf:resource="https://identifiers.org/seedm/cpd00048"/>
                  <rdf:li rdf:resource="https://identifiers.org/keggd/D05963"/>
                  <rdf:li rdf:resource="https://identifiers.org/keggd/M_D05963"/>
                  <rdf:li rdf:resource="https://identifiers.org/chebi/CHEBI:45693"/>
                  <rdf:li rdf:resource="https://identifiers.org/chebi/CHEBI:45687"/>
                  <rdf:li rdf:resource="https://identifiers.org/chebi/CHEBI:16189"/>
                  <rdf:li rdf:resource="https://identifiers.org/chebi/CHEBI:9335"/>
                  <rdf:li rdf:resource="https://identifiers.org/chebi/CHEBI:15135"/>
                  <rdf:li rdf:resource="https://identifiers.org/chebi/CHEBI:26836"/>
                  <rdf:li rdf:resource="https://identifiers.org/chebi/CHEBI:45696"/>
                  <rdf:li rdf:resource="https://identifiers.org/chebi/CHEBI:29199"/>
                  <rdf:li rdf:resource="https://identifiers.org/reactome/R-ALL-427648"/>
                  <rdf:li rdf:resource="https://identifiers.org/reactome/R-ALL-1609649"/>
                  <rdf:li rdf:resource="https://identifiers.org/reactome/R-ALL-174375"/>
                  <rdf:li rdf:resource="https://identifiers.org/reactome/R-ALL-1606845"/>
                  <rdf:li rdf:resource="https://identifiers.org/reactome/R-ALL-1614584"/>
                  <rdf:li rdf:resource="https://identifiers.org/metacyc.compound/SULFATE"/>
                  <rdf:li rdf:resource="https://identifiers.org/metacyc.compound/HSO4"/>
                  <rdf:li rdf:resource="https://identifiers.org/reactomem/R-ALL-427648"/>
                  <rdf:li rdf:resource="https://identifiers.org/reactomem/R-ALL-1609649"/>
                  <rdf:li rdf:resource="https://identifiers.org/reactomem/R-ALL-174375"/>
                  <rdf:li rdf:resource="https://identifiers.org/reactomem/R-ALL-1606845"/>
                  <rdf:li rdf:resource="https://identifiers.org/reactomem/R-ALL-1614584"/>
                  <rdf:li rdf:resource="https://identifiers.org/metacycm/SULFATE"/>
                  <rdf:li rdf:resource="https://identifiers.org/metacycm/HSO4"/>
                  <rdf:li rdf:resource="https://identifiers.org/kegg.drug/D05963"/>
                  <rdf:li rdf:resource="https://identifiers.org/keggc/C00059"/>
                  <rdf:li rdf:resource="https://identifiers.org/keggc/M_C00059"/>
                  <rdf:li rdf:resource="https://identifiers.org/hmdb/HMDB0001448"/>
                  <rdf:li rdf:resource="https://identifiers.org/hmdb/HMDB01448"/>
                  <rdf:li rdf:resource="https://identifiers.org/sabiork.compound/1759"/>
                  <rdf:li rdf:resource="https://identifiers.org/biggm/M_so4"/>
                  <rdf:li rdf:resource="https://identifiers.org/biggm/so4"/>
                  <rdf:li rdf:resource="https://identifiers.org/sabiorkm/1759"/>
                  <rdf:li rdf:resource="https://identifiers.org/envipathm/650babc9-9d68-4b73-9332-11972ca26f7b/compound/3f7254dd-d54a-4e5b-a0d7-3e31c4f37a66"/>
                  <rdf:li rdf:resource="https://identifiers.org/envipath/650babc9-9d68-4b73-9332-11972ca26f7b/compound/3f7254dd-d54a-4e5b-a0d7-3e31c4f37a66"/>
                  <rdf:li rdf:resource="https://identifiers.org/pubchem.compound/1117"/>
                </rdf:Bag>
              </bqbiol:is>
            </rdf:Description>
          </rdf:RDF>
        </annotation>
      </species>
      <species metaid="meta_M_fmn_c" sboTerm="SBO:0000247" id="M_fmn_c" name="FMN_c0" compartment="c" hasOnlySubstanceUnits="false" boundaryCondition="false" constant="false" fbc:charge="-3" fbc:chemicalFormula="C17H18N4O9P">
        <annotation>
          <rdf:RDF xmlns:rdf="http://www.w3.org/1999/02/22-rdf-syntax-ns#" xmlns:dcterms="http://purl.org/dc/terms/" xmlns:vCard="http://www.w3.org/2001/vcard-rdf/3.0#" xmlns:vCard4="http://www.w3.org/2006/vcard/ns#" xmlns:bqbiol="http://biomodels.net/biology-qualifiers/" xmlns:bqmodel="http://biomodels.net/model-qualifiers/">
            <rdf:Description rdf:about="#meta_M_fmn_c">
              <bqbiol:is>
                <rdf:Bag>
                  <rdf:li rdf:resource="https://identifiers.org/seed.compound/cpd00050"/>
                  <rdf:li rdf:resource="https://identifiers.org/inchi/InChI=1S/C17H21N4O9P/c1-7-3-9-10(4-8(7)2)21(15-13(18-9)16(25)20-17(26)19-15)5-11(22)14(24)12(23)6-30-31(27,28)29/h3-4,11-12,14,22-24H,5-6H2,1-2H3,(H,20,25,26)(H2,27,28,29)/t11-,12+,14-/m0/s1"/>
                  <rdf:li rdf:resource="https://identifiers.org/inchi/InChI=1S/C17H21N4O9P/c1-7-3-9-10(4-8(7)2)21(15-13(18-9)16(25)20-17(26)19-15)5-11(22)14(24)12(23)6-30-31(27,28)29/h3-4,11-12,14,22-24H,5-6H2,1-2H3,(H3,20,25,26,27,28,29)/p-3/t11-,12+,14-/m0/s1"/>
                  <rdf:li rdf:resource="https://identifiers.org/inchikey/ANKZYBDXHMZBDK-SCRDCRAPSA-K"/>
                  <rdf:li rdf:resource="https://identifiers.org/inchikey/FVTCRASFADXXNN-SCRDCRAPSA-N"/>
                  <rdf:li rdf:resource="https://identifiers.org/bigg.metabolite/fmn"/>
                  <rdf:li rdf:resource="https://identifiers.org/kegg.compound/C00061"/>
                  <rdf:li rdf:resource="https://identifiers.org/metanetx.chemical/MNXM1105927"/>
                  <rdf:li rdf:resource="https://identifiers.org/metanetx.chemical/MNXM119"/>
                  <rdf:li rdf:resource="https://identifiers.org/metanetx.chemical/MNXM1105928"/>
                  <rdf:li rdf:resource="https://identifiers.org/biocyc/META:FMN"/>
                  <rdf:li rdf:resource="https://identifiers.org/reactomem/R-ALL-73524"/>
                  <rdf:li rdf:resource="https://identifiers.org/reactomem/R-ALL-389864"/>
                  <rdf:li rdf:resource="https://identifiers.org/reactomem/R-ALL-76629"/>
                  <rdf:li rdf:resource="https://identifiers.org/hmdb/HMDB0001520"/>
                  <rdf:li rdf:resource="https://identifiers.org/hmdb/HMDB01520"/>
                  <rdf:li rdf:resource="https://identifiers.org/chebi/CHEBI:21127"/>
                  <rdf:li rdf:resource="https://identifiers.org/chebi/CHEBI:42587"/>
                  <rdf:li rdf:resource="https://identifiers.org/chebi/CHEBI:17621"/>
                  <rdf:li rdf:resource="https://identifiers.org/chebi/CHEBI:58210"/>
                  <rdf:li rdf:resource="https://identifiers.org/chebi/CHEBI:13317"/>
                  <rdf:li rdf:resource="https://identifiers.org/chebi/CHEBI:4960"/>
                  <rdf:li rdf:resource="https://identifiers.org/metacycm/FMN"/>
                  <rdf:li rdf:resource="https://identifiers.org/metacycm/Oxidized-flavodoxins"/>
                  <rdf:li rdf:resource="https://identifiers.org/metacycm/Ox-FMN-Flavoproteins"/>
                  <rdf:li rdf:resource="https://identifiers.org/reactome/R-ALL-73524"/>
                  <rdf:li rdf:resource="https://identifiers.org/reactome/R-ALL-389864"/>
                  <rdf:li rdf:resource="https://identifiers.org/reactome/R-ALL-76629"/>
                  <rdf:li rdf:resource="https://identifiers.org/keggc/C00061"/>
                  <rdf:li rdf:resource="https://identifiers.org/keggc/M_C00061"/>
                  <rdf:li rdf:resource="https://identifiers.org/sabiorkm/1673"/>
                  <rdf:li rdf:resource="https://identifiers.org/biggm/M_fmn"/>
                  <rdf:li rdf:resource="https://identifiers.org/biggm/fmn"/>
                  <rdf:li rdf:resource="https://identifiers.org/seedm/cpd00050"/>
                  <rdf:li rdf:resource="https://identifiers.org/seedm/M_cpd00050"/>
                  <rdf:li rdf:resource="https://identifiers.org/metacyc.compound/FMN"/>
                  <rdf:li rdf:resource="https://identifiers.org/metacyc.compound/Oxidized-flavodoxins"/>
                  <rdf:li rdf:resource="https://identifiers.org/metacyc.compound/Ox-FMN-Flavoproteins"/>
                  <rdf:li rdf:resource="https://identifiers.org/sabiork.compound/1673"/>
                </rdf:Bag>
              </bqbiol:is>
            </rdf:Description>
          </rdf:RDF>
        </annotation>
      </species>
      <species metaid="meta_M_arg__L_c" sboTerm="SBO:0000247" id="M_arg__L_c" name="L-Arginine_c0" compartment="c" hasOnlySubstanceUnits="false" boundaryCondition="false" constant="false" fbc:charge="1" fbc:chemicalFormula="C6H15N4O2">
        <annotation>
          <rdf:RDF xmlns:rdf="http://www.w3.org/1999/02/22-rdf-syntax-ns#" xmlns:dcterms="http://purl.org/dc/terms/" xmlns:vCard="http://www.w3.org/2001/vcard-rdf/3.0#" xmlns:vCard4="http://www.w3.org/2006/vcard/ns#" xmlns:bqbiol="http://biomodels.net/biology-qualifiers/" xmlns:bqmodel="http://biomodels.net/model-qualifiers/">
            <rdf:Description rdf:about="#meta_M_arg__L_c">
              <bqbiol:is>
                <rdf:Bag>
                  <rdf:li rdf:resource="https://identifiers.org/seed.compound/cpd00051"/>
                  <rdf:li rdf:resource="https://identifiers.org/inchi/InChI=1S/C6H14N4O2/c7-4(5(11)12)2-1-3-10-6(8)9/h4H,1-3,7H2,(H,11,12)(H4,8,9,10)/p+1/t4-/m0/s1"/>
                  <rdf:li rdf:resource="https://identifiers.org/inchikey/ODKSFYDXXFIFQN-BYPYZUCNSA-O"/>
                  <rdf:li rdf:resource="https://identifiers.org/bigg.metabolite/arg__L"/>
                  <rdf:li rdf:resource="https://identifiers.org/kegg.compound/C00062"/>
                  <rdf:li rdf:resource="https://identifiers.org/metanetx.chemical/MNXM70"/>
                  <rdf:li rdf:resource="https://identifiers.org/metanetx.chemical/MNXM739527"/>
                  <rdf:li rdf:resource="https://identifiers.org/biocyc/META:ARG"/>
                  <rdf:li rdf:resource="https://identifiers.org/hmdb/HMDB0062762"/>
                  <rdf:li rdf:resource="https://identifiers.org/hmdb/HMDB62762"/>
                  <rdf:li rdf:resource="https://identifiers.org/hmdb/HMDB0000517"/>
                  <rdf:li rdf:resource="https://identifiers.org/hmdb/HMDB00517"/>
                  <rdf:li rdf:resource="https://identifiers.org/sabiorkm/23080"/>
                  <rdf:li rdf:resource="https://identifiers.org/sabiorkm/80"/>
                  <rdf:li rdf:resource="https://identifiers.org/reactomem/R-ALL-113530"/>
                  <rdf:li rdf:resource="https://identifiers.org/reactomem/R-ALL-351977"/>
                  <rdf:li rdf:resource="https://identifiers.org/reactomem/R-ALL-374064"/>
                  <rdf:li rdf:resource="https://identifiers.org/reactomem/R-ALL-29468"/>
                  <rdf:li rdf:resource="https://identifiers.org/reactomem/R-ALL-428011"/>
                  <rdf:li rdf:resource="https://identifiers.org/metacyc.compound/ARG"/>
                  <rdf:li rdf:resource="https://identifiers.org/envipath/650babc9-9d68-4b73-9332-11972ca26f7b/compound/2574796d-671d-41f9-9bff-2337672b41d2"/>
                  <rdf:li rdf:resource="https://identifiers.org/keggd/D02982"/>
                  <rdf:li rdf:resource="https://identifiers.org/keggd/M_D02982"/>
                  <rdf:li rdf:resource="https://identifiers.org/keggc/C00062"/>
                  <rdf:li rdf:resource="https://identifiers.org/keggc/M_C00062"/>
                  <rdf:li rdf:resource="https://identifiers.org/chebi/CHEBI:32681"/>
                  <rdf:li rdf:resource="https://identifiers.org/chebi/CHEBI:6185"/>
                  <rdf:li rdf:resource="https://identifiers.org/chebi/CHEBI:16467"/>
                  <rdf:li rdf:resource="https://identifiers.org/chebi/CHEBI:21235"/>
                  <rdf:li rdf:resource="https://identifiers.org/chebi/CHEBI:13077"/>
                  <rdf:li rdf:resource="https://identifiers.org/chebi/CHEBI:42927"/>
                  <rdf:li rdf:resource="https://identifiers.org/chebi/CHEBI:32682"/>
                  <rdf:li rdf:resource="https://identifiers.org/chebi/CHEBI:133495"/>
                  <rdf:li rdf:resource="https://identifiers.org/chebi/CHEBI:32683"/>
                  <rdf:li rdf:resource="https://identifiers.org/reactome/R-ALL-113530"/>
                  <rdf:li rdf:resource="https://identifiers.org/reactome/R-ALL-351977"/>
                  <rdf:li rdf:resource="https://identifiers.org/reactome/R-ALL-374064"/>
                  <rdf:li rdf:resource="https://identifiers.org/reactome/R-ALL-29468"/>
                  <rdf:li rdf:resource="https://identifiers.org/reactome/R-ALL-428011"/>
                  <rdf:li rdf:resource="https://identifiers.org/sabiork.compound/23080"/>
                  <rdf:li rdf:resource="https://identifiers.org/sabiork.compound/80"/>
                  <rdf:li rdf:resource="https://identifiers.org/seedm/cpd00051"/>
                  <rdf:li rdf:resource="https://identifiers.org/seedm/M_cpd00051"/>
                  <rdf:li rdf:resource="https://identifiers.org/metacycm/ARG"/>
                  <rdf:li rdf:resource="https://identifiers.org/biggm/M_arg__L"/>
                  <rdf:li rdf:resource="https://identifiers.org/biggm/arg-L"/>
                  <rdf:li rdf:resource="https://identifiers.org/biggm/arg__L"/>
                  <rdf:li rdf:resource="https://identifiers.org/envipathm/650babc9-9d68-4b73-9332-11972ca26f7b/compound/2574796d-671d-41f9-9bff-2337672b41d2"/>
                  <rdf:li rdf:resource="https://identifiers.org/kegg.drug/D02982"/>
                  <rdf:li rdf:resource="https://identifiers.org/pubchem.compound/1549073 5287702 52941769 59294017 59904234 88031296"/>
                </rdf:Bag>
              </bqbiol:is>
            </rdf:Description>
          </rdf:RDF>
        </annotation>
      </species>
      <species metaid="meta_M_ctp_c" sboTerm="SBO:0000247" id="M_ctp_c" name="CTP_c0" compartment="c" hasOnlySubstanceUnits="false" boundaryCondition="false" constant="false" fbc:charge="-3" fbc:chemicalFormula="C9H13N3O14P3">
        <annotation>
          <rdf:RDF xmlns:rdf="http://www.w3.org/1999/02/22-rdf-syntax-ns#" xmlns:dcterms="http://purl.org/dc/terms/" xmlns:vCard="http://www.w3.org/2001/vcard-rdf/3.0#" xmlns:vCard4="http://www.w3.org/2006/vcard/ns#" xmlns:bqbiol="http://biomodels.net/biology-qualifiers/" xmlns:bqmodel="http://biomodels.net/model-qualifiers/">
            <rdf:Description rdf:about="#meta_M_ctp_c">
              <bqbiol:is>
                <rdf:Bag>
                  <rdf:li rdf:resource="https://identifiers.org/seed.compound/cpd00052"/>
                  <rdf:li rdf:resource="https://identifiers.org/inchi/InChI=1S/C9H16N3O14P3/c10-5-1-2-12(9(15)11-5)8-7(14)6(13)4(24-8)3-23-28(19,20)26-29(21,22)25-27(16,17)18/h1-2,4,6-8,13-14H,3H2,(H,19,20)(H,21,22)(H2,10,11,15)(H2,16,17,18)/p-3/t4-,6-,7-,8-/m1/s1"/>
                  <rdf:li rdf:resource="https://identifiers.org/inchi/InChI=1S/C9H16N3O14P3/c10-5-1-2-12(9(15)11-5)8-7(14)6(13)4(24-8)3-23-28(19,20)26-29(21,22)25-27(16,17)18/h1-2,4,6-8,13-14H,3H2,(H,19,20)(H,21,22)(H2,10,11,15)(H2,16,17,18)/p-4/t4-,6-,7-,8-/m1/s1"/>
                  <rdf:li rdf:resource="https://identifiers.org/inchikey/PCDQPRRSZKQHHS-XVFCMESISA-J"/>
                  <rdf:li rdf:resource="https://identifiers.org/inchikey/PCDQPRRSZKQHHS-XVFCMESISA-K"/>
                  <rdf:li rdf:resource="https://identifiers.org/bigg.metabolite/ctp"/>
                  <rdf:li rdf:resource="https://identifiers.org/kegg.compound/C00063"/>
                  <rdf:li rdf:resource="https://identifiers.org/metanetx.chemical/MNXM1103718"/>
                  <rdf:li rdf:resource="https://identifiers.org/metanetx.chemical/MNXM63"/>
                  <rdf:li rdf:resource="https://identifiers.org/biocyc/META:CTP"/>
                  <rdf:li rdf:resource="https://identifiers.org/chebi/CHEBI:37563"/>
                  <rdf:li rdf:resource="https://identifiers.org/chebi/CHEBI:41675"/>
                  <rdf:li rdf:resource="https://identifiers.org/chebi/CHEBI:17677"/>
                  <rdf:li rdf:resource="https://identifiers.org/chebi/CHEBI:13286"/>
                  <rdf:li rdf:resource="https://identifiers.org/chebi/CHEBI:3285"/>
                  <rdf:li rdf:resource="https://identifiers.org/chebi/CHEBI:58231"/>
                  <rdf:li rdf:resource="https://identifiers.org/chebi/CHEBI:23522"/>
                  <rdf:li rdf:resource="https://identifiers.org/reactome/R-ALL-110577"/>
                  <rdf:li rdf:resource="https://identifiers.org/reactome/R-ALL-110614"/>
                  <rdf:li rdf:resource="https://identifiers.org/reactome/R-ALL-29470"/>
                  <rdf:li rdf:resource="https://identifiers.org/hmdb/HMDB00082"/>
                  <rdf:li rdf:resource="https://identifiers.org/hmdb/HMDB0000082"/>
                  <rdf:li rdf:resource="https://identifiers.org/reactomem/R-ALL-110577"/>
                  <rdf:li rdf:resource="https://identifiers.org/reactomem/R-ALL-110614"/>
                  <rdf:li rdf:resource="https://identifiers.org/reactomem/R-ALL-29470"/>
                  <rdf:li rdf:resource="https://identifiers.org/sabiorkm/1286"/>
                  <rdf:li rdf:resource="https://identifiers.org/sabiork.compound/1286"/>
                  <rdf:li rdf:resource="https://identifiers.org/keggc/M_C00063"/>
                  <rdf:li rdf:resource="https://identifiers.org/keggc/C00063"/>
                  <rdf:li rdf:resource="https://identifiers.org/metacycm/CTP"/>
                  <rdf:li rdf:resource="https://identifiers.org/biggm/ctp"/>
                  <rdf:li rdf:resource="https://identifiers.org/biggm/M_ctp"/>
                  <rdf:li rdf:resource="https://identifiers.org/seedm/cpd00052"/>
                  <rdf:li rdf:resource="https://identifiers.org/seedm/M_cpd00052"/>
                  <rdf:li rdf:resource="https://identifiers.org/metacyc.compound/CTP"/>
                  <rdf:li rdf:resource="https://identifiers.org/pubchem.compound/7058166"/>
                  <rdf:li rdf:resource="https://identifiers.org/pubchem.compound/42609798"/>
                </rdf:Bag>
              </bqbiol:is>
            </rdf:Description>
          </rdf:RDF>
        </annotation>
      </species>
      <species metaid="meta_M_gln__L_c" sboTerm="SBO:0000247" id="M_gln__L_c" name="L-Glutamine_c0" compartment="c" hasOnlySubstanceUnits="false" boundaryCondition="false" constant="false" fbc:charge="0" fbc:chemicalFormula="C5H10N2O3">
        <annotation>
          <rdf:RDF xmlns:rdf="http://www.w3.org/1999/02/22-rdf-syntax-ns#" xmlns:dcterms="http://purl.org/dc/terms/" xmlns:vCard="http://www.w3.org/2001/vcard-rdf/3.0#" xmlns:vCard4="http://www.w3.org/2006/vcard/ns#" xmlns:bqbiol="http://biomodels.net/biology-qualifiers/" xmlns:bqmodel="http://biomodels.net/model-qualifiers/">
            <rdf:Description rdf:about="#meta_M_gln__L_c">
              <bqbiol:is>
                <rdf:Bag>
                  <rdf:li rdf:resource="https://identifiers.org/seed.compound/cpd00253"/>
                  <rdf:li rdf:resource="https://identifiers.org/seed.compound/cpd00053"/>
                  <rdf:li rdf:resource="https://identifiers.org/inchi/InChI=1S/C5H10N2O3/c6-3(5(9)10)1-2-4(7)8/h3H,1-2,6H2,(H2,7,8)(H,9,10)/t3-/m0/s1"/>
                  <rdf:li rdf:resource="https://identifiers.org/inchikey/ZDXPYRJPNDTMRX-VKHMYHEASA-N"/>
                  <rdf:li rdf:resource="https://identifiers.org/bigg.metabolite/gln__L"/>
                  <rdf:li rdf:resource="https://identifiers.org/kegg.compound/C00303"/>
                  <rdf:li rdf:resource="https://identifiers.org/kegg.compound/C00064"/>
                  <rdf:li rdf:resource="https://identifiers.org/metanetx.chemical/MNXM37"/>
                  <rdf:li rdf:resource="https://identifiers.org/biocyc/META:GLN"/>
                  <rdf:li rdf:resource="https://identifiers.org/chebi/CHEBI:6227"/>
                  <rdf:li rdf:resource="https://identifiers.org/chebi/CHEBI:32666"/>
                  <rdf:li rdf:resource="https://identifiers.org/chebi/CHEBI:21308"/>
                  <rdf:li rdf:resource="https://identifiers.org/chebi/CHEBI:28300"/>
                  <rdf:li rdf:resource="https://identifiers.org/chebi/CHEBI:5432"/>
                  <rdf:li rdf:resource="https://identifiers.org/chebi/CHEBI:32679"/>
                  <rdf:li rdf:resource="https://identifiers.org/chebi/CHEBI:32665"/>
                  <rdf:li rdf:resource="https://identifiers.org/chebi/CHEBI:13110"/>
                  <rdf:li rdf:resource="https://identifiers.org/chebi/CHEBI:42812"/>
                  <rdf:li rdf:resource="https://identifiers.org/chebi/CHEBI:42943"/>
                  <rdf:li rdf:resource="https://identifiers.org/chebi/CHEBI:24316"/>
                  <rdf:li rdf:resource="https://identifiers.org/chebi/CHEBI:18050"/>
                  <rdf:li rdf:resource="https://identifiers.org/chebi/CHEBI:42899"/>
                  <rdf:li rdf:resource="https://identifiers.org/chebi/CHEBI:58359"/>
                  <rdf:li rdf:resource="https://identifiers.org/chebi/CHEBI:42814"/>
                  <rdf:li rdf:resource="https://identifiers.org/chebi/CHEBI:32678"/>
                  <rdf:li rdf:resource="https://identifiers.org/keggc/M_C00303"/>
                  <rdf:li rdf:resource="https://identifiers.org/keggc/C00303"/>
                  <rdf:li rdf:resource="https://identifiers.org/keggc/M_C00064"/>
                  <rdf:li rdf:resource="https://identifiers.org/keggc/C00064"/>
                  <rdf:li rdf:resource="https://identifiers.org/sabiork.compound/74"/>
                  <rdf:li rdf:resource="https://identifiers.org/sabiork.compound/2011"/>
                  <rdf:li rdf:resource="https://identifiers.org/metacycm/GLN"/>
                  <rdf:li rdf:resource="https://identifiers.org/envipath/650babc9-9d68-4b73-9332-11972ca26f7b/compound/3e68b94e-5474-4a9c-9981-e96560429d85"/>
                  <rdf:li rdf:resource="https://identifiers.org/reactome/R-ALL-29472"/>
                  <rdf:li rdf:resource="https://identifiers.org/reactome/R-ALL-212615"/>
                  <rdf:li rdf:resource="https://identifiers.org/reactome/R-ALL-113522"/>
                  <rdf:li rdf:resource="https://identifiers.org/hmdb/HMDB0000641"/>
                  <rdf:li rdf:resource="https://identifiers.org/hmdb/HMDB00641"/>
                  <rdf:li rdf:resource="https://identifiers.org/reactomem/R-ALL-29472"/>
                  <rdf:li rdf:resource="https://identifiers.org/reactomem/R-ALL-212615"/>
                  <rdf:li rdf:resource="https://identifiers.org/reactomem/R-ALL-113522"/>
                  <rdf:li rdf:resource="https://identifiers.org/seedm/M_cpd00053"/>
                  <rdf:li rdf:resource="https://identifiers.org/seedm/cpd00253"/>
                  <rdf:li rdf:resource="https://identifiers.org/seedm/cpd00053"/>
                  <rdf:li rdf:resource="https://identifiers.org/seedm/M_cpd00253"/>
                  <rdf:li rdf:resource="https://identifiers.org/biggm/gln__L"/>
                  <rdf:li rdf:resource="https://identifiers.org/biggm/gln-L"/>
                  <rdf:li rdf:resource="https://identifiers.org/biggm/M_gln__L"/>
                  <rdf:li rdf:resource="https://identifiers.org/kegg.drug/D00015"/>
                  <rdf:li rdf:resource="https://identifiers.org/sabiorkm/74"/>
                  <rdf:li rdf:resource="https://identifiers.org/sabiorkm/2011"/>
                  <rdf:li rdf:resource="https://identifiers.org/keggd/M_D00015"/>
                  <rdf:li rdf:resource="https://identifiers.org/keggd/D00015"/>
                  <rdf:li rdf:resource="https://identifiers.org/metacyc.compound/GLN"/>
                  <rdf:li rdf:resource="https://identifiers.org/envipathm/650babc9-9d68-4b73-9332-11972ca26f7b/compound/3e68b94e-5474-4a9c-9981-e96560429d85"/>
                  <rdf:li rdf:resource="https://identifiers.org/pubchem.compound/5961 6992086"/>
                </rdf:Bag>
              </bqbiol:is>
            </rdf:Description>
          </rdf:RDF>
        </annotation>
      </species>
      <species metaid="meta_M_ser__L_c" sboTerm="SBO:0000247" id="M_ser__L_c" name="L-Serine_c0" compartment="c" hasOnlySubstanceUnits="false" boundaryCondition="false" constant="false" fbc:charge="0" fbc:chemicalFormula="C3H7NO3">
        <annotation>
          <rdf:RDF xmlns:rdf="http://www.w3.org/1999/02/22-rdf-syntax-ns#" xmlns:dcterms="http://purl.org/dc/terms/" xmlns:vCard="http://www.w3.org/2001/vcard-rdf/3.0#" xmlns:vCard4="http://www.w3.org/2006/vcard/ns#" xmlns:bqbiol="http://biomodels.net/biology-qualifiers/" xmlns:bqmodel="http://biomodels.net/model-qualifiers/">
            <rdf:Description rdf:about="#meta_M_ser__L_c">
              <bqbiol:is>
                <rdf:Bag>
                  <rdf:li rdf:resource="https://identifiers.org/seed.compound/cpd00054"/>
                  <rdf:li rdf:resource="https://identifiers.org/inchi/InChI=1S/C3H7NO3/c4-2(1-5)3(6)7/h2,5H,1,4H2,(H,6,7)/t2-/m0/s1"/>
                  <rdf:li rdf:resource="https://identifiers.org/inchikey/MTCFGRXMJLQNBG-REOHCLBHSA-N"/>
                  <rdf:li rdf:resource="https://identifiers.org/bigg.metabolite/ser__L"/>
                  <rdf:li rdf:resource="https://identifiers.org/kegg.compound/C00065"/>
                  <rdf:li rdf:resource="https://identifiers.org/metanetx.chemical/MNXM53"/>
                  <rdf:li rdf:resource="https://identifiers.org/metanetx.chemical/MNXM737787"/>
                  <rdf:li rdf:resource="https://identifiers.org/biocyc/META:SER"/>
                  <rdf:li rdf:resource="https://identifiers.org/hmdb/HMDB0000589"/>
                  <rdf:li rdf:resource="https://identifiers.org/hmdb/HMDB00589"/>
                  <rdf:li rdf:resource="https://identifiers.org/hmdb/HMDB0062263"/>
                  <rdf:li rdf:resource="https://identifiers.org/hmdb/HMDB00187"/>
                  <rdf:li rdf:resource="https://identifiers.org/hmdb/HMDB0000187"/>
                  <rdf:li rdf:resource="https://identifiers.org/hmdb/HMDB62263"/>
                  <rdf:li rdf:resource="https://identifiers.org/chebi/CHEBI:17115"/>
                  <rdf:li rdf:resource="https://identifiers.org/chebi/CHEBI:33384"/>
                  <rdf:li rdf:resource="https://identifiers.org/chebi/CHEBI:32836"/>
                  <rdf:li rdf:resource="https://identifiers.org/chebi/CHEBI:45597"/>
                  <rdf:li rdf:resource="https://identifiers.org/chebi/CHEBI:21387"/>
                  <rdf:li rdf:resource="https://identifiers.org/chebi/CHEBI:32837"/>
                  <rdf:li rdf:resource="https://identifiers.org/chebi/CHEBI:13167"/>
                  <rdf:li rdf:resource="https://identifiers.org/chebi/CHEBI:45677"/>
                  <rdf:li rdf:resource="https://identifiers.org/chebi/CHEBI:45590"/>
                  <rdf:li rdf:resource="https://identifiers.org/chebi/CHEBI:6301"/>
                  <rdf:li rdf:resource="https://identifiers.org/chebi/CHEBI:45440"/>
                  <rdf:li rdf:resource="https://identifiers.org/chebi/CHEBI:45451"/>
                  <rdf:li rdf:resource="https://identifiers.org/reactome/R-ALL-352002"/>
                  <rdf:li rdf:resource="https://identifiers.org/reactome/R-ALL-379732"/>
                  <rdf:li rdf:resource="https://identifiers.org/reactome/R-ALL-200736"/>
                  <rdf:li rdf:resource="https://identifiers.org/biggm/ser__L"/>
                  <rdf:li rdf:resource="https://identifiers.org/biggm/ser-L"/>
                  <rdf:li rdf:resource="https://identifiers.org/biggm/M_ser__L"/>
                  <rdf:li rdf:resource="https://identifiers.org/reactomem/R-ALL-352002"/>
                  <rdf:li rdf:resource="https://identifiers.org/reactomem/R-ALL-379732"/>
                  <rdf:li rdf:resource="https://identifiers.org/reactomem/R-ALL-200736"/>
                  <rdf:li rdf:resource="https://identifiers.org/envipathm/32de3cf4-e3e6-4168-956e-32fa5ddb0ce1/compound/207ebcd7-f859-4b01-8a69-9b99fb380595"/>
                  <rdf:li rdf:resource="https://identifiers.org/sabiorkm/2140"/>
                  <rdf:li rdf:resource="https://identifiers.org/sabiorkm/75"/>
                  <rdf:li rdf:resource="https://identifiers.org/keggd/M_D00016"/>
                  <rdf:li rdf:resource="https://identifiers.org/keggd/D00016"/>
                  <rdf:li rdf:resource="https://identifiers.org/keggc/M_C00065"/>
                  <rdf:li rdf:resource="https://identifiers.org/keggc/C00065"/>
                  <rdf:li rdf:resource="https://identifiers.org/sabiork.compound/2140"/>
                  <rdf:li rdf:resource="https://identifiers.org/sabiork.compound/75"/>
                  <rdf:li rdf:resource="https://identifiers.org/seedm/M_cpd00054"/>
                  <rdf:li rdf:resource="https://identifiers.org/seedm/cpd00054"/>
                  <rdf:li rdf:resource="https://identifiers.org/kegg.drug/D00016"/>
                  <rdf:li rdf:resource="https://identifiers.org/metacyc.compound/SER"/>
                  <rdf:li rdf:resource="https://identifiers.org/metacycm/SER"/>
                  <rdf:li rdf:resource="https://identifiers.org/envipath/32de3cf4-e3e6-4168-956e-32fa5ddb0ce1/compound/207ebcd7-f859-4b01-8a69-9b99fb380595"/>
                  <rdf:li rdf:resource="https://identifiers.org/pubchem.compound/5951 6857581"/>
                </rdf:Bag>
              </bqbiol:is>
            </rdf:Description>
          </rdf:RDF>
        </annotation>
      </species>
      <species metaid="meta_M_fald_c" sboTerm="SBO:0000247" id="M_fald_c" name="Formaldehyde_c0" compartment="c" hasOnlySubstanceUnits="false" boundaryCondition="false" constant="false" fbc:charge="0" fbc:chemicalFormula="CH2O">
        <annotation>
          <rdf:RDF xmlns:rdf="http://www.w3.org/1999/02/22-rdf-syntax-ns#" xmlns:dcterms="http://purl.org/dc/terms/" xmlns:vCard="http://www.w3.org/2001/vcard-rdf/3.0#" xmlns:vCard4="http://www.w3.org/2006/vcard/ns#" xmlns:bqbiol="http://biomodels.net/biology-qualifiers/" xmlns:bqmodel="http://biomodels.net/model-qualifiers/">
            <rdf:Description rdf:about="#meta_M_fald_c">
              <bqbiol:is>
                <rdf:Bag>
                  <rdf:li rdf:resource="https://identifiers.org/seed.compound/cpd00055"/>
                  <rdf:li rdf:resource="https://identifiers.org/inchi/InChI=1S/CH2O/c1-2/h1H2"/>
                  <rdf:li rdf:resource="https://identifiers.org/inchikey/WSFSSNUMVMOOMR-UHFFFAOYSA-N"/>
                  <rdf:li rdf:resource="https://identifiers.org/bigg.metabolite/fald"/>
                  <rdf:li rdf:resource="https://identifiers.org/kegg.compound/C00067"/>
                  <rdf:li rdf:resource="https://identifiers.org/metanetx.chemical/MNXM736417"/>
                  <rdf:li rdf:resource="https://identifiers.org/metanetx.chemical/MNXM56"/>
                  <rdf:li rdf:resource="https://identifiers.org/biocyc/META:FORMALDEHYDE"/>
                  <rdf:li rdf:resource="https://identifiers.org/chebi/CHEBI:337763"/>
                  <rdf:li rdf:resource="https://identifiers.org/chebi/CHEBI:14274"/>
                  <rdf:li rdf:resource="https://identifiers.org/chebi/CHEBI:24077"/>
                  <rdf:li rdf:resource="https://identifiers.org/chebi/CHEBI:16842"/>
                  <rdf:li rdf:resource="https://identifiers.org/chebi/CHEBI:5142"/>
                  <rdf:li rdf:resource="https://identifiers.org/envipath/d817c31c-d879-44c8-913d-2963d42f8203/compound/592105ab-f499-4013-bc29-308c07d3290d"/>
                  <rdf:li rdf:resource="https://identifiers.org/envipath/32de3cf4-e3e6-4168-956e-32fa5ddb0ce1/compound/8ee6f55a-4488-4606-b65f-5aead102ccfc"/>
                  <rdf:li rdf:resource="https://identifiers.org/envipath/5882df9c-dae1-4d80-a40e-db4724271456/compound/4103a49c-b6c5-4db6-aef3-65b68fd2f6da"/>
                  <rdf:li rdf:resource="https://identifiers.org/hmdb/HMDB01426"/>
                  <rdf:li rdf:resource="https://identifiers.org/hmdb/HMDB0001426"/>
                  <rdf:li rdf:resource="https://identifiers.org/seedm/cpd00055"/>
                  <rdf:li rdf:resource="https://identifiers.org/seedm/M_cpd00055"/>
                  <rdf:li rdf:resource="https://identifiers.org/envipathm/d817c31c-d879-44c8-913d-2963d42f8203/compound/592105ab-f499-4013-bc29-308c07d3290d"/>
                  <rdf:li rdf:resource="https://identifiers.org/envipathm/32de3cf4-e3e6-4168-956e-32fa5ddb0ce1/compound/8ee6f55a-4488-4606-b65f-5aead102ccfc"/>
                  <rdf:li rdf:resource="https://identifiers.org/envipathm/5882df9c-dae1-4d80-a40e-db4724271456/compound/4103a49c-b6c5-4db6-aef3-65b68fd2f6da"/>
                  <rdf:li rdf:resource="https://identifiers.org/metacycm/FORMALDEHYDE"/>
                  <rdf:li rdf:resource="https://identifiers.org/reactomem/R-ALL-143501"/>
                  <rdf:li rdf:resource="https://identifiers.org/reactomem/R-ALL-29478"/>
                  <rdf:li rdf:resource="https://identifiers.org/reactomem/R-ALL-879250"/>
                  <rdf:li rdf:resource="https://identifiers.org/biggm/fald"/>
                  <rdf:li rdf:resource="https://identifiers.org/biggm/M_fald"/>
                  <rdf:li rdf:resource="https://identifiers.org/sabiorkm/1928"/>
                  <rdf:li rdf:resource="https://identifiers.org/reactome/R-ALL-143501"/>
                  <rdf:li rdf:resource="https://identifiers.org/reactome/R-ALL-29478"/>
                  <rdf:li rdf:resource="https://identifiers.org/reactome/R-ALL-879250"/>
                  <rdf:li rdf:resource="https://identifiers.org/kegg.drug/D00017"/>
                  <rdf:li rdf:resource="https://identifiers.org/keggd/M_D00017"/>
                  <rdf:li rdf:resource="https://identifiers.org/keggd/D00017"/>
                  <rdf:li rdf:resource="https://identifiers.org/metacyc.compound/FORMALDEHYDE"/>
                  <rdf:li rdf:resource="https://identifiers.org/keggc/C00067"/>
                  <rdf:li rdf:resource="https://identifiers.org/keggc/M_C00067"/>
                  <rdf:li rdf:resource="https://identifiers.org/sabiork.compound/1928"/>
                  <rdf:li rdf:resource="https://identifiers.org/pubchem.compound/712"/>
                </rdf:Bag>
              </bqbiol:is>
            </rdf:Description>
          </rdf:RDF>
        </annotation>
      </species>
      <species metaid="meta_M_thmpp_c" sboTerm="SBO:0000247" id="M_thmpp_c" name="TPP_c0" compartment="c" hasOnlySubstanceUnits="false" boundaryCondition="false" constant="false" fbc:charge="-1" fbc:chemicalFormula="C12H17N4O7P2S">
        <annotation>
          <rdf:RDF xmlns:rdf="http://www.w3.org/1999/02/22-rdf-syntax-ns#" xmlns:dcterms="http://purl.org/dc/terms/" xmlns:vCard="http://www.w3.org/2001/vcard-rdf/3.0#" xmlns:vCard4="http://www.w3.org/2006/vcard/ns#" xmlns:bqbiol="http://biomodels.net/biology-qualifiers/" xmlns:bqmodel="http://biomodels.net/model-qualifiers/">
            <rdf:Description rdf:about="#meta_M_thmpp_c">
              <bqbiol:is>
                <rdf:Bag>
                  <rdf:li rdf:resource="https://identifiers.org/seed.compound/cpd00056"/>
                  <rdf:li rdf:resource="https://identifiers.org/inchi/InChI=1S/C12H18N4O7P2S/c1-8-11(3-4-22-25(20,21)23-24(17,18)19)26-7-16(8)6-10-5-14-9(2)15-12(10)13/h5,7H,3-4,6H2,1-2H3,(H4-,13,14,15,17,18,19,20,21)/p-2"/>
                  <rdf:li rdf:resource="https://identifiers.org/inchi/InChI=1S/C12H18N4O7P2S/c1-8-11(3-4-22-25(20,21)23-24(17,18)19)26-7-16(8)6-10-5-14-9(2)15-12(10)13/h5,7H,3-4,6H2,1-2H3,(H4-,13,14,15,17,18,19,20,21)/p-1"/>
                  <rdf:li rdf:resource="https://identifiers.org/inchikey/AYEKOFBPNLCAJY-UHFFFAOYSA-L"/>
                  <rdf:li rdf:resource="https://identifiers.org/inchikey/AYEKOFBPNLCAJY-UHFFFAOYSA-M"/>
                  <rdf:li rdf:resource="https://identifiers.org/bigg.metabolite/thmpp"/>
                  <rdf:li rdf:resource="https://identifiers.org/kegg.compound/C00068"/>
                  <rdf:li rdf:resource="https://identifiers.org/metanetx.chemical/MNXM256"/>
                  <rdf:li rdf:resource="https://identifiers.org/biocyc/META:THIAMINE-PYROPHOSPHATE"/>
                  <rdf:li rdf:resource="https://identifiers.org/reactomem/R-ALL-113547"/>
                  <rdf:li rdf:resource="https://identifiers.org/reactomem/R-ALL-29480"/>
                  <rdf:li rdf:resource="https://identifiers.org/reactomem/R-ALL-389589"/>
                  <rdf:li rdf:resource="https://identifiers.org/biggm/M_thmpp"/>
                  <rdf:li rdf:resource="https://identifiers.org/biggm/thmpp"/>
                  <rdf:li rdf:resource="https://identifiers.org/metacyc.compound/THIAMINE-PYROPHOSPHATE"/>
                  <rdf:li rdf:resource="https://identifiers.org/keggc/M_C00068"/>
                  <rdf:li rdf:resource="https://identifiers.org/keggc/C00068"/>
                  <rdf:li rdf:resource="https://identifiers.org/hmdb/HMDB0001372"/>
                  <rdf:li rdf:resource="https://identifiers.org/hmdb/HMDB62636"/>
                  <rdf:li rdf:resource="https://identifiers.org/hmdb/HMDB0062636"/>
                  <rdf:li rdf:resource="https://identifiers.org/hmdb/HMDB01372"/>
                  <rdf:li rdf:resource="https://identifiers.org/seedm/cpd00056"/>
                  <rdf:li rdf:resource="https://identifiers.org/seedm/M_cpd00056"/>
                  <rdf:li rdf:resource="https://identifiers.org/reactome/R-ALL-113547"/>
                  <rdf:li rdf:resource="https://identifiers.org/reactome/R-ALL-29480"/>
                  <rdf:li rdf:resource="https://identifiers.org/reactome/R-ALL-389589"/>
                  <rdf:li rdf:resource="https://identifiers.org/chebi/CHEBI:15229"/>
                  <rdf:li rdf:resource="https://identifiers.org/chebi/CHEBI:45931"/>
                  <rdf:li rdf:resource="https://identifiers.org/chebi/CHEBI:45930"/>
                  <rdf:li rdf:resource="https://identifiers.org/chebi/CHEBI:9532"/>
                  <rdf:li rdf:resource="https://identifiers.org/chebi/CHEBI:49939"/>
                  <rdf:li rdf:resource="https://identifiers.org/chebi/CHEBI:58937"/>
                  <rdf:li rdf:resource="https://identifiers.org/sabiork.compound/1287"/>
                  <rdf:li rdf:resource="https://identifiers.org/metacycm/THIAMINE-PYROPHOSPHATE"/>
                  <rdf:li rdf:resource="https://identifiers.org/sabiorkm/1287"/>
                  <rdf:li rdf:resource="https://identifiers.org/pubchem.compound/15938963"/>
                  <rdf:li rdf:resource="https://identifiers.org/pubchem.compound/6518189"/>
                </rdf:Bag>
              </bqbiol:is>
            </rdf:Description>
          </rdf:RDF>
        </annotation>
      </species>
      <species metaid="meta_M_cu2_c" sboTerm="SBO:0000247" id="M_cu2_c" name="Cu2+_c0" compartment="c" hasOnlySubstanceUnits="false" boundaryCondition="false" constant="false" fbc:charge="2" fbc:chemicalFormula="Cu">
        <annotation>
          <rdf:RDF xmlns:rdf="http://www.w3.org/1999/02/22-rdf-syntax-ns#" xmlns:dcterms="http://purl.org/dc/terms/" xmlns:vCard="http://www.w3.org/2001/vcard-rdf/3.0#" xmlns:vCard4="http://www.w3.org/2006/vcard/ns#" xmlns:bqbiol="http://biomodels.net/biology-qualifiers/" xmlns:bqmodel="http://biomodels.net/model-qualifiers/">
            <rdf:Description rdf:about="#meta_M_cu2_c">
              <bqbiol:is>
                <rdf:Bag>
                  <rdf:li rdf:resource="https://identifiers.org/seed.compound/cpd00058"/>
                  <rdf:li rdf:resource="https://identifiers.org/inchi/InChI=1S/Cu/q+2"/>
                  <rdf:li rdf:resource="https://identifiers.org/inchikey/JPVYNHNXODAKFH-UHFFFAOYSA-N"/>
                  <rdf:li rdf:resource="https://identifiers.org/bigg.metabolite/cu2"/>
                  <rdf:li rdf:resource="https://identifiers.org/metanetx.chemical/MNXM632"/>
                  <rdf:li rdf:resource="https://identifiers.org/metanetx.chemical/MNXM731166"/>
                  <rdf:li rdf:resource="https://identifiers.org/biocyc/META:CU+2"/>
                  <rdf:li rdf:resource="https://identifiers.org/chebi/CHEBI:29036"/>
                  <rdf:li rdf:resource="https://identifiers.org/chebi/CHEBI:23380"/>
                  <rdf:li rdf:resource="https://identifiers.org/chebi/CHEBI:20882"/>
                  <rdf:li rdf:resource="https://identifiers.org/chebi/CHEBI:49550"/>
                  <rdf:li rdf:resource="https://identifiers.org/sabiork.compound/19"/>
                  <rdf:li rdf:resource="https://identifiers.org/biggm/M_cu2"/>
                  <rdf:li rdf:resource="https://identifiers.org/biggm/cu2"/>
                  <rdf:li rdf:resource="https://identifiers.org/reactomem/R-ALL-437295"/>
                  <rdf:li rdf:resource="https://identifiers.org/reactomem/R-ALL-5668569"/>
                  <rdf:li rdf:resource="https://identifiers.org/reactomem/R-ALL-209799"/>
                  <rdf:li rdf:resource="https://identifiers.org/reactomem/R-ALL-936901"/>
                  <rdf:li rdf:resource="https://identifiers.org/reactomem/R-ALL-3777113"/>
                  <rdf:li rdf:resource="https://identifiers.org/seedm/cpd00058"/>
                  <rdf:li rdf:resource="https://identifiers.org/seedm/M_cpd00058"/>
                  <rdf:li rdf:resource="https://identifiers.org/metacyc.compound/CU+2"/>
                  <rdf:li rdf:resource="https://identifiers.org/metacyc.compound/Oxidized-Azurins"/>
                  <rdf:li rdf:resource="https://identifiers.org/reactome/R-ALL-437295"/>
                  <rdf:li rdf:resource="https://identifiers.org/reactome/R-ALL-5668569"/>
                  <rdf:li rdf:resource="https://identifiers.org/reactome/R-ALL-209799"/>
                  <rdf:li rdf:resource="https://identifiers.org/reactome/R-ALL-936901"/>
                  <rdf:li rdf:resource="https://identifiers.org/reactome/R-ALL-3777113"/>
                  <rdf:li rdf:resource="https://identifiers.org/metacycm/CU+2"/>
                  <rdf:li rdf:resource="https://identifiers.org/metacycm/Oxidized-Azurins"/>
                  <rdf:li rdf:resource="https://identifiers.org/hmdb/HMDB0000657"/>
                  <rdf:li rdf:resource="https://identifiers.org/hmdb/HMDB00657"/>
                  <rdf:li rdf:resource="https://identifiers.org/sabiorkm/19"/>
                  <rdf:li rdf:resource="https://identifiers.org/pubchem.compound/27099"/>
                </rdf:Bag>
              </bqbiol:is>
            </rdf:Description>
          </rdf:RDF>
        </annotation>
      </species>
      <species metaid="meta_M_met__L_c" sboTerm="SBO:0000247" id="M_met__L_c" name="L-Methionine_c0" compartment="c" hasOnlySubstanceUnits="false" boundaryCondition="false" constant="false" fbc:charge="0" fbc:chemicalFormula="C5H11NO2S">
        <annotation>
          <rdf:RDF xmlns:rdf="http://www.w3.org/1999/02/22-rdf-syntax-ns#" xmlns:dcterms="http://purl.org/dc/terms/" xmlns:vCard="http://www.w3.org/2001/vcard-rdf/3.0#" xmlns:vCard4="http://www.w3.org/2006/vcard/ns#" xmlns:bqbiol="http://biomodels.net/biology-qualifiers/" xmlns:bqmodel="http://biomodels.net/model-qualifiers/">
            <rdf:Description rdf:about="#meta_M_met__L_c">
              <bqbiol:is>
                <rdf:Bag>
                  <rdf:li rdf:resource="https://identifiers.org/seed.compound/cpd00060"/>
                  <rdf:li rdf:resource="https://identifiers.org/inchi/InChI=1S/C5H11NO2S/c1-9-3-2-4(6)5(7)8/h4H,2-3,6H2,1H3,(H,7,8)/t4-/m0/s1"/>
                  <rdf:li rdf:resource="https://identifiers.org/inchikey/FFEARJCKVFRZRR-BYPYZUCNSA-N"/>
                  <rdf:li rdf:resource="https://identifiers.org/bigg.metabolite/met__L"/>
                  <rdf:li rdf:resource="https://identifiers.org/kegg.compound/C00073"/>
                  <rdf:li rdf:resource="https://identifiers.org/metanetx.chemical/MNXM61"/>
                  <rdf:li rdf:resource="https://identifiers.org/metanetx.chemical/MNXM738804"/>
                  <rdf:li rdf:resource="https://identifiers.org/biocyc/META:MET"/>
                  <rdf:li rdf:resource="https://identifiers.org/chebi/CHEBI:32631"/>
                  <rdf:li rdf:resource="https://identifiers.org/chebi/CHEBI:32632"/>
                  <rdf:li rdf:resource="https://identifiers.org/chebi/CHEBI:13141"/>
                  <rdf:li rdf:resource="https://identifiers.org/chebi/CHEBI:21360"/>
                  <rdf:li rdf:resource="https://identifiers.org/chebi/CHEBI:57844"/>
                  <rdf:li rdf:resource="https://identifiers.org/chebi/CHEBI:16643"/>
                  <rdf:li rdf:resource="https://identifiers.org/chebi/CHEBI:6271"/>
                  <rdf:li rdf:resource="https://identifiers.org/chebi/CHEBI:43990"/>
                  <rdf:li rdf:resource="https://identifiers.org/envipath/32de3cf4-e3e6-4168-956e-32fa5ddb0ce1/compound/44a61812-39ff-48f9-bf09-8398e8723d5e"/>
                  <rdf:li rdf:resource="https://identifiers.org/envipath/650babc9-9d68-4b73-9332-11972ca26f7b/compound/717e2160-864d-467c-bc7f-e00f2d8e761f"/>
                  <rdf:li rdf:resource="https://identifiers.org/sabiork.compound/2315"/>
                  <rdf:li rdf:resource="https://identifiers.org/sabiork.compound/77"/>
                  <rdf:li rdf:resource="https://identifiers.org/metacyc.compound/MET"/>
                  <rdf:li rdf:resource="https://identifiers.org/hmdb/HMDB00696"/>
                  <rdf:li rdf:resource="https://identifiers.org/hmdb/HMDB0000696"/>
                  <rdf:li rdf:resource="https://identifiers.org/reactome/R-ALL-174390"/>
                  <rdf:li rdf:resource="https://identifiers.org/reactome/R-ALL-351966"/>
                  <rdf:li rdf:resource="https://identifiers.org/reactome/R-ALL-379705"/>
                  <rdf:li rdf:resource="https://identifiers.org/biggm/M_met__L"/>
                  <rdf:li rdf:resource="https://identifiers.org/biggm/met__L"/>
                  <rdf:li rdf:resource="https://identifiers.org/biggm/met-L"/>
                  <rdf:li rdf:resource="https://identifiers.org/keggc/M_C00073"/>
                  <rdf:li rdf:resource="https://identifiers.org/keggc/C00073"/>
                  <rdf:li rdf:resource="https://identifiers.org/keggd/D00019"/>
                  <rdf:li rdf:resource="https://identifiers.org/keggd/M_D04984"/>
                  <rdf:li rdf:resource="https://identifiers.org/keggd/M_D00019"/>
                  <rdf:li rdf:resource="https://identifiers.org/keggd/D04984"/>
                  <rdf:li rdf:resource="https://identifiers.org/sabiorkm/2315"/>
                  <rdf:li rdf:resource="https://identifiers.org/sabiorkm/77"/>
                  <rdf:li rdf:resource="https://identifiers.org/metacycm/MET"/>
                  <rdf:li rdf:resource="https://identifiers.org/reactomem/R-ALL-174390"/>
                  <rdf:li rdf:resource="https://identifiers.org/reactomem/R-ALL-351966"/>
                  <rdf:li rdf:resource="https://identifiers.org/reactomem/R-ALL-379705"/>
                  <rdf:li rdf:resource="https://identifiers.org/envipathm/32de3cf4-e3e6-4168-956e-32fa5ddb0ce1/compound/44a61812-39ff-48f9-bf09-8398e8723d5e"/>
                  <rdf:li rdf:resource="https://identifiers.org/envipathm/650babc9-9d68-4b73-9332-11972ca26f7b/compound/717e2160-864d-467c-bc7f-e00f2d8e761f"/>
                  <rdf:li rdf:resource="https://identifiers.org/kegg.drug/D00019"/>
                  <rdf:li rdf:resource="https://identifiers.org/kegg.drug/D04984"/>
                  <rdf:li rdf:resource="https://identifiers.org/seedm/M_cpd00060"/>
                  <rdf:li rdf:resource="https://identifiers.org/seedm/cpd00060"/>
                  <rdf:li rdf:resource="https://identifiers.org/pubchem.compound/6137 6992087"/>
                </rdf:Bag>
              </bqbiol:is>
            </rdf:Description>
          </rdf:RDF>
        </annotation>
      </species>
      <species metaid="meta_M_pep_c" sboTerm="SBO:0000247" id="M_pep_c" name="Phosphoenolpyruvate_c0" compartment="c" hasOnlySubstanceUnits="false" boundaryCondition="false" constant="false" fbc:charge="-3" fbc:chemicalFormula="C3H2O6P">
        <annotation>
          <rdf:RDF xmlns:rdf="http://www.w3.org/1999/02/22-rdf-syntax-ns#" xmlns:dcterms="http://purl.org/dc/terms/" xmlns:vCard="http://www.w3.org/2001/vcard-rdf/3.0#" xmlns:vCard4="http://www.w3.org/2006/vcard/ns#" xmlns:bqbiol="http://biomodels.net/biology-qualifiers/" xmlns:bqmodel="http://biomodels.net/model-qualifiers/">
            <rdf:Description rdf:about="#meta_M_pep_c">
              <bqbiol:is>
                <rdf:Bag>
                  <rdf:li rdf:resource="https://identifiers.org/seed.compound/cpd00061"/>
                  <rdf:li rdf:resource="https://identifiers.org/inchi/InChI=1S/C3H5O6P/c1-2(3(4)5)9-10(6,7)8/h1H2,(H,4,5)(H2,6,7,8)/p-3"/>
                  <rdf:li rdf:resource="https://identifiers.org/inchikey/DTBNBXWJWCWCIK-UHFFFAOYSA-K"/>
                  <rdf:li rdf:resource="https://identifiers.org/bigg.metabolite/pep"/>
                  <rdf:li rdf:resource="https://identifiers.org/kegg.compound/C00074"/>
                  <rdf:li rdf:resource="https://identifiers.org/metanetx.chemical/MNXM73"/>
                  <rdf:li rdf:resource="https://identifiers.org/biocyc/META:PHOSPHO-ENOL-PYRUVATE"/>
                  <rdf:li rdf:resource="https://identifiers.org/reactome/R-ALL-29492"/>
                  <rdf:li rdf:resource="https://identifiers.org/reactome/R-ALL-372364"/>
                  <rdf:li rdf:resource="https://identifiers.org/chebi/CHEBI:44894"/>
                  <rdf:li rdf:resource="https://identifiers.org/chebi/CHEBI:26055"/>
                  <rdf:li rdf:resource="https://identifiers.org/chebi/CHEBI:26054"/>
                  <rdf:li rdf:resource="https://identifiers.org/chebi/CHEBI:18021"/>
                  <rdf:li rdf:resource="https://identifiers.org/chebi/CHEBI:44897"/>
                  <rdf:li rdf:resource="https://identifiers.org/chebi/CHEBI:14812"/>
                  <rdf:li rdf:resource="https://identifiers.org/chebi/CHEBI:8147"/>
                  <rdf:li rdf:resource="https://identifiers.org/chebi/CHEBI:58702"/>
                  <rdf:li rdf:resource="https://identifiers.org/seedm/M_cpd00061"/>
                  <rdf:li rdf:resource="https://identifiers.org/seedm/cpd00061"/>
                  <rdf:li rdf:resource="https://identifiers.org/hmdb/HMDB0000263"/>
                  <rdf:li rdf:resource="https://identifiers.org/hmdb/HMDB00263"/>
                  <rdf:li rdf:resource="https://identifiers.org/metacycm/PHOSPHO-ENOL-PYRUVATE"/>
                  <rdf:li rdf:resource="https://identifiers.org/biggm/M_pep"/>
                  <rdf:li rdf:resource="https://identifiers.org/biggm/pep"/>
                  <rdf:li rdf:resource="https://identifiers.org/keggc/C00074"/>
                  <rdf:li rdf:resource="https://identifiers.org/keggc/M_C00074"/>
                  <rdf:li rdf:resource="https://identifiers.org/envipathm/650babc9-9d68-4b73-9332-11972ca26f7b/compound/5ea70d11-4ab7-46d0-8326-8782cc43ca66"/>
                  <rdf:li rdf:resource="https://identifiers.org/sabiork.compound/32"/>
                  <rdf:li rdf:resource="https://identifiers.org/reactomem/R-ALL-29492"/>
                  <rdf:li rdf:resource="https://identifiers.org/reactomem/R-ALL-372364"/>
                  <rdf:li rdf:resource="https://identifiers.org/envipath/650babc9-9d68-4b73-9332-11972ca26f7b/compound/5ea70d11-4ab7-46d0-8326-8782cc43ca66"/>
                  <rdf:li rdf:resource="https://identifiers.org/metacyc.compound/PHOSPHO-ENOL-PYRUVATE"/>
                  <rdf:li rdf:resource="https://identifiers.org/sabiorkm/32"/>
                  <rdf:li rdf:resource="https://identifiers.org/pubchem.compound/3674425"/>
                </rdf:Bag>
              </bqbiol:is>
            </rdf:Description>
          </rdf:RDF>
        </annotation>
      </species>
      <species metaid="meta_M_utp_c" sboTerm="SBO:0000247" id="M_utp_c" name="UTP_c0" compartment="c" hasOnlySubstanceUnits="false" boundaryCondition="false" constant="false" fbc:charge="-3" fbc:chemicalFormula="C9H12N2O15P3">
        <annotation>
          <rdf:RDF xmlns:rdf="http://www.w3.org/1999/02/22-rdf-syntax-ns#" xmlns:dcterms="http://purl.org/dc/terms/" xmlns:vCard="http://www.w3.org/2001/vcard-rdf/3.0#" xmlns:vCard4="http://www.w3.org/2006/vcard/ns#" xmlns:bqbiol="http://biomodels.net/biology-qualifiers/" xmlns:bqmodel="http://biomodels.net/model-qualifiers/">
            <rdf:Description rdf:about="#meta_M_utp_c">
              <bqbiol:is>
                <rdf:Bag>
                  <rdf:li rdf:resource="https://identifiers.org/seed.compound/cpd00062"/>
                  <rdf:li rdf:resource="https://identifiers.org/inchi/InChI=1S/C9H15N2O15P3/c12-5-1-2-11(9(15)10-5)8-7(14)6(13)4(24-8)3-23-28(19,20)26-29(21,22)25-27(16,17)18/h1-2,4,6-8,13-14H,3H2,(H,19,20)(H,21,22)(H,10,12,15)(H2,16,17,18)/p-3/t4-,6-,7-,8-/m1/s1"/>
                  <rdf:li rdf:resource="https://identifiers.org/inchi/InChI=1S/C9H15N2O15P3/c12-5-1-2-11(9(15)10-5)8-7(14)6(13)4(24-8)3-23-28(19,20)26-29(21,22)25-27(16,17)18/h1-2,4,6-8,13-14H,3H2,(H,19,20)(H,21,22)(H,10,12,15)(H2,16,17,18)/p-4/t4-,6-,7-,8-/m1/s1"/>
                  <rdf:li rdf:resource="https://identifiers.org/inchikey/PGAVKCOVUIYSFO-XVFCMESISA-K"/>
                  <rdf:li rdf:resource="https://identifiers.org/inchikey/PGAVKCOVUIYSFO-XVFCMESISA-J"/>
                  <rdf:li rdf:resource="https://identifiers.org/bigg.metabolite/utp"/>
                  <rdf:li rdf:resource="https://identifiers.org/kegg.compound/C00075"/>
                  <rdf:li rdf:resource="https://identifiers.org/metanetx.chemical/MNXM121"/>
                  <rdf:li rdf:resource="https://identifiers.org/metanetx.chemical/MNXM1101474"/>
                  <rdf:li rdf:resource="https://identifiers.org/biocyc/META:UTP"/>
                  <rdf:li rdf:resource="https://identifiers.org/reactome/R-ALL-29494"/>
                  <rdf:li rdf:resource="https://identifiers.org/reactome/R-ALL-417877"/>
                  <rdf:li rdf:resource="https://identifiers.org/reactome/R-ALL-110731"/>
                  <rdf:li rdf:resource="https://identifiers.org/reactome/R-ALL-113562"/>
                  <rdf:li rdf:resource="https://identifiers.org/keggc/M_C00075"/>
                  <rdf:li rdf:resource="https://identifiers.org/keggc/C00075"/>
                  <rdf:li rdf:resource="https://identifiers.org/hmdb/HMDB00285"/>
                  <rdf:li rdf:resource="https://identifiers.org/hmdb/HMDB0000285"/>
                  <rdf:li rdf:resource="https://identifiers.org/chebi/CHEBI:37567"/>
                  <rdf:li rdf:resource="https://identifiers.org/chebi/CHEBI:57481"/>
                  <rdf:li rdf:resource="https://identifiers.org/chebi/CHEBI:9850"/>
                  <rdf:li rdf:resource="https://identifiers.org/chebi/CHEBI:46398"/>
                  <rdf:li rdf:resource="https://identifiers.org/chebi/CHEBI:46397"/>
                  <rdf:li rdf:resource="https://identifiers.org/chebi/CHEBI:15713"/>
                  <rdf:li rdf:resource="https://identifiers.org/chebi/CHEBI:13510"/>
                  <rdf:li rdf:resource="https://identifiers.org/chebi/CHEBI:27233"/>
                  <rdf:li rdf:resource="https://identifiers.org/reactomem/R-ALL-29494"/>
                  <rdf:li rdf:resource="https://identifiers.org/reactomem/R-ALL-417877"/>
                  <rdf:li rdf:resource="https://identifiers.org/reactomem/R-ALL-110731"/>
                  <rdf:li rdf:resource="https://identifiers.org/reactomem/R-ALL-113562"/>
                  <rdf:li rdf:resource="https://identifiers.org/sabiorkm/1288"/>
                  <rdf:li rdf:resource="https://identifiers.org/metacyc.compound/UTP"/>
                  <rdf:li rdf:resource="https://identifiers.org/sabiork.compound/1288"/>
                  <rdf:li rdf:resource="https://identifiers.org/seedm/cpd00062"/>
                  <rdf:li rdf:resource="https://identifiers.org/seedm/M_cpd00062"/>
                  <rdf:li rdf:resource="https://identifiers.org/biggm/utp"/>
                  <rdf:li rdf:resource="https://identifiers.org/biggm/M_utp"/>
                  <rdf:li rdf:resource="https://identifiers.org/metacycm/UTP"/>
                  <rdf:li rdf:resource="https://identifiers.org/pubchem.compound/6857777"/>
                  <rdf:li rdf:resource="https://identifiers.org/pubchem.compound/7058168"/>
                </rdf:Bag>
              </bqbiol:is>
            </rdf:Description>
          </rdf:RDF>
        </annotation>
      </species>
      <species metaid="meta_M_ca2_c" sboTerm="SBO:0000247" id="M_ca2_c" name="Ca2+_c0" compartment="c" hasOnlySubstanceUnits="false" boundaryCondition="false" constant="false" fbc:charge="2" fbc:chemicalFormula="Ca">
        <annotation>
          <rdf:RDF xmlns:rdf="http://www.w3.org/1999/02/22-rdf-syntax-ns#" xmlns:dcterms="http://purl.org/dc/terms/" xmlns:vCard="http://www.w3.org/2001/vcard-rdf/3.0#" xmlns:vCard4="http://www.w3.org/2006/vcard/ns#" xmlns:bqbiol="http://biomodels.net/biology-qualifiers/" xmlns:bqmodel="http://biomodels.net/model-qualifiers/">
            <rdf:Description rdf:about="#meta_M_ca2_c">
              <bqbiol:is>
                <rdf:Bag>
                  <rdf:li rdf:resource="https://identifiers.org/seed.compound/cpd00063"/>
                  <rdf:li rdf:resource="https://identifiers.org/seed.compound/cpd29674"/>
                  <rdf:li rdf:resource="https://identifiers.org/inchi/InChI=1S/Ca/q+2"/>
                  <rdf:li rdf:resource="https://identifiers.org/inchikey/BHPQYMZQTOCNFJ-UHFFFAOYSA-N"/>
                  <rdf:li rdf:resource="https://identifiers.org/bigg.metabolite/ca2"/>
                  <rdf:li rdf:resource="https://identifiers.org/kegg.compound/C00076"/>
                  <rdf:li rdf:resource="https://identifiers.org/metanetx.chemical/MNXM128"/>
                  <rdf:li rdf:resource="https://identifiers.org/biocyc/META:CA+2"/>
                  <rdf:li rdf:resource="https://identifiers.org/chebi/CHEBI:29108"/>
                  <rdf:li rdf:resource="https://identifiers.org/chebi/CHEBI:48760"/>
                  <rdf:li rdf:resource="https://identifiers.org/chebi/CHEBI:176609"/>
                  <rdf:li rdf:resource="https://identifiers.org/chebi/CHEBI:39123"/>
                  <rdf:li rdf:resource="https://identifiers.org/chebi/CHEBI:3308"/>
                  <rdf:li rdf:resource="https://identifiers.org/chebi/CHEBI:22988"/>
                  <rdf:li rdf:resource="https://identifiers.org/reactomem/R-ALL-5210949"/>
                  <rdf:li rdf:resource="https://identifiers.org/reactomem/R-ALL-2855229"/>
                  <rdf:li rdf:resource="https://identifiers.org/reactomem/R-ALL-1606834"/>
                  <rdf:li rdf:resource="https://identifiers.org/reactomem/R-ALL-216801"/>
                  <rdf:li rdf:resource="https://identifiers.org/reactomem/R-ALL-2318767"/>
                  <rdf:li rdf:resource="https://identifiers.org/reactomem/R-ALL-139827"/>
                  <rdf:li rdf:resource="https://identifiers.org/reactomem/R-ALL-74112"/>
                  <rdf:li rdf:resource="https://identifiers.org/reactomem/R-ALL-114582"/>
                  <rdf:li rdf:resource="https://identifiers.org/reactomem/R-ALL-111875"/>
                  <rdf:li rdf:resource="https://identifiers.org/reactomem/R-ALL-141090"/>
                  <rdf:li rdf:resource="https://identifiers.org/reactomem/R-ALL-1500625"/>
                  <rdf:li rdf:resource="https://identifiers.org/reactomem/R-ALL-74016"/>
                  <rdf:li rdf:resource="https://identifiers.org/reactomem/R-ALL-167012"/>
                  <rdf:li rdf:resource="https://identifiers.org/reactomem/R-ALL-1524102"/>
                  <rdf:li rdf:resource="https://identifiers.org/reactomem/R-ALL-29496"/>
                  <rdf:li rdf:resource="https://identifiers.org/reactomem/R-ALL-140648"/>
                  <rdf:li rdf:resource="https://identifiers.org/hmdb/HMDB0000464"/>
                  <rdf:li rdf:resource="https://identifiers.org/hmdb/HMDB00464"/>
                  <rdf:li rdf:resource="https://identifiers.org/seedm/M_cpd00063"/>
                  <rdf:li rdf:resource="https://identifiers.org/seedm/cpd00063"/>
                  <rdf:li rdf:resource="https://identifiers.org/seedm/cpd29674"/>
                  <rdf:li rdf:resource="https://identifiers.org/seedm/M_cpd29674"/>
                  <rdf:li rdf:resource="https://identifiers.org/reactome/R-ALL-5210949"/>
                  <rdf:li rdf:resource="https://identifiers.org/reactome/R-ALL-2855229"/>
                  <rdf:li rdf:resource="https://identifiers.org/reactome/R-ALL-1606834"/>
                  <rdf:li rdf:resource="https://identifiers.org/reactome/R-ALL-216801"/>
                  <rdf:li rdf:resource="https://identifiers.org/reactome/R-ALL-2318767"/>
                  <rdf:li rdf:resource="https://identifiers.org/reactome/R-ALL-139827"/>
                  <rdf:li rdf:resource="https://identifiers.org/reactome/R-ALL-74112"/>
                  <rdf:li rdf:resource="https://identifiers.org/reactome/R-ALL-114582"/>
                  <rdf:li rdf:resource="https://identifiers.org/reactome/R-ALL-111875"/>
                  <rdf:li rdf:resource="https://identifiers.org/reactome/R-ALL-141090"/>
                  <rdf:li rdf:resource="https://identifiers.org/reactome/R-ALL-1500625"/>
                  <rdf:li rdf:resource="https://identifiers.org/reactome/R-ALL-74016"/>
                  <rdf:li rdf:resource="https://identifiers.org/reactome/R-ALL-167012"/>
                  <rdf:li rdf:resource="https://identifiers.org/reactome/R-ALL-1524102"/>
                  <rdf:li rdf:resource="https://identifiers.org/reactome/R-ALL-29496"/>
                  <rdf:li rdf:resource="https://identifiers.org/reactome/R-ALL-140648"/>
                  <rdf:li rdf:resource="https://identifiers.org/sabiork.compound/1289"/>
                  <rdf:li rdf:resource="https://identifiers.org/biggm/ca2"/>
                  <rdf:li rdf:resource="https://identifiers.org/biggm/M_ca2"/>
                  <rdf:li rdf:resource="https://identifiers.org/keggc/M_C00076"/>
                  <rdf:li rdf:resource="https://identifiers.org/keggc/C00076"/>
                  <rdf:li rdf:resource="https://identifiers.org/sabiorkm/1289"/>
                  <rdf:li rdf:resource="https://identifiers.org/metacycm/CA+2"/>
                  <rdf:li rdf:resource="https://identifiers.org/metacyc.compound/CA+2"/>
                  <rdf:li rdf:resource="https://identifiers.org/pubchem.compound/271"/>
                </rdf:Bag>
              </bqbiol:is>
            </rdf:Description>
          </rdf:RDF>
        </annotation>
      </species>
      <species metaid="meta_M_orn_c" sboTerm="SBO:0000247" id="M_orn_c" name="Ornithine_c0" compartment="c" hasOnlySubstanceUnits="false" boundaryCondition="false" constant="false" fbc:charge="1" fbc:chemicalFormula="C5H13N2O2">
        <annotation>
          <rdf:RDF xmlns:rdf="http://www.w3.org/1999/02/22-rdf-syntax-ns#" xmlns:dcterms="http://purl.org/dc/terms/" xmlns:vCard="http://www.w3.org/2001/vcard-rdf/3.0#" xmlns:vCard4="http://www.w3.org/2006/vcard/ns#" xmlns:bqbiol="http://biomodels.net/biology-qualifiers/" xmlns:bqmodel="http://biomodels.net/model-qualifiers/">
            <rdf:Description rdf:about="#meta_M_orn_c">
              <bqbiol:is>
                <rdf:Bag>
                  <rdf:li rdf:resource="https://identifiers.org/seed.compound/cpd00064"/>
                  <rdf:li rdf:resource="https://identifiers.org/inchi/InChI=1S/C5H12N2O2/c6-3-1-2-4(7)5(8)9/h4H,1-3,6-7H2,(H,8,9)/p+1/t4-/m0/s1"/>
                  <rdf:li rdf:resource="https://identifiers.org/inchikey/AHLPHDHHMVZTML-BYPYZUCNSA-O"/>
                  <rdf:li rdf:resource="https://identifiers.org/bigg.metabolite/orn"/>
                  <rdf:li rdf:resource="https://identifiers.org/bigg.metabolite/orn__L"/>
                  <rdf:li rdf:resource="https://identifiers.org/kegg.compound/C00077"/>
                  <rdf:li rdf:resource="https://identifiers.org/metanetx.chemical/MNXM741175"/>
                  <rdf:li rdf:resource="https://identifiers.org/metanetx.chemical/MNXM89689"/>
                  <rdf:li rdf:resource="https://identifiers.org/biocyc/META:L-ORNITHINE"/>
                  <rdf:li rdf:resource="https://identifiers.org/reactome/R-ALL-113586"/>
                  <rdf:li rdf:resource="https://identifiers.org/reactome/R-ALL-29498"/>
                  <rdf:li rdf:resource="https://identifiers.org/reactome/R-ALL-113585"/>
                  <rdf:li rdf:resource="https://identifiers.org/reactome/R-ALL-375800"/>
                  <rdf:li rdf:resource="https://identifiers.org/hmdb/HMDB00818"/>
                  <rdf:li rdf:resource="https://identifiers.org/hmdb/HMDB0004984"/>
                  <rdf:li rdf:resource="https://identifiers.org/hmdb/HMDB0000818"/>
                  <rdf:li rdf:resource="https://identifiers.org/hmdb/HMDB00214"/>
                  <rdf:li rdf:resource="https://identifiers.org/hmdb/HMDB0000214"/>
                  <rdf:li rdf:resource="https://identifiers.org/hmdb/HMDB04984"/>
                  <rdf:li rdf:resource="https://identifiers.org/reactomem/R-ALL-113586"/>
                  <rdf:li rdf:resource="https://identifiers.org/reactomem/R-ALL-29498"/>
                  <rdf:li rdf:resource="https://identifiers.org/reactomem/R-ALL-113585"/>
                  <rdf:li rdf:resource="https://identifiers.org/reactomem/R-ALL-375800"/>
                  <rdf:li rdf:resource="https://identifiers.org/biggm/orn__L"/>
                  <rdf:li rdf:resource="https://identifiers.org/biggm/orn"/>
                  <rdf:li rdf:resource="https://identifiers.org/biggm/M_orn"/>
                  <rdf:li rdf:resource="https://identifiers.org/biggm/M_orn__L"/>
                  <rdf:li rdf:resource="https://identifiers.org/chebi/CHEBI:13148"/>
                  <rdf:li rdf:resource="https://identifiers.org/chebi/CHEBI:46914"/>
                  <rdf:li rdf:resource="https://identifiers.org/chebi/CHEBI:6280"/>
                  <rdf:li rdf:resource="https://identifiers.org/chebi/CHEBI:15729"/>
                  <rdf:li rdf:resource="https://identifiers.org/chebi/CHEBI:21367"/>
                  <rdf:li rdf:resource="https://identifiers.org/chebi/CHEBI:46911"/>
                  <rdf:li rdf:resource="https://identifiers.org/chebi/CHEBI:44667"/>
                  <rdf:li rdf:resource="https://identifiers.org/keggc/M_C00077"/>
                  <rdf:li rdf:resource="https://identifiers.org/keggc/C00077"/>
                  <rdf:li rdf:resource="https://identifiers.org/seedm/cpd00064"/>
                  <rdf:li rdf:resource="https://identifiers.org/seedm/M_cpd00064"/>
                  <rdf:li rdf:resource="https://identifiers.org/kegg.drug/D08302"/>
                  <rdf:li rdf:resource="https://identifiers.org/keggd/D08302"/>
                  <rdf:li rdf:resource="https://identifiers.org/keggd/M_D08302"/>
                  <rdf:li rdf:resource="https://identifiers.org/metacyc.compound/L-ORNITHINE"/>
                  <rdf:li rdf:resource="https://identifiers.org/sabiorkm/1290"/>
                  <rdf:li rdf:resource="https://identifiers.org/sabiork.compound/1290"/>
                  <rdf:li rdf:resource="https://identifiers.org/metacycm/L-ORNITHINE"/>
                  <rdf:li rdf:resource="https://identifiers.org/pubchem.compound/6992088 59565831"/>
                </rdf:Bag>
              </bqbiol:is>
            </rdf:Description>
          </rdf:RDF>
        </annotation>
      </species>
      <species metaid="meta_M_trp__L_c" sboTerm="SBO:0000247" id="M_trp__L_c" name="L-Tryptophan_c0" compartment="c" hasOnlySubstanceUnits="false" boundaryCondition="false" constant="false" fbc:charge="0" fbc:chemicalFormula="C11H12N2O2">
        <annotation>
          <rdf:RDF xmlns:rdf="http://www.w3.org/1999/02/22-rdf-syntax-ns#" xmlns:dcterms="http://purl.org/dc/terms/" xmlns:vCard="http://www.w3.org/2001/vcard-rdf/3.0#" xmlns:vCard4="http://www.w3.org/2006/vcard/ns#" xmlns:bqbiol="http://biomodels.net/biology-qualifiers/" xmlns:bqmodel="http://biomodels.net/model-qualifiers/">
            <rdf:Description rdf:about="#meta_M_trp__L_c">
              <bqbiol:is>
                <rdf:Bag>
                  <rdf:li rdf:resource="https://identifiers.org/seed.compound/cpd00065"/>
                  <rdf:li rdf:resource="https://identifiers.org/seed.compound/cpd19007"/>
                  <rdf:li rdf:resource="https://identifiers.org/inchi/InChI=1S/C11H12N2O2/c12-9(11(14)15)5-7-6-13-10-4-2-1-3-8(7)10/h1-4,6,9,13H,5,12H2,(H,14,15)/t9-/m0/s1"/>
                  <rdf:li rdf:resource="https://identifiers.org/inchikey/QIVBCDIJIAJPQS-VIFPVBQESA-N"/>
                  <rdf:li rdf:resource="https://identifiers.org/bigg.metabolite/trp__L"/>
                  <rdf:li rdf:resource="https://identifiers.org/kegg.compound/C00806"/>
                  <rdf:li rdf:resource="https://identifiers.org/kegg.compound/C00078"/>
                  <rdf:li rdf:resource="https://identifiers.org/metanetx.chemical/MNXM741553"/>
                  <rdf:li rdf:resource="https://identifiers.org/metanetx.chemical/MNXM94"/>
                  <rdf:li rdf:resource="https://identifiers.org/biocyc/META:TRP"/>
                  <rdf:li rdf:resource="https://identifiers.org/chebi/CHEBI:27163"/>
                  <rdf:li rdf:resource="https://identifiers.org/chebi/CHEBI:46225"/>
                  <rdf:li rdf:resource="https://identifiers.org/chebi/CHEBI:6310"/>
                  <rdf:li rdf:resource="https://identifiers.org/chebi/CHEBI:45988"/>
                  <rdf:li rdf:resource="https://identifiers.org/chebi/CHEBI:32704"/>
                  <rdf:li rdf:resource="https://identifiers.org/chebi/CHEBI:46086"/>
                  <rdf:li rdf:resource="https://identifiers.org/chebi/CHEBI:64554"/>
                  <rdf:li rdf:resource="https://identifiers.org/chebi/CHEBI:32728"/>
                  <rdf:li rdf:resource="https://identifiers.org/chebi/CHEBI:46125"/>
                  <rdf:li rdf:resource="https://identifiers.org/chebi/CHEBI:9769"/>
                  <rdf:li rdf:resource="https://identifiers.org/chebi/CHEBI:32702"/>
                  <rdf:li rdf:resource="https://identifiers.org/chebi/CHEBI:32727"/>
                  <rdf:li rdf:resource="https://identifiers.org/chebi/CHEBI:13178"/>
                  <rdf:li rdf:resource="https://identifiers.org/chebi/CHEBI:21407"/>
                  <rdf:li rdf:resource="https://identifiers.org/chebi/CHEBI:27897"/>
                  <rdf:li rdf:resource="https://identifiers.org/chebi/CHEBI:16828"/>
                  <rdf:li rdf:resource="https://identifiers.org/chebi/CHEBI:57912"/>
                  <rdf:li rdf:resource="https://identifiers.org/chebi/CHEBI:184633"/>
                  <rdf:li rdf:resource="https://identifiers.org/envipath/650babc9-9d68-4b73-9332-11972ca26f7b/compound/c753ce55-8c99-46f7-aa79-c71d1509a6f4"/>
                  <rdf:li rdf:resource="https://identifiers.org/envipath/650babc9-9d68-4b73-9332-11972ca26f7b/compound/ccd56a30-838e-4e55-ae39-c62f1a201269"/>
                  <rdf:li rdf:resource="https://identifiers.org/keggd/D00020"/>
                  <rdf:li rdf:resource="https://identifiers.org/keggd/M_D00020"/>
                  <rdf:li rdf:resource="https://identifiers.org/reactomem/R-ALL-379709"/>
                  <rdf:li rdf:resource="https://identifiers.org/reactomem/R-ALL-29500"/>
                  <rdf:li rdf:resource="https://identifiers.org/reactomem/R-ALL-352006"/>
                  <rdf:li rdf:resource="https://identifiers.org/sabiorkm/85"/>
                  <rdf:li rdf:resource="https://identifiers.org/sabiorkm/2164"/>
                  <rdf:li rdf:resource="https://identifiers.org/hmdb/HMDB0030396"/>
                  <rdf:li rdf:resource="https://identifiers.org/hmdb/HMDB00929"/>
                  <rdf:li rdf:resource="https://identifiers.org/hmdb/HMDB30396"/>
                  <rdf:li rdf:resource="https://identifiers.org/hmdb/HMDB0000929"/>
                  <rdf:li rdf:resource="https://identifiers.org/seedm/M_cpd19007"/>
                  <rdf:li rdf:resource="https://identifiers.org/seedm/M_cpd00065"/>
                  <rdf:li rdf:resource="https://identifiers.org/seedm/cpd00065"/>
                  <rdf:li rdf:resource="https://identifiers.org/seedm/cpd19007"/>
                  <rdf:li rdf:resource="https://identifiers.org/reactome/R-ALL-379709"/>
                  <rdf:li rdf:resource="https://identifiers.org/reactome/R-ALL-29500"/>
                  <rdf:li rdf:resource="https://identifiers.org/reactome/R-ALL-352006"/>
                  <rdf:li rdf:resource="https://identifiers.org/keggc/M_C00078"/>
                  <rdf:li rdf:resource="https://identifiers.org/keggc/C00806"/>
                  <rdf:li rdf:resource="https://identifiers.org/keggc/M_C00806"/>
                  <rdf:li rdf:resource="https://identifiers.org/keggc/C00078"/>
                  <rdf:li rdf:resource="https://identifiers.org/metacycm/TRP"/>
                  <rdf:li rdf:resource="https://identifiers.org/envipathm/650babc9-9d68-4b73-9332-11972ca26f7b/compound/ccd56a30-838e-4e55-ae39-c62f1a201269"/>
                  <rdf:li rdf:resource="https://identifiers.org/envipathm/650babc9-9d68-4b73-9332-11972ca26f7b/compound/c753ce55-8c99-46f7-aa79-c71d1509a6f4"/>
                  <rdf:li rdf:resource="https://identifiers.org/sabiork.compound/85"/>
                  <rdf:li rdf:resource="https://identifiers.org/sabiork.compound/2164"/>
                  <rdf:li rdf:resource="https://identifiers.org/biggm/M_trp__L"/>
                  <rdf:li rdf:resource="https://identifiers.org/biggm/trp__L"/>
                  <rdf:li rdf:resource="https://identifiers.org/biggm/trp-L"/>
                  <rdf:li rdf:resource="https://identifiers.org/metacyc.compound/TRP"/>
                  <rdf:li rdf:resource="https://identifiers.org/kegg.drug/D00020"/>
                  <rdf:li rdf:resource="https://identifiers.org/pubchem.compound/6305 6923516"/>
                </rdf:Bag>
              </bqbiol:is>
            </rdf:Description>
          </rdf:RDF>
        </annotation>
      </species>
      <species metaid="meta_M_phe__L_c" sboTerm="SBO:0000247" id="M_phe__L_c" name="L-Phenylalanine_c0" compartment="c" hasOnlySubstanceUnits="false" boundaryCondition="false" constant="false" fbc:charge="0" fbc:chemicalFormula="C9H11NO2">
        <annotation>
          <rdf:RDF xmlns:rdf="http://www.w3.org/1999/02/22-rdf-syntax-ns#" xmlns:dcterms="http://purl.org/dc/terms/" xmlns:vCard="http://www.w3.org/2001/vcard-rdf/3.0#" xmlns:vCard4="http://www.w3.org/2006/vcard/ns#" xmlns:bqbiol="http://biomodels.net/biology-qualifiers/" xmlns:bqmodel="http://biomodels.net/model-qualifiers/">
            <rdf:Description rdf:about="#meta_M_phe__L_c">
              <bqbiol:is>
                <rdf:Bag>
                  <rdf:li rdf:resource="https://identifiers.org/seed.compound/cpd00066"/>
                  <rdf:li rdf:resource="https://identifiers.org/inchi/InChI=1S/C9H11NO2/c10-8(9(11)12)6-7-4-2-1-3-5-7/h1-5,8H,6,10H2,(H,11,12)/t8-/m0/s1"/>
                  <rdf:li rdf:resource="https://identifiers.org/inchikey/COLNVLDHVKWLRT-QMMMGPOBSA-N"/>
                  <rdf:li rdf:resource="https://identifiers.org/bigg.metabolite/phe__L"/>
                  <rdf:li rdf:resource="https://identifiers.org/kegg.compound/C00079"/>
                  <rdf:li rdf:resource="https://identifiers.org/metanetx.chemical/MNXM741664"/>
                  <rdf:li rdf:resource="https://identifiers.org/metanetx.chemical/MNXM97"/>
                  <rdf:li rdf:resource="https://identifiers.org/biocyc/META:PHE"/>
                  <rdf:li rdf:resource="https://identifiers.org/chebi/CHEBI:17295"/>
                  <rdf:li rdf:resource="https://identifiers.org/chebi/CHEBI:32487"/>
                  <rdf:li rdf:resource="https://identifiers.org/chebi/CHEBI:13151"/>
                  <rdf:li rdf:resource="https://identifiers.org/chebi/CHEBI:176650"/>
                  <rdf:li rdf:resource="https://identifiers.org/chebi/CHEBI:32486"/>
                  <rdf:li rdf:resource="https://identifiers.org/chebi/CHEBI:44851"/>
                  <rdf:li rdf:resource="https://identifiers.org/chebi/CHEBI:6282"/>
                  <rdf:li rdf:resource="https://identifiers.org/chebi/CHEBI:45079"/>
                  <rdf:li rdf:resource="https://identifiers.org/chebi/CHEBI:21370"/>
                  <rdf:li rdf:resource="https://identifiers.org/chebi/CHEBI:58095"/>
                  <rdf:li rdf:resource="https://identifiers.org/chebi/CHEBI:44885"/>
                  <rdf:li rdf:resource="https://identifiers.org/envipath/650babc9-9d68-4b73-9332-11972ca26f7b/compound/c1b55d6f-7946-4f39-9dc6-ac0f47865b8b"/>
                  <rdf:li rdf:resource="https://identifiers.org/reactomem/R-ALL-29502"/>
                  <rdf:li rdf:resource="https://identifiers.org/reactomem/R-ALL-379701"/>
                  <rdf:li rdf:resource="https://identifiers.org/reactomem/R-ALL-351993"/>
                  <rdf:li rdf:resource="https://identifiers.org/seedm/cpd00066"/>
                  <rdf:li rdf:resource="https://identifiers.org/seedm/M_cpd00066"/>
                  <rdf:li rdf:resource="https://identifiers.org/hmdb/HMDB00612"/>
                  <rdf:li rdf:resource="https://identifiers.org/hmdb/HMDB00159"/>
                  <rdf:li rdf:resource="https://identifiers.org/hmdb/HMDB0000159"/>
                  <rdf:li rdf:resource="https://identifiers.org/hmdb/HMDB0000612"/>
                  <rdf:li rdf:resource="https://identifiers.org/metacyc.compound/PHE"/>
                  <rdf:li rdf:resource="https://identifiers.org/metacycm/PHE"/>
                  <rdf:li rdf:resource="https://identifiers.org/envipathm/650babc9-9d68-4b73-9332-11972ca26f7b/compound/c1b55d6f-7946-4f39-9dc6-ac0f47865b8b"/>
                  <rdf:li rdf:resource="https://identifiers.org/biggm/M_phe__L"/>
                  <rdf:li rdf:resource="https://identifiers.org/biggm/phe__L"/>
                  <rdf:li rdf:resource="https://identifiers.org/biggm/phe-L"/>
                  <rdf:li rdf:resource="https://identifiers.org/sabiork.compound/83"/>
                  <rdf:li rdf:resource="https://identifiers.org/sabiork.compound/2365"/>
                  <rdf:li rdf:resource="https://identifiers.org/keggc/C00079"/>
                  <rdf:li rdf:resource="https://identifiers.org/keggc/M_C00079"/>
                  <rdf:li rdf:resource="https://identifiers.org/kegg.drug/D00021"/>
                  <rdf:li rdf:resource="https://identifiers.org/reactome/R-ALL-29502"/>
                  <rdf:li rdf:resource="https://identifiers.org/reactome/R-ALL-379701"/>
                  <rdf:li rdf:resource="https://identifiers.org/reactome/R-ALL-351993"/>
                  <rdf:li rdf:resource="https://identifiers.org/sabiorkm/83"/>
                  <rdf:li rdf:resource="https://identifiers.org/sabiorkm/2365"/>
                  <rdf:li rdf:resource="https://identifiers.org/keggd/M_D00021"/>
                  <rdf:li rdf:resource="https://identifiers.org/keggd/D00021"/>
                  <rdf:li rdf:resource="https://identifiers.org/pubchem.compound/6140 6925665"/>
                </rdf:Bag>
              </bqbiol:is>
            </rdf:Description>
          </rdf:RDF>
        </annotation>
      </species>
      <species metaid="meta_M_h_c" sboTerm="SBO:0000247" id="M_h_c" name="H+_c0" compartment="c" hasOnlySubstanceUnits="false" boundaryCondition="false" constant="false" fbc:charge="1" fbc:chemicalFormula="H">
        <annotation>
          <rdf:RDF xmlns:rdf="http://www.w3.org/1999/02/22-rdf-syntax-ns#" xmlns:dcterms="http://purl.org/dc/terms/" xmlns:vCard="http://www.w3.org/2001/vcard-rdf/3.0#" xmlns:vCard4="http://www.w3.org/2006/vcard/ns#" xmlns:bqbiol="http://biomodels.net/biology-qualifiers/" xmlns:bqmodel="http://biomodels.net/model-qualifiers/">
            <rdf:Description rdf:about="#meta_M_h_c">
              <bqbiol:is>
                <rdf:Bag>
                  <rdf:li rdf:resource="https://identifiers.org/seed.compound/cpd00067"/>
                  <rdf:li rdf:resource="https://identifiers.org/inchi/InChI=1S/p+1"/>
                  <rdf:li rdf:resource="https://identifiers.org/inchikey/GPRLSGONYQIRFK-UHFFFAOYSA-N"/>
                  <rdf:li rdf:resource="https://identifiers.org/bigg.metabolite/h"/>
                  <rdf:li rdf:resource="https://identifiers.org/kegg.compound/C00080"/>
                  <rdf:li rdf:resource="https://identifiers.org/metanetx.chemical/MNXM1"/>
                  <rdf:li rdf:resource="https://identifiers.org/biocyc/META:PROTON"/>
                  <rdf:li rdf:resource="https://identifiers.org/reactomem/R-ALL-2872447"/>
                  <rdf:li rdf:resource="https://identifiers.org/reactomem/R-ALL-5244410"/>
                  <rdf:li rdf:resource="https://identifiers.org/reactomem/R-ALL-2429673"/>
                  <rdf:li rdf:resource="https://identifiers.org/reactomem/R-ALL-156540"/>
                  <rdf:li rdf:resource="https://identifiers.org/reactomem/R-ALL-163953"/>
                  <rdf:li rdf:resource="https://identifiers.org/reactomem/R-ALL-2000349"/>
                  <rdf:li rdf:resource="https://identifiers.org/reactomem/R-ALL-5228597"/>
                  <rdf:li rdf:resource="https://identifiers.org/reactomem/R-ALL-372511"/>
                  <rdf:li rdf:resource="https://identifiers.org/reactomem/R-ALL-428548"/>
                  <rdf:li rdf:resource="https://identifiers.org/reactomem/R-ALL-425978"/>
                  <rdf:li rdf:resource="https://identifiers.org/reactomem/R-ALL-1470067"/>
                  <rdf:li rdf:resource="https://identifiers.org/reactomem/R-ALL-1132304"/>
                  <rdf:li rdf:resource="https://identifiers.org/reactomem/R-ALL-70106"/>
                  <rdf:li rdf:resource="https://identifiers.org/reactomem/R-ALL-74722"/>
                  <rdf:li rdf:resource="https://identifiers.org/reactomem/R-ALL-113529"/>
                  <rdf:li rdf:resource="https://identifiers.org/reactomem/R-ALL-428040"/>
                  <rdf:li rdf:resource="https://identifiers.org/reactomem/R-ALL-374900"/>
                  <rdf:li rdf:resource="https://identifiers.org/reactomem/R-ALL-425999"/>
                  <rdf:li rdf:resource="https://identifiers.org/reactomem/R-ALL-425969"/>
                  <rdf:li rdf:resource="https://identifiers.org/reactomem/R-ALL-194688"/>
                  <rdf:li rdf:resource="https://identifiers.org/reactomem/R-ALL-193465"/>
                  <rdf:li rdf:resource="https://identifiers.org/reactomem/R-ALL-5668577"/>
                  <rdf:li rdf:resource="https://identifiers.org/reactomem/R-ALL-427899"/>
                  <rdf:li rdf:resource="https://identifiers.org/reactomem/R-ALL-351626"/>
                  <rdf:li rdf:resource="https://identifiers.org/reactomem/R-ALL-1614597"/>
                  <rdf:li rdf:resource="https://identifiers.org/reactome/R-ALL-2872447"/>
                  <rdf:li rdf:resource="https://identifiers.org/reactome/R-ALL-5244410"/>
                  <rdf:li rdf:resource="https://identifiers.org/reactome/R-ALL-2429673"/>
                  <rdf:li rdf:resource="https://identifiers.org/reactome/R-ALL-156540"/>
                  <rdf:li rdf:resource="https://identifiers.org/reactome/R-ALL-163953"/>
                  <rdf:li rdf:resource="https://identifiers.org/reactome/R-ALL-372511"/>
                  <rdf:li rdf:resource="https://identifiers.org/reactome/R-ALL-5228597"/>
                  <rdf:li rdf:resource="https://identifiers.org/reactome/R-ALL-2000349"/>
                  <rdf:li rdf:resource="https://identifiers.org/reactome/R-ALL-428548"/>
                  <rdf:li rdf:resource="https://identifiers.org/reactome/R-ALL-425978"/>
                  <rdf:li rdf:resource="https://identifiers.org/reactome/R-ALL-1470067"/>
                  <rdf:li rdf:resource="https://identifiers.org/reactome/R-ALL-1132304"/>
                  <rdf:li rdf:resource="https://identifiers.org/reactome/R-ALL-70106"/>
                  <rdf:li rdf:resource="https://identifiers.org/reactome/R-ALL-74722"/>
                  <rdf:li rdf:resource="https://identifiers.org/reactome/R-ALL-113529"/>
                  <rdf:li rdf:resource="https://identifiers.org/reactome/R-ALL-428040"/>
                  <rdf:li rdf:resource="https://identifiers.org/reactome/R-ALL-374900"/>
                  <rdf:li rdf:resource="https://identifiers.org/reactome/R-ALL-425999"/>
                  <rdf:li rdf:resource="https://identifiers.org/reactome/R-ALL-425969"/>
                  <rdf:li rdf:resource="https://identifiers.org/reactome/R-ALL-194688"/>
                  <rdf:li rdf:resource="https://identifiers.org/reactome/R-ALL-193465"/>
                  <rdf:li rdf:resource="https://identifiers.org/reactome/R-ALL-5668577"/>
                  <rdf:li rdf:resource="https://identifiers.org/reactome/R-ALL-427899"/>
                  <rdf:li rdf:resource="https://identifiers.org/reactome/R-ALL-351626"/>
                  <rdf:li rdf:resource="https://identifiers.org/reactome/R-ALL-1614597"/>
                  <rdf:li rdf:resource="https://identifiers.org/keggc/M_C00080"/>
                  <rdf:li rdf:resource="https://identifiers.org/keggc/C00080"/>
                  <rdf:li rdf:resource="https://identifiers.org/chebi/CHEBI:15378"/>
                  <rdf:li rdf:resource="https://identifiers.org/chebi/CHEBI:5584"/>
                  <rdf:li rdf:resource="https://identifiers.org/chebi/CHEBI:10744"/>
                  <rdf:li rdf:resource="https://identifiers.org/chebi/CHEBI:13357"/>
                  <rdf:li rdf:resource="https://identifiers.org/chebi/CHEBI:24636"/>
                  <rdf:li rdf:resource="https://identifiers.org/chebi/CHEBI:29233"/>
                  <rdf:li rdf:resource="https://identifiers.org/chebi/CHEBI:29234"/>
                  <rdf:li rdf:resource="https://identifiers.org/hmdb/HMDB59597"/>
                  <rdf:li rdf:resource="https://identifiers.org/hmdb/HMDB0059597"/>
                  <rdf:li rdf:resource="https://identifiers.org/biggm/h"/>
                  <rdf:li rdf:resource="https://identifiers.org/biggm/M_h"/>
                  <rdf:li rdf:resource="https://identifiers.org/mnx/PROTON"/>
                  <rdf:li rdf:resource="https://identifiers.org/sabiork.compound/39"/>
                  <rdf:li rdf:resource="https://identifiers.org/metacyc.compound/PROTON"/>
                  <rdf:li rdf:resource="https://identifiers.org/seedm/M_cpd00067"/>
                  <rdf:li rdf:resource="https://identifiers.org/seedm/cpd00067"/>
                  <rdf:li rdf:resource="https://identifiers.org/sabiorkm/39"/>
                  <rdf:li rdf:resource="https://identifiers.org/metacycm/PROTON"/>
                  <rdf:li rdf:resource="https://identifiers.org/pubchem.compound/1038"/>
                </rdf:Bag>
              </bqbiol:is>
            </rdf:Description>
          </rdf:RDF>
        </annotation>
      </species>
      <species metaid="meta_M_itp_c" sboTerm="SBO:0000247" id="M_itp_c" name="ITP_c0" compartment="c" hasOnlySubstanceUnits="false" boundaryCondition="false" constant="false" fbc:charge="-3" fbc:chemicalFormula="C10H12N4O14P3">
        <annotation>
          <rdf:RDF xmlns:rdf="http://www.w3.org/1999/02/22-rdf-syntax-ns#" xmlns:dcterms="http://purl.org/dc/terms/" xmlns:vCard="http://www.w3.org/2001/vcard-rdf/3.0#" xmlns:vCard4="http://www.w3.org/2006/vcard/ns#" xmlns:bqbiol="http://biomodels.net/biology-qualifiers/" xmlns:bqmodel="http://biomodels.net/model-qualifiers/">
            <rdf:Description rdf:about="#meta_M_itp_c">
              <bqbiol:is>
                <rdf:Bag>
                  <rdf:li rdf:resource="https://identifiers.org/seed.compound/cpd00068"/>
                  <rdf:li rdf:resource="https://identifiers.org/inchi/InChI=1S/C10H15N4O14P3/c15-6-4(1-25-30(21,22)28-31(23,24)27-29(18,19)20)26-10(7(6)16)14-3-13-5-8(14)11-2-12-9(5)17/h2-4,6-7,10,15-16H,1H2,(H,21,22)(H,23,24)(H,11,12,17)(H2,18,19,20)/p-4/t4-,6-,7-,10-/m1/s1"/>
                  <rdf:li rdf:resource="https://identifiers.org/inchi/InChI=1S/C10H15N4O14P3/c15-6-4(1-25-30(21,22)28-31(23,24)27-29(18,19)20)26-10(7(6)16)14-3-13-5-8(14)11-2-12-9(5)17/h2-4,6-7,10,15-16H,1H2,(H,21,22)(H,23,24)(H,11,12,17)(H2,18,19,20)/p-3/t4-,6-,7-,10-/m1/s1"/>
                  <rdf:li rdf:resource="https://identifiers.org/inchikey/HAEJPQIATWHALX-KQYNXXCUSA-J"/>
                  <rdf:li rdf:resource="https://identifiers.org/inchikey/HAEJPQIATWHALX-KQYNXXCUSA-K"/>
                  <rdf:li rdf:resource="https://identifiers.org/bigg.metabolite/itp"/>
                  <rdf:li rdf:resource="https://identifiers.org/kegg.compound/C00081"/>
                  <rdf:li rdf:resource="https://identifiers.org/metanetx.chemical/MNXM1103428"/>
                  <rdf:li rdf:resource="https://identifiers.org/metanetx.chemical/MNXM423"/>
                  <rdf:li rdf:resource="https://identifiers.org/biocyc/META:ITP"/>
                  <rdf:li rdf:resource="https://identifiers.org/chebi/CHEBI:57614"/>
                  <rdf:li rdf:resource="https://identifiers.org/chebi/CHEBI:43508"/>
                  <rdf:li rdf:resource="https://identifiers.org/chebi/CHEBI:19272"/>
                  <rdf:li rdf:resource="https://identifiers.org/chebi/CHEBI:61402"/>
                  <rdf:li rdf:resource="https://identifiers.org/chebi/CHEBI:5851"/>
                  <rdf:li rdf:resource="https://identifiers.org/chebi/CHEBI:16039"/>
                  <rdf:li rdf:resource="https://identifiers.org/chebi/CHEBI:13374"/>
                  <rdf:li rdf:resource="https://identifiers.org/keggc/C00081"/>
                  <rdf:li rdf:resource="https://identifiers.org/keggc/M_C00081"/>
                  <rdf:li rdf:resource="https://identifiers.org/biggm/itp"/>
                  <rdf:li rdf:resource="https://identifiers.org/biggm/M_itp"/>
                  <rdf:li rdf:resource="https://identifiers.org/sabiork.compound/1291"/>
                  <rdf:li rdf:resource="https://identifiers.org/hmdb/HMDB00189"/>
                  <rdf:li rdf:resource="https://identifiers.org/hmdb/HMDB0000189"/>
                  <rdf:li rdf:resource="https://identifiers.org/sabiorkm/1291"/>
                  <rdf:li rdf:resource="https://identifiers.org/seedm/M_cpd00068"/>
                  <rdf:li rdf:resource="https://identifiers.org/seedm/cpd00068"/>
                  <rdf:li rdf:resource="https://identifiers.org/metacyc.compound/ITP"/>
                  <rdf:li rdf:resource="https://identifiers.org/metacycm/ITP"/>
                  <rdf:li rdf:resource="https://identifiers.org/reactomem/R-ALL-2509836"/>
                  <rdf:li rdf:resource="https://identifiers.org/reactome/R-ALL-2509836"/>
                  <rdf:li rdf:resource="https://identifiers.org/pubchem.compound/25796439 135398642"/>
                  <rdf:li rdf:resource="https://identifiers.org/pubchem.compound/42609807 135884483"/>
                </rdf:Bag>
              </bqbiol:is>
            </rdf:Description>
          </rdf:RDF>
        </annotation>
      </species>
      <species metaid="meta_M_tyr__L_c" sboTerm="SBO:0000247" id="M_tyr__L_c" name="L-Tyrosine_c0" compartment="c" hasOnlySubstanceUnits="false" boundaryCondition="false" constant="false" fbc:charge="0" fbc:chemicalFormula="C9H11NO3">
        <annotation>
          <rdf:RDF xmlns:rdf="http://www.w3.org/1999/02/22-rdf-syntax-ns#" xmlns:dcterms="http://purl.org/dc/terms/" xmlns:vCard="http://www.w3.org/2001/vcard-rdf/3.0#" xmlns:vCard4="http://www.w3.org/2006/vcard/ns#" xmlns:bqbiol="http://biomodels.net/biology-qualifiers/" xmlns:bqmodel="http://biomodels.net/model-qualifiers/">
            <rdf:Description rdf:about="#meta_M_tyr__L_c">
              <bqbiol:is>
                <rdf:Bag>
                  <rdf:li rdf:resource="https://identifiers.org/seed.compound/cpd30745"/>
                  <rdf:li rdf:resource="https://identifiers.org/seed.compound/cpd00069"/>
                  <rdf:li rdf:resource="https://identifiers.org/inchi/InChI=1S/C9H11NO3/c10-8(9(12)13)5-6-1-3-7(11)4-2-6/h1-4,8,11H,5,10H2,(H,12,13)/t8-/m0/s1"/>
                  <rdf:li rdf:resource="https://identifiers.org/inchikey/OUYCCCASQSFEME-QMMMGPOBSA-N"/>
                  <rdf:li rdf:resource="https://identifiers.org/bigg.metabolite/tyr__L"/>
                  <rdf:li rdf:resource="https://identifiers.org/kegg.compound/C00082"/>
                  <rdf:li rdf:resource="https://identifiers.org/kegg.compound/C01536"/>
                  <rdf:li rdf:resource="https://identifiers.org/metanetx.chemical/MNXM76"/>
                  <rdf:li rdf:resource="https://identifiers.org/biocyc/META:TYR"/>
                  <rdf:li rdf:resource="https://identifiers.org/chebi/CHEBI:6313"/>
                  <rdf:li rdf:resource="https://identifiers.org/chebi/CHEBI:21411"/>
                  <rdf:li rdf:resource="https://identifiers.org/chebi/CHEBI:32761"/>
                  <rdf:li rdf:resource="https://identifiers.org/chebi/CHEBI:27176"/>
                  <rdf:li rdf:resource="https://identifiers.org/chebi/CHEBI:17895"/>
                  <rdf:li rdf:resource="https://identifiers.org/chebi/CHEBI:46070"/>
                  <rdf:li rdf:resource="https://identifiers.org/chebi/CHEBI:13181"/>
                  <rdf:li rdf:resource="https://identifiers.org/chebi/CHEBI:32786"/>
                  <rdf:li rdf:resource="https://identifiers.org/chebi/CHEBI:32784"/>
                  <rdf:li rdf:resource="https://identifiers.org/chebi/CHEBI:15277"/>
                  <rdf:li rdf:resource="https://identifiers.org/chebi/CHEBI:32760"/>
                  <rdf:li rdf:resource="https://identifiers.org/chebi/CHEBI:9800"/>
                  <rdf:li rdf:resource="https://identifiers.org/chebi/CHEBI:18186"/>
                  <rdf:li rdf:resource="https://identifiers.org/chebi/CHEBI:58315"/>
                  <rdf:li rdf:resource="https://identifiers.org/chebi/CHEBI:46161"/>
                  <rdf:li rdf:resource="https://identifiers.org/chebi/CHEBI:32762"/>
                  <rdf:li rdf:resource="https://identifiers.org/chebi/CHEBI:32785"/>
                  <rdf:li rdf:resource="https://identifiers.org/metacycm/TYR"/>
                  <rdf:li rdf:resource="https://identifiers.org/sabiorkm/2291"/>
                  <rdf:li rdf:resource="https://identifiers.org/sabiorkm/84"/>
                  <rdf:li rdf:resource="https://identifiers.org/envipath/650babc9-9d68-4b73-9332-11972ca26f7b/compound/2130036f-40f0-435c-b9ae-7237a7a174c1"/>
                  <rdf:li rdf:resource="https://identifiers.org/envipath/32de3cf4-e3e6-4168-956e-32fa5ddb0ce1/compound/974bd9b7-53fb-48cd-aaf3-6bd3196c0365"/>
                  <rdf:li rdf:resource="https://identifiers.org/reactome/R-ALL-5668567"/>
                  <rdf:li rdf:resource="https://identifiers.org/reactome/R-ALL-379710"/>
                  <rdf:li rdf:resource="https://identifiers.org/reactome/R-ALL-352030"/>
                  <rdf:li rdf:resource="https://identifiers.org/reactome/R-ALL-29506"/>
                  <rdf:li rdf:resource="https://identifiers.org/hmdb/HMDB0000158"/>
                  <rdf:li rdf:resource="https://identifiers.org/hmdb/HMDB00647"/>
                  <rdf:li rdf:resource="https://identifiers.org/hmdb/HMDB0000647"/>
                  <rdf:li rdf:resource="https://identifiers.org/hmdb/HMDB00158"/>
                  <rdf:li rdf:resource="https://identifiers.org/kegg.drug/D00022"/>
                  <rdf:li rdf:resource="https://identifiers.org/sabiork.compound/2291"/>
                  <rdf:li rdf:resource="https://identifiers.org/sabiork.compound/84"/>
                  <rdf:li rdf:resource="https://identifiers.org/seedm/cpd30745"/>
                  <rdf:li rdf:resource="https://identifiers.org/seedm/cpd00069"/>
                  <rdf:li rdf:resource="https://identifiers.org/seedm/M_cpd00069"/>
                  <rdf:li rdf:resource="https://identifiers.org/seedm/M_cpd30745"/>
                  <rdf:li rdf:resource="https://identifiers.org/keggc/M_C01536"/>
                  <rdf:li rdf:resource="https://identifiers.org/keggc/M_C00082"/>
                  <rdf:li rdf:resource="https://identifiers.org/keggc/C00082"/>
                  <rdf:li rdf:resource="https://identifiers.org/keggc/C01536"/>
                  <rdf:li rdf:resource="https://identifiers.org/envipathm/650babc9-9d68-4b73-9332-11972ca26f7b/compound/2130036f-40f0-435c-b9ae-7237a7a174c1"/>
                  <rdf:li rdf:resource="https://identifiers.org/envipathm/32de3cf4-e3e6-4168-956e-32fa5ddb0ce1/compound/974bd9b7-53fb-48cd-aaf3-6bd3196c0365"/>
                  <rdf:li rdf:resource="https://identifiers.org/reactomem/R-ALL-29506"/>
                  <rdf:li rdf:resource="https://identifiers.org/reactomem/R-ALL-379710"/>
                  <rdf:li rdf:resource="https://identifiers.org/reactomem/R-ALL-352030"/>
                  <rdf:li rdf:resource="https://identifiers.org/reactomem/R-ALL-5668567"/>
                  <rdf:li rdf:resource="https://identifiers.org/biggm/tyr__L"/>
                  <rdf:li rdf:resource="https://identifiers.org/biggm/M_tyr__L"/>
                  <rdf:li rdf:resource="https://identifiers.org/biggm/tyr-L"/>
                  <rdf:li rdf:resource="https://identifiers.org/keggd/D00022"/>
                  <rdf:li rdf:resource="https://identifiers.org/keggd/M_D00022"/>
                  <rdf:li rdf:resource="https://identifiers.org/metacyc.compound/TYR"/>
                  <rdf:li rdf:resource="https://identifiers.org/pubchem.compound/6057 6942100"/>
                </rdf:Bag>
              </bqbiol:is>
            </rdf:Description>
          </rdf:RDF>
        </annotation>
      </species>
      <species metaid="meta_M_malcoa_c" sboTerm="SBO:0000247" id="M_malcoa_c" name="Malonyl-CoA_c0" compartment="c" hasOnlySubstanceUnits="false" boundaryCondition="false" constant="false" fbc:charge="-5" fbc:chemicalFormula="C24H33N7O19P3S">
        <annotation>
          <rdf:RDF xmlns:rdf="http://www.w3.org/1999/02/22-rdf-syntax-ns#" xmlns:dcterms="http://purl.org/dc/terms/" xmlns:vCard="http://www.w3.org/2001/vcard-rdf/3.0#" xmlns:vCard4="http://www.w3.org/2006/vcard/ns#" xmlns:bqbiol="http://biomodels.net/biology-qualifiers/" xmlns:bqmodel="http://biomodels.net/model-qualifiers/">
            <rdf:Description rdf:about="#meta_M_malcoa_c">
              <bqbiol:is>
                <rdf:Bag>
                  <rdf:li rdf:resource="https://identifiers.org/seed.compound/cpd00070"/>
                  <rdf:li rdf:resource="https://identifiers.org/inchi/InChI=1S/C24H38N7O19P3S/c1-24(2,19(37)22(38)27-4-3-13(32)26-5-6-54-15(35)7-14(33)34)9-47-53(44,45)50-52(42,43)46-8-12-18(49-51(39,40)41)17(36)23(48-12)31-11-30-16-20(25)28-10-29-21(16)31/h10-12,17-19,23,36-37H,3-9H2,1-2H3,(H,26,32)(H,27,38)(H,33,34)(H,42,43)(H,44,45)(H2,25,28,29)(H2,39,40,41)/p-5/t12-,17-,18-,19+,23-/m1/s1"/>
                  <rdf:li rdf:resource="https://identifiers.org/inchikey/LTYOQGRJFJAKNA-DVVLENMVSA-I"/>
                  <rdf:li rdf:resource="https://identifiers.org/bigg.metabolite/malcoa"/>
                  <rdf:li rdf:resource="https://identifiers.org/kegg.compound/C00083"/>
                  <rdf:li rdf:resource="https://identifiers.org/metanetx.chemical/MNXM1106093"/>
                  <rdf:li rdf:resource="https://identifiers.org/metanetx.chemical/MNXM40"/>
                  <rdf:li rdf:resource="https://identifiers.org/biocyc/META:MALONYL-COA"/>
                  <rdf:li rdf:resource="https://identifiers.org/sabiorkm/1930"/>
                  <rdf:li rdf:resource="https://identifiers.org/metacyc.compound/MALONYL-COA"/>
                  <rdf:li rdf:resource="https://identifiers.org/chebi/CHEBI:25135"/>
                  <rdf:li rdf:resource="https://identifiers.org/chebi/CHEBI:6661"/>
                  <rdf:li rdf:resource="https://identifiers.org/chebi/CHEBI:15531"/>
                  <rdf:li rdf:resource="https://identifiers.org/chebi/CHEBI:14565"/>
                  <rdf:li rdf:resource="https://identifiers.org/chebi/CHEBI:57384"/>
                  <rdf:li rdf:resource="https://identifiers.org/chebi/CHEBI:43979"/>
                  <rdf:li rdf:resource="https://identifiers.org/slm/000000274"/>
                  <rdf:li rdf:resource="https://identifiers.org/biggm/malcoa"/>
                  <rdf:li rdf:resource="https://identifiers.org/biggm/M_malcoa"/>
                  <rdf:li rdf:resource="https://identifiers.org/lipidmaps/LMFA07050345"/>
                  <rdf:li rdf:resource="https://identifiers.org/reactome/R-ALL-29508"/>
                  <rdf:li rdf:resource="https://identifiers.org/reactome/R-ALL-2046066"/>
                  <rdf:li rdf:resource="https://identifiers.org/reactome/R-ALL-977323"/>
                  <rdf:li rdf:resource="https://identifiers.org/reactomem/R-ALL-29508"/>
                  <rdf:li rdf:resource="https://identifiers.org/reactomem/R-ALL-2046066"/>
                  <rdf:li rdf:resource="https://identifiers.org/reactomem/R-ALL-977323"/>
                  <rdf:li rdf:resource="https://identifiers.org/seedm/M_cpd00070"/>
                  <rdf:li rdf:resource="https://identifiers.org/seedm/cpd00070"/>
                  <rdf:li rdf:resource="https://identifiers.org/hmdb/HMDB0001175"/>
                  <rdf:li rdf:resource="https://identifiers.org/hmdb/HMDB01175"/>
                  <rdf:li rdf:resource="https://identifiers.org/metacycm/MALONYL-COA"/>
                  <rdf:li rdf:resource="https://identifiers.org/sabiork.compound/1930"/>
                  <rdf:li rdf:resource="https://identifiers.org/keggc/M_C00083"/>
                  <rdf:li rdf:resource="https://identifiers.org/keggc/C00083"/>
                  <rdf:li rdf:resource="https://identifiers.org/lipidmapsm/LMFA07050345"/>
                  <rdf:li rdf:resource="https://identifiers.org/pubchem.compound/45266608"/>
                </rdf:Bag>
              </bqbiol:is>
            </rdf:Description>
          </rdf:RDF>
        </annotation>
      </species>
      <species metaid="meta_M_acald_c" sboTerm="SBO:0000247" id="M_acald_c" name="Acetaldehyde_c0" compartment="c" hasOnlySubstanceUnits="false" boundaryCondition="false" constant="false" fbc:charge="0" fbc:chemicalFormula="C2H4O">
        <annotation>
          <rdf:RDF xmlns:rdf="http://www.w3.org/1999/02/22-rdf-syntax-ns#" xmlns:dcterms="http://purl.org/dc/terms/" xmlns:vCard="http://www.w3.org/2001/vcard-rdf/3.0#" xmlns:vCard4="http://www.w3.org/2006/vcard/ns#" xmlns:bqbiol="http://biomodels.net/biology-qualifiers/" xmlns:bqmodel="http://biomodels.net/model-qualifiers/">
            <rdf:Description rdf:about="#meta_M_acald_c">
              <bqbiol:is>
                <rdf:Bag>
                  <rdf:li rdf:resource="https://identifiers.org/seed.compound/cpd00071"/>
                  <rdf:li rdf:resource="https://identifiers.org/inchi/InChI=1S/C2H4O/c1-2-3/h2H,1H3"/>
                  <rdf:li rdf:resource="https://identifiers.org/inchikey/IKHGUXGNUITLKF-UHFFFAOYSA-N"/>
                  <rdf:li rdf:resource="https://identifiers.org/bigg.metabolite/acald"/>
                  <rdf:li rdf:resource="https://identifiers.org/kegg.compound/C00084"/>
                  <rdf:li rdf:resource="https://identifiers.org/metanetx.chemical/MNXM75"/>
                  <rdf:li rdf:resource="https://identifiers.org/biocyc/META:ACETALD"/>
                  <rdf:li rdf:resource="https://identifiers.org/envipathm/32de3cf4-e3e6-4168-956e-32fa5ddb0ce1/compound/78f3645f-408e-4001-9dda-a52ea62a15d4"/>
                  <rdf:li rdf:resource="https://identifiers.org/envipathm/5882df9c-dae1-4d80-a40e-db4724271456/compound/47aa8e53-36ae-4be3-987c-c1cfab66af78"/>
                  <rdf:li rdf:resource="https://identifiers.org/envipathm/d817c31c-d879-44c8-913d-2963d42f8203/compound/8fff64d6-328d-4985-a844-122f016f1597"/>
                  <rdf:li rdf:resource="https://identifiers.org/envipathm/4fd7f3e0-dd25-43ac-9453-dda3e52396e4/compound/9c8865b2-a99d-42e4-a042-c88504f04b51"/>
                  <rdf:li rdf:resource="https://identifiers.org/biggm/acald"/>
                  <rdf:li rdf:resource="https://identifiers.org/biggm/M_acald"/>
                  <rdf:li rdf:resource="https://identifiers.org/seedm/cpd00071"/>
                  <rdf:li rdf:resource="https://identifiers.org/seedm/M_cpd00071"/>
                  <rdf:li rdf:resource="https://identifiers.org/reactomem/R-ALL-113745"/>
                  <rdf:li rdf:resource="https://identifiers.org/reactomem/R-ALL-29510"/>
                  <rdf:li rdf:resource="https://identifiers.org/reactomem/R-ALL-113681"/>
                  <rdf:li rdf:resource="https://identifiers.org/reactomem/R-ALL-113532"/>
                  <rdf:li rdf:resource="https://identifiers.org/keggc/M_C00084"/>
                  <rdf:li rdf:resource="https://identifiers.org/keggc/C00084"/>
                  <rdf:li rdf:resource="https://identifiers.org/envipath/32de3cf4-e3e6-4168-956e-32fa5ddb0ce1/compound/78f3645f-408e-4001-9dda-a52ea62a15d4"/>
                  <rdf:li rdf:resource="https://identifiers.org/envipath/5882df9c-dae1-4d80-a40e-db4724271456/compound/47aa8e53-36ae-4be3-987c-c1cfab66af78"/>
                  <rdf:li rdf:resource="https://identifiers.org/envipath/d817c31c-d879-44c8-913d-2963d42f8203/compound/8fff64d6-328d-4985-a844-122f016f1597"/>
                  <rdf:li rdf:resource="https://identifiers.org/envipath/4fd7f3e0-dd25-43ac-9453-dda3e52396e4/compound/9c8865b2-a99d-42e4-a042-c88504f04b51"/>
                  <rdf:li rdf:resource="https://identifiers.org/hmdb/HMDB00990"/>
                  <rdf:li rdf:resource="https://identifiers.org/hmdb/HMDB0000990"/>
                  <rdf:li rdf:resource="https://identifiers.org/sabiork.compound/1292"/>
                  <rdf:li rdf:resource="https://identifiers.org/metacycm/ACETALD"/>
                  <rdf:li rdf:resource="https://identifiers.org/chebi/CHEBI:40533"/>
                  <rdf:li rdf:resource="https://identifiers.org/chebi/CHEBI:13703"/>
                  <rdf:li rdf:resource="https://identifiers.org/chebi/CHEBI:22158"/>
                  <rdf:li rdf:resource="https://identifiers.org/chebi/CHEBI:2383"/>
                  <rdf:li rdf:resource="https://identifiers.org/chebi/CHEBI:15343"/>
                  <rdf:li rdf:resource="https://identifiers.org/sabiorkm/1292"/>
                  <rdf:li rdf:resource="https://identifiers.org/reactome/R-ALL-113745"/>
                  <rdf:li rdf:resource="https://identifiers.org/reactome/R-ALL-29510"/>
                  <rdf:li rdf:resource="https://identifiers.org/reactome/R-ALL-113681"/>
                  <rdf:li rdf:resource="https://identifiers.org/reactome/R-ALL-113532"/>
                  <rdf:li rdf:resource="https://identifiers.org/metacyc.compound/ACETALD"/>
                  <rdf:li rdf:resource="https://identifiers.org/pubchem.compound/177"/>
                </rdf:Bag>
              </bqbiol:is>
            </rdf:Description>
          </rdf:RDF>
        </annotation>
      </species>
      <species metaid="meta_M_f6p_c" sboTerm="SBO:0000247" id="M_f6p_c" name="D-fructose-6-phosphate_c0" compartment="c" hasOnlySubstanceUnits="false" boundaryCondition="false" constant="false" fbc:charge="-2" fbc:chemicalFormula="C6H11O9P">
        <annotation>
          <rdf:RDF xmlns:rdf="http://www.w3.org/1999/02/22-rdf-syntax-ns#" xmlns:dcterms="http://purl.org/dc/terms/" xmlns:vCard="http://www.w3.org/2001/vcard-rdf/3.0#" xmlns:vCard4="http://www.w3.org/2006/vcard/ns#" xmlns:bqbiol="http://biomodels.net/biology-qualifiers/" xmlns:bqmodel="http://biomodels.net/model-qualifiers/">
            <rdf:Description rdf:about="#meta_M_f6p_c">
              <bqbiol:is>
                <rdf:Bag>
                  <rdf:li rdf:resource="https://identifiers.org/seed.compound/cpd00072"/>
                  <rdf:li rdf:resource="https://identifiers.org/seed.compound/cpd19035"/>
                  <rdf:li rdf:resource="https://identifiers.org/inchi/InChI=1S/C6H13O9P/c7-2-6(10)5(9)4(8)3(15-6)1-14-16(11,12)13/h3-5,7-10H,1-2H2,(H2,11,12,13)/p-2/t3-,4-,5+,6?/m1/s1"/>
                  <rdf:li rdf:resource="https://identifiers.org/inchi/InChI=1S/C6H13O9P/c7-2-6(10)5(9)4(8)3(15-6)1-14-16(11,12)13/h3-5,7-10H,1-2H2,(H2,11,12,13)/p-2/t3-,4-,5+,6-/m1/s1"/>
                  <rdf:li rdf:resource="https://identifiers.org/inchikey/BGWGXPAPYGQALX-VRPWFDPXSA-L"/>
                  <rdf:li rdf:resource="https://identifiers.org/inchikey/BGWGXPAPYGQALX-ARQDHWQXSA-L"/>
                  <rdf:li rdf:resource="https://identifiers.org/bigg.metabolite/f6p"/>
                  <rdf:li rdf:resource="https://identifiers.org/bigg.metabolite/f6p_B"/>
                  <rdf:li rdf:resource="https://identifiers.org/kegg.compound/C05345"/>
                  <rdf:li rdf:resource="https://identifiers.org/kegg.compound/C00085"/>
                  <rdf:li rdf:resource="https://identifiers.org/metanetx.chemical/MNXM1107898"/>
                  <rdf:li rdf:resource="https://identifiers.org/metanetx.chemical/MNXM730218"/>
                  <rdf:li rdf:resource="https://identifiers.org/metanetx.chemical/MNXM162235"/>
                  <rdf:li rdf:resource="https://identifiers.org/metanetx.chemical/MNXM155029"/>
                  <rdf:li rdf:resource="https://identifiers.org/biocyc/META:CPD-18719"/>
                  <rdf:li rdf:resource="https://identifiers.org/chebi/CHEBI:61527"/>
                  <rdf:li rdf:resource="https://identifiers.org/chebi/CHEBI:16084"/>
                  <rdf:li rdf:resource="https://identifiers.org/chebi/CHEBI:57634"/>
                  <rdf:li rdf:resource="https://identifiers.org/chebi/CHEBI:22768"/>
                  <rdf:li rdf:resource="https://identifiers.org/chebi/CHEBI:42378"/>
                  <rdf:li rdf:resource="https://identifiers.org/chebi/CHEBI:12352"/>
                  <rdf:li rdf:resource="https://identifiers.org/chebi/CHEBI:10375"/>
                  <rdf:li rdf:resource="https://identifiers.org/chebi/CHEBI:61553"/>
                  <rdf:li rdf:resource="https://identifiers.org/metacyc.compound/FRUCTOSE-6P"/>
                  <rdf:li rdf:resource="https://identifiers.org/metacyc.compound/CPD-18719"/>
                  <rdf:li rdf:resource="https://identifiers.org/biggm/M_f6p"/>
                  <rdf:li rdf:resource="https://identifiers.org/biggm/f6p"/>
                  <rdf:li rdf:resource="https://identifiers.org/biggm/f6p_B"/>
                  <rdf:li rdf:resource="https://identifiers.org/biggm/M_f6p_B"/>
                  <rdf:li rdf:resource="https://identifiers.org/hmdb/HMDB03971"/>
                  <rdf:li rdf:resource="https://identifiers.org/hmdb/HMDB0003971"/>
                  <rdf:li rdf:resource="https://identifiers.org/seedm/M_cpd19035"/>
                  <rdf:li rdf:resource="https://identifiers.org/seedm/cpd00072"/>
                  <rdf:li rdf:resource="https://identifiers.org/seedm/cpd19035"/>
                  <rdf:li rdf:resource="https://identifiers.org/seedm/M_cpd00072"/>
                  <rdf:li rdf:resource="https://identifiers.org/keggc/M_C05345"/>
                  <rdf:li rdf:resource="https://identifiers.org/keggc/C00085"/>
                  <rdf:li rdf:resource="https://identifiers.org/keggc/C05345"/>
                  <rdf:li rdf:resource="https://identifiers.org/keggc/M_C00085"/>
                  <rdf:li rdf:resource="https://identifiers.org/metacycm/FRUCTOSE-6P"/>
                  <rdf:li rdf:resource="https://identifiers.org/metacycm/CPD-18719"/>
                  <rdf:li rdf:resource="https://identifiers.org/reactomem/R-ALL-29512"/>
                  <rdf:li rdf:resource="https://identifiers.org/sabiorkm/25"/>
                  <rdf:li rdf:resource="https://identifiers.org/reactome/R-ALL-29512"/>
                  <rdf:li rdf:resource="https://identifiers.org/sabiork.compound/25"/>
                </rdf:Bag>
              </bqbiol:is>
            </rdf:Description>
          </rdf:RDF>
        </annotation>
      </species>
      <species metaid="meta_M_sucr_c" sboTerm="SBO:0000247" id="M_sucr_c" name="Sucrose_c0" compartment="c" hasOnlySubstanceUnits="false" boundaryCondition="false" constant="false" fbc:charge="0" fbc:chemicalFormula="C12H22O11">
        <annotation>
          <rdf:RDF xmlns:rdf="http://www.w3.org/1999/02/22-rdf-syntax-ns#" xmlns:dcterms="http://purl.org/dc/terms/" xmlns:vCard="http://www.w3.org/2001/vcard-rdf/3.0#" xmlns:vCard4="http://www.w3.org/2006/vcard/ns#" xmlns:bqbiol="http://biomodels.net/biology-qualifiers/" xmlns:bqmodel="http://biomodels.net/model-qualifiers/">
            <rdf:Description rdf:about="#meta_M_sucr_c">
              <bqbiol:is>
                <rdf:Bag>
                  <rdf:li rdf:resource="https://identifiers.org/seed.compound/cpd00076"/>
                  <rdf:li rdf:resource="https://identifiers.org/inchi/InChI=1S/C12H22O11/c13-1-4-6(16)8(18)9(19)11(21-4)23-12(3-15)10(20)7(17)5(2-14)22-12/h4-11,13-20H,1-3H2/t4-,5-,6-,7-,8+,9-,10+,11-,12+/m1/s1"/>
                  <rdf:li rdf:resource="https://identifiers.org/inchikey/CZMRCDWAGMRECN-UGDNZRGBSA-N"/>
                  <rdf:li rdf:resource="https://identifiers.org/bigg.metabolite/sucr"/>
                  <rdf:li rdf:resource="https://identifiers.org/kegg.compound/C00089"/>
                  <rdf:li rdf:resource="https://identifiers.org/kegg.compound/G00370"/>
                  <rdf:li rdf:resource="https://identifiers.org/metanetx.chemical/MNXM1104180"/>
                  <rdf:li rdf:resource="https://identifiers.org/metanetx.chemical/MNXM167"/>
                  <rdf:li rdf:resource="https://identifiers.org/biocyc/META:SUCROSE"/>
                  <rdf:li rdf:resource="https://identifiers.org/chebi/CHEBI:172954"/>
                  <rdf:li rdf:resource="https://identifiers.org/chebi/CHEBI:45795"/>
                  <rdf:li rdf:resource="https://identifiers.org/chebi/CHEBI:9314"/>
                  <rdf:li rdf:resource="https://identifiers.org/chebi/CHEBI:26812"/>
                  <rdf:li rdf:resource="https://identifiers.org/chebi/CHEBI:15128"/>
                  <rdf:li rdf:resource="https://identifiers.org/chebi/CHEBI:17992"/>
                  <rdf:li rdf:resource="https://identifiers.org/keggc/M_C00089"/>
                  <rdf:li rdf:resource="https://identifiers.org/keggc/C00089"/>
                  <rdf:li rdf:resource="https://identifiers.org/sabiorkm/1294"/>
                  <rdf:li rdf:resource="https://identifiers.org/reactome/R-ALL-188980"/>
                  <rdf:li rdf:resource="https://identifiers.org/metacyc.compound/SUCROSE"/>
                  <rdf:li rdf:resource="https://identifiers.org/hmdb/HMDB00258"/>
                  <rdf:li rdf:resource="https://identifiers.org/hmdb/HMDB0000258"/>
                  <rdf:li rdf:resource="https://identifiers.org/sabiork.compound/1294"/>
                  <rdf:li rdf:resource="https://identifiers.org/seedm/cpd00076"/>
                  <rdf:li rdf:resource="https://identifiers.org/seedm/M_cpd00076"/>
                  <rdf:li rdf:resource="https://identifiers.org/biggm/M_sucr"/>
                  <rdf:li rdf:resource="https://identifiers.org/biggm/sucr"/>
                  <rdf:li rdf:resource="https://identifiers.org/kegg.glycan/G00370"/>
                  <rdf:li rdf:resource="https://identifiers.org/keggg/G00370"/>
                  <rdf:li rdf:resource="https://identifiers.org/keggg/M_G00370"/>
                  <rdf:li rdf:resource="https://identifiers.org/metacycm/SUCROSE"/>
                  <rdf:li rdf:resource="https://identifiers.org/keggd/M_D00025"/>
                  <rdf:li rdf:resource="https://identifiers.org/keggd/D00025"/>
                  <rdf:li rdf:resource="https://identifiers.org/kegg.drug/D00025"/>
                  <rdf:li rdf:resource="https://identifiers.org/reactomem/R-ALL-188980"/>
                  <rdf:li rdf:resource="https://identifiers.org/pubchem.compound/5988"/>
                </rdf:Bag>
              </bqbiol:is>
            </rdf:Description>
          </rdf:RDF>
        </annotation>
      </species>
      <species metaid="meta_M_succoa_c" sboTerm="SBO:0000247" id="M_succoa_c" name="Succinyl-CoA_c0" compartment="c" hasOnlySubstanceUnits="false" boundaryCondition="false" constant="false" fbc:charge="-5" fbc:chemicalFormula="C25H35N7O19P3S">
        <annotation>
          <rdf:RDF xmlns:rdf="http://www.w3.org/1999/02/22-rdf-syntax-ns#" xmlns:dcterms="http://purl.org/dc/terms/" xmlns:vCard="http://www.w3.org/2001/vcard-rdf/3.0#" xmlns:vCard4="http://www.w3.org/2006/vcard/ns#" xmlns:bqbiol="http://biomodels.net/biology-qualifiers/" xmlns:bqmodel="http://biomodels.net/model-qualifiers/">
            <rdf:Description rdf:about="#meta_M_succoa_c">
              <bqbiol:is>
                <rdf:Bag>
                  <rdf:li rdf:resource="https://identifiers.org/seed.compound/cpd00078"/>
                  <rdf:li rdf:resource="https://identifiers.org/inchi/InChI=1S/C25H40N7O19P3S/c1-25(2,20(38)23(39)28-6-5-14(33)27-7-8-55-16(36)4-3-15(34)35)10-48-54(45,46)51-53(43,44)47-9-13-19(50-52(40,41)42)18(37)24(49-13)32-12-31-17-21(26)29-11-30-22(17)32/h11-13,18-20,24,37-38H,3-10H2,1-2H3,(H,27,33)(H,28,39)(H,34,35)(H,43,44)(H,45,46)(H2,26,29,30)(H2,40,41,42)/p-5/t13-,18-,19-,20+,24-/m1/s1"/>
                  <rdf:li rdf:resource="https://identifiers.org/inchikey/VNOYUJKHFWYWIR-ITIYDSSPSA-I"/>
                  <rdf:li rdf:resource="https://identifiers.org/bigg.metabolite/succoa"/>
                  <rdf:li rdf:resource="https://identifiers.org/kegg.compound/C00091"/>
                  <rdf:li rdf:resource="https://identifiers.org/metanetx.chemical/MNXM92"/>
                  <rdf:li rdf:resource="https://identifiers.org/metanetx.chemical/MNXM1104774"/>
                  <rdf:li rdf:resource="https://identifiers.org/biocyc/META:SUC-COA"/>
                  <rdf:li rdf:resource="https://identifiers.org/lipidmapsm/LMFA07050370"/>
                  <rdf:li rdf:resource="https://identifiers.org/slm/000000891"/>
                  <rdf:li rdf:resource="https://identifiers.org/seedm/M_cpd00078"/>
                  <rdf:li rdf:resource="https://identifiers.org/seedm/cpd00078"/>
                  <rdf:li rdf:resource="https://identifiers.org/reactome/R-ALL-70958"/>
                  <rdf:li rdf:resource="https://identifiers.org/chebi/CHEBI:15380"/>
                  <rdf:li rdf:resource="https://identifiers.org/chebi/CHEBI:45541"/>
                  <rdf:li rdf:resource="https://identifiers.org/chebi/CHEBI:10746"/>
                  <rdf:li rdf:resource="https://identifiers.org/chebi/CHEBI:57292"/>
                  <rdf:li rdf:resource="https://identifiers.org/chebi/CHEBI:15127"/>
                  <rdf:li rdf:resource="https://identifiers.org/chebi/CHEBI:26811"/>
                  <rdf:li rdf:resource="https://identifiers.org/chebi/CHEBI:9310"/>
                  <rdf:li rdf:resource="https://identifiers.org/metacyc.compound/SUC-COA"/>
                  <rdf:li rdf:resource="https://identifiers.org/sabiorkm/1931"/>
                  <rdf:li rdf:resource="https://identifiers.org/envipath/32de3cf4-e3e6-4168-956e-32fa5ddb0ce1/compound/359075fb-98d9-458d-ba82-db4020e753f3"/>
                  <rdf:li rdf:resource="https://identifiers.org/reactomem/R-ALL-70958"/>
                  <rdf:li rdf:resource="https://identifiers.org/biggm/M_succoa"/>
                  <rdf:li rdf:resource="https://identifiers.org/biggm/succoa"/>
                  <rdf:li rdf:resource="https://identifiers.org/keggc/C00091"/>
                  <rdf:li rdf:resource="https://identifiers.org/keggc/M_C00091"/>
                  <rdf:li rdf:resource="https://identifiers.org/sabiork.compound/1931"/>
                  <rdf:li rdf:resource="https://identifiers.org/lipidmaps/LMFA07050370"/>
                  <rdf:li rdf:resource="https://identifiers.org/hmdb/HMDB0001022"/>
                  <rdf:li rdf:resource="https://identifiers.org/hmdb/HMDB01022"/>
                  <rdf:li rdf:resource="https://identifiers.org/envipathm/32de3cf4-e3e6-4168-956e-32fa5ddb0ce1/compound/359075fb-98d9-458d-ba82-db4020e753f3"/>
                  <rdf:li rdf:resource="https://identifiers.org/metacycm/SUC-COA"/>
                  <rdf:li rdf:resource="https://identifiers.org/pubchem.compound/45266545"/>
                </rdf:Bag>
              </bqbiol:is>
            </rdf:Description>
          </rdf:RDF>
        </annotation>
      </species>
      <species metaid="meta_M_g6p_c" sboTerm="SBO:0000247" id="M_g6p_c" name="D-glucose-6-phosphate_c0" compartment="c" hasOnlySubstanceUnits="false" boundaryCondition="false" constant="false" fbc:charge="-2" fbc:chemicalFormula="C6H11O9P">
        <annotation>
          <rdf:RDF xmlns:rdf="http://www.w3.org/1999/02/22-rdf-syntax-ns#" xmlns:dcterms="http://purl.org/dc/terms/" xmlns:vCard="http://www.w3.org/2001/vcard-rdf/3.0#" xmlns:vCard4="http://www.w3.org/2006/vcard/ns#" xmlns:bqbiol="http://biomodels.net/biology-qualifiers/" xmlns:bqmodel="http://biomodels.net/model-qualifiers/">
            <rdf:Description rdf:about="#meta_M_g6p_c">
              <bqbiol:is>
                <rdf:Bag>
                  <rdf:li rdf:resource="https://identifiers.org/seed.compound/cpd00079"/>
                  <rdf:li rdf:resource="https://identifiers.org/seed.compound/cpd26836"/>
                  <rdf:li rdf:resource="https://identifiers.org/inchi/InChI=1S/C6H13O9P/c7-3-2(1-14-16(11,12)13)15-6(10)5(9)4(3)8/h2-10H,1H2,(H2,11,12,13)/p-2/t2-,3-,4+,5-,6?/m1/s1"/>
                  <rdf:li rdf:resource="https://identifiers.org/inchikey/NBSCHQHZLSJFNQ-GASJEMHNSA-L"/>
                  <rdf:li rdf:resource="https://identifiers.org/bigg.metabolite/g6p"/>
                  <rdf:li rdf:resource="https://identifiers.org/kegg.compound/C00092"/>
                  <rdf:li rdf:resource="https://identifiers.org/metanetx.chemical/MNXM1105858"/>
                  <rdf:li rdf:resource="https://identifiers.org/metanetx.chemical/MNXM149016"/>
                  <rdf:li rdf:resource="https://identifiers.org/metanetx.chemical/MNXM160"/>
                  <rdf:li rdf:resource="https://identifiers.org/biocyc/META:D-glucose-6-phosphate"/>
                  <rdf:li rdf:resource="https://identifiers.org/biocyc/META:D-glucopyranose-6-phosphate"/>
                  <rdf:li rdf:resource="https://identifiers.org/biocyc/META:Glucose-6-phosphate"/>
                  <rdf:li rdf:resource="https://identifiers.org/sabiork.compound/1404"/>
                  <rdf:li rdf:resource="https://identifiers.org/sabiork.compound/1405"/>
                  <rdf:li rdf:resource="https://identifiers.org/hmdb/HMDB0001401"/>
                  <rdf:li rdf:resource="https://identifiers.org/hmdb/HMDB06793"/>
                  <rdf:li rdf:resource="https://identifiers.org/hmdb/HMDB0006793"/>
                  <rdf:li rdf:resource="https://identifiers.org/hmdb/HMDB0001549"/>
                  <rdf:li rdf:resource="https://identifiers.org/hmdb/HMDB01549"/>
                  <rdf:li rdf:resource="https://identifiers.org/hmdb/HMDB01401"/>
                  <rdf:li rdf:resource="https://identifiers.org/seedm/M_cpd26836"/>
                  <rdf:li rdf:resource="https://identifiers.org/seedm/M_cpd00079"/>
                  <rdf:li rdf:resource="https://identifiers.org/seedm/cpd00079"/>
                  <rdf:li rdf:resource="https://identifiers.org/seedm/cpd26836"/>
                  <rdf:li rdf:resource="https://identifiers.org/metacyc.compound/Glucose-6-phosphate"/>
                  <rdf:li rdf:resource="https://identifiers.org/metacyc.compound/D-glucopyranose-6-phosphate"/>
                  <rdf:li rdf:resource="https://identifiers.org/metacycm/D-glucopyranose-6-phosphate"/>
                  <rdf:li rdf:resource="https://identifiers.org/metacycm/Glucose-6-phosphate"/>
                  <rdf:li rdf:resource="https://identifiers.org/sabiorkm/1404"/>
                  <rdf:li rdf:resource="https://identifiers.org/sabiorkm/1405"/>
                  <rdf:li rdf:resource="https://identifiers.org/biggm/g6p"/>
                  <rdf:li rdf:resource="https://identifiers.org/biggm/M_g6p"/>
                  <rdf:li rdf:resource="https://identifiers.org/reactome/R-ALL-1629756"/>
                  <rdf:li rdf:resource="https://identifiers.org/chebi/CHEBI:14314"/>
                  <rdf:li rdf:resource="https://identifiers.org/chebi/CHEBI:61548"/>
                  <rdf:li rdf:resource="https://identifiers.org/chebi/CHEBI:4170"/>
                  <rdf:li rdf:resource="https://identifiers.org/keggc/M_C00092"/>
                  <rdf:li rdf:resource="https://identifiers.org/keggc/C00092"/>
                  <rdf:li rdf:resource="https://identifiers.org/reactomem/R-ALL-1629756"/>
                  <rdf:li rdf:resource="https://identifiers.org/pubchem.compound/23421199"/>
                </rdf:Bag>
              </bqbiol:is>
            </rdf:Description>
          </rdf:RDF>
        </annotation>
      </species>
      <species metaid="meta_M_glyc3p_c" sboTerm="SBO:0000247" id="M_glyc3p_c" name="Glycerol-3-phosphate_c0" compartment="c" hasOnlySubstanceUnits="false" boundaryCondition="false" constant="false" fbc:charge="-2" fbc:chemicalFormula="C3H7O6P">
        <annotation>
          <rdf:RDF xmlns:rdf="http://www.w3.org/1999/02/22-rdf-syntax-ns#" xmlns:dcterms="http://purl.org/dc/terms/" xmlns:vCard="http://www.w3.org/2001/vcard-rdf/3.0#" xmlns:vCard4="http://www.w3.org/2006/vcard/ns#" xmlns:bqbiol="http://biomodels.net/biology-qualifiers/" xmlns:bqmodel="http://biomodels.net/model-qualifiers/">
            <rdf:Description rdf:about="#meta_M_glyc3p_c">
              <bqbiol:is>
                <rdf:Bag>
                  <rdf:li rdf:resource="https://identifiers.org/seed.compound/cpd00080"/>
                  <rdf:li rdf:resource="https://identifiers.org/inchi/InChI=1S/C3H9O6P/c4-1-3(5)2-9-10(6,7)8/h3-5H,1-2H2,(H2,6,7,8)/p-2/t3-/m1/s1"/>
                  <rdf:li rdf:resource="https://identifiers.org/inchikey/AWUCVROLDVIAJX-GSVOUGTGSA-L"/>
                  <rdf:li rdf:resource="https://identifiers.org/bigg.metabolite/glyc3p"/>
                  <rdf:li rdf:resource="https://identifiers.org/kegg.compound/C00093"/>
                  <rdf:li rdf:resource="https://identifiers.org/metanetx.chemical/MNXM66"/>
                  <rdf:li rdf:resource="https://identifiers.org/biocyc/META:GLYCEROL-3P"/>
                  <rdf:li rdf:resource="https://identifiers.org/reactome/R-ALL-188458"/>
                  <rdf:li rdf:resource="https://identifiers.org/reactome/R-ALL-76114"/>
                  <rdf:li rdf:resource="https://identifiers.org/chebi/CHEBI:12843"/>
                  <rdf:li rdf:resource="https://identifiers.org/chebi/CHEBI:42793"/>
                  <rdf:li rdf:resource="https://identifiers.org/chebi/CHEBI:15978"/>
                  <rdf:li rdf:resource="https://identifiers.org/chebi/CHEBI:57597"/>
                  <rdf:li rdf:resource="https://identifiers.org/chebi/CHEBI:26705"/>
                  <rdf:li rdf:resource="https://identifiers.org/chebi/CHEBI:12848"/>
                  <rdf:li rdf:resource="https://identifiers.org/chebi/CHEBI:10648"/>
                  <rdf:li rdf:resource="https://identifiers.org/sabiorkm/1296"/>
                  <rdf:li rdf:resource="https://identifiers.org/biggm/glyc3p"/>
                  <rdf:li rdf:resource="https://identifiers.org/biggm/M_glyc3p"/>
                  <rdf:li rdf:resource="https://identifiers.org/keggc/M_C00093"/>
                  <rdf:li rdf:resource="https://identifiers.org/keggc/C00093"/>
                  <rdf:li rdf:resource="https://identifiers.org/hmdb/HMDB02722"/>
                  <rdf:li rdf:resource="https://identifiers.org/hmdb/HMDB0002722"/>
                  <rdf:li rdf:resource="https://identifiers.org/hmdb/HMDB0000126"/>
                  <rdf:li rdf:resource="https://identifiers.org/hmdb/HMDB00126"/>
                  <rdf:li rdf:resource="https://identifiers.org/metacyc.compound/GLYCEROL-3P"/>
                  <rdf:li rdf:resource="https://identifiers.org/reactomem/R-ALL-188458"/>
                  <rdf:li rdf:resource="https://identifiers.org/reactomem/R-ALL-76114"/>
                  <rdf:li rdf:resource="https://identifiers.org/seedm/cpd00080"/>
                  <rdf:li rdf:resource="https://identifiers.org/seedm/M_cpd00080"/>
                  <rdf:li rdf:resource="https://identifiers.org/sabiork.compound/1296"/>
                  <rdf:li rdf:resource="https://identifiers.org/metacycm/GLYCEROL-3P"/>
                  <rdf:li rdf:resource="https://identifiers.org/pubchem.compound/7048686"/>
                </rdf:Bag>
              </bqbiol:is>
            </rdf:Description>
          </rdf:RDF>
        </annotation>
      </species>
      <species metaid="meta_M_so3_c" sboTerm="SBO:0000247" id="M_so3_c" name="Sulfite_c0" compartment="c" hasOnlySubstanceUnits="false" boundaryCondition="false" constant="false" fbc:charge="-1" fbc:chemicalFormula="HO3S">
        <annotation>
          <rdf:RDF xmlns:rdf="http://www.w3.org/1999/02/22-rdf-syntax-ns#" xmlns:dcterms="http://purl.org/dc/terms/" xmlns:vCard="http://www.w3.org/2001/vcard-rdf/3.0#" xmlns:vCard4="http://www.w3.org/2006/vcard/ns#" xmlns:bqbiol="http://biomodels.net/biology-qualifiers/" xmlns:bqmodel="http://biomodels.net/model-qualifiers/">
            <rdf:Description rdf:about="#meta_M_so3_c">
              <bqbiol:is>
                <rdf:Bag>
                  <rdf:li rdf:resource="https://identifiers.org/seed.compound/cpd00081"/>
                  <rdf:li rdf:resource="https://identifiers.org/inchi/InChI=1S/H2O3S/c1-4(2)3/h(H2,1,2,3)/p-2"/>
                  <rdf:li rdf:resource="https://identifiers.org/inchi/InChI=1S/H2O3S/c1-4(2)3/h(H2,1,2,3)/p-1"/>
                  <rdf:li rdf:resource="https://identifiers.org/inchikey/LSNNMFCWUKXFEE-UHFFFAOYSA-M"/>
                  <rdf:li rdf:resource="https://identifiers.org/inchikey/LSNNMFCWUKXFEE-UHFFFAOYSA-L"/>
                  <rdf:li rdf:resource="https://identifiers.org/bigg.metabolite/so3"/>
                  <rdf:li rdf:resource="https://identifiers.org/kegg.compound/C00094"/>
                  <rdf:li rdf:resource="https://identifiers.org/kegg.compound/C11481"/>
                  <rdf:li rdf:resource="https://identifiers.org/metanetx.chemical/MNXM105630"/>
                  <rdf:li rdf:resource="https://identifiers.org/metanetx.chemical/MNXM726339"/>
                  <rdf:li rdf:resource="https://identifiers.org/biocyc/META:HSO3"/>
                  <rdf:li rdf:resource="https://identifiers.org/biocyc/META:SO3"/>
                  <rdf:li rdf:resource="https://identifiers.org/biocyc/META:H2SO3"/>
                  <rdf:li rdf:resource="https://identifiers.org/metacyc.compound/SO3"/>
                  <rdf:li rdf:resource="https://identifiers.org/metacyc.compound/H2SO3"/>
                  <rdf:li rdf:resource="https://identifiers.org/metacyc.compound/HSO3"/>
                  <rdf:li rdf:resource="https://identifiers.org/biggm/M_so3"/>
                  <rdf:li rdf:resource="https://identifiers.org/biggm/so3"/>
                  <rdf:li rdf:resource="https://identifiers.org/reactomem/R-ALL-1614538"/>
                  <rdf:li rdf:resource="https://identifiers.org/reactomem/R-ALL-936689"/>
                  <rdf:li rdf:resource="https://identifiers.org/seedm/M_cpd00081"/>
                  <rdf:li rdf:resource="https://identifiers.org/seedm/cpd00081"/>
                  <rdf:li rdf:resource="https://identifiers.org/chebi/CHEBI:15139"/>
                  <rdf:li rdf:resource="https://identifiers.org/chebi/CHEBI:48854"/>
                  <rdf:li rdf:resource="https://identifiers.org/chebi/CHEBI:45548"/>
                  <rdf:li rdf:resource="https://identifiers.org/chebi/CHEBI:5598"/>
                  <rdf:li rdf:resource="https://identifiers.org/chebi/CHEBI:26837"/>
                  <rdf:li rdf:resource="https://identifiers.org/chebi/CHEBI:17137"/>
                  <rdf:li rdf:resource="https://identifiers.org/chebi/CHEBI:13367"/>
                  <rdf:li rdf:resource="https://identifiers.org/chebi/CHEBI:17359"/>
                  <rdf:li rdf:resource="https://identifiers.org/chebi/CHEBI:9344"/>
                  <rdf:li rdf:resource="https://identifiers.org/hmdb/HMDB0000240"/>
                  <rdf:li rdf:resource="https://identifiers.org/hmdb/HMDB0003008"/>
                  <rdf:li rdf:resource="https://identifiers.org/hmdb/HMDB00240"/>
                  <rdf:li rdf:resource="https://identifiers.org/hmdb/HMDB03008"/>
                  <rdf:li rdf:resource="https://identifiers.org/hmdb/HMDB0034829"/>
                  <rdf:li rdf:resource="https://identifiers.org/hmdb/HMDB01033"/>
                  <rdf:li rdf:resource="https://identifiers.org/hmdb/HMDB34829"/>
                  <rdf:li rdf:resource="https://identifiers.org/hmdb/HMDB0001033"/>
                  <rdf:li rdf:resource="https://identifiers.org/sabiork.compound/3059"/>
                  <rdf:li rdf:resource="https://identifiers.org/metacycm/SO3"/>
                  <rdf:li rdf:resource="https://identifiers.org/metacycm/H2SO3"/>
                  <rdf:li rdf:resource="https://identifiers.org/metacycm/HSO3"/>
                  <rdf:li rdf:resource="https://identifiers.org/sabiorkm/3059"/>
                  <rdf:li rdf:resource="https://identifiers.org/reactome/R-ALL-1614538"/>
                  <rdf:li rdf:resource="https://identifiers.org/reactome/R-ALL-936689"/>
                  <rdf:li rdf:resource="https://identifiers.org/envipathm/4fd7f3e0-dd25-43ac-9453-dda3e52396e4/compound/0382072e-fc0c-41a7-be8d-fce140ecf836"/>
                  <rdf:li rdf:resource="https://identifiers.org/envipathm/32de3cf4-e3e6-4168-956e-32fa5ddb0ce1/compound/2bf998e0-031f-4353-bbd0-d9c0af36460e"/>
                  <rdf:li rdf:resource="https://identifiers.org/keggc/M_C00094"/>
                  <rdf:li rdf:resource="https://identifiers.org/keggc/C00094"/>
                  <rdf:li rdf:resource="https://identifiers.org/keggc/M_C11481"/>
                  <rdf:li rdf:resource="https://identifiers.org/keggc/C11481"/>
                  <rdf:li rdf:resource="https://identifiers.org/envipath/4fd7f3e0-dd25-43ac-9453-dda3e52396e4/compound/0382072e-fc0c-41a7-be8d-fce140ecf836"/>
                  <rdf:li rdf:resource="https://identifiers.org/envipath/32de3cf4-e3e6-4168-956e-32fa5ddb0ce1/compound/2bf998e0-031f-4353-bbd0-d9c0af36460e"/>
                  <rdf:li rdf:resource="https://identifiers.org/pubchem.compound/104748"/>
                  <rdf:li rdf:resource="https://identifiers.org/pubchem.compound/1099"/>
                </rdf:Bag>
              </bqbiol:is>
            </rdf:Description>
          </rdf:RDF>
        </annotation>
      </species>
      <species metaid="meta_M_fru_c" sboTerm="SBO:0000247" id="M_fru_c" name="D-Fructose_c0" compartment="c" hasOnlySubstanceUnits="false" boundaryCondition="false" constant="false" fbc:charge="0" fbc:chemicalFormula="C6H12O6">
        <annotation>
          <rdf:RDF xmlns:rdf="http://www.w3.org/1999/02/22-rdf-syntax-ns#" xmlns:dcterms="http://purl.org/dc/terms/" xmlns:vCard="http://www.w3.org/2001/vcard-rdf/3.0#" xmlns:vCard4="http://www.w3.org/2006/vcard/ns#" xmlns:bqbiol="http://biomodels.net/biology-qualifiers/" xmlns:bqmodel="http://biomodels.net/model-qualifiers/">
            <rdf:Description rdf:about="#meta_M_fru_c">
              <bqbiol:is>
                <rdf:Bag>
                  <rdf:li rdf:resource="https://identifiers.org/seed.compound/cpd30321"/>
                  <rdf:li rdf:resource="https://identifiers.org/seed.compound/cpd00082"/>
                  <rdf:li rdf:resource="https://identifiers.org/inchi/InChI=1S/C6H12O6/c7-1-3-4(9)5(10)6(11,2-8)12-3/h3-5,7-11H,1-2H2/t3-,4-,5+,6?/m1/s1"/>
                  <rdf:li rdf:resource="https://identifiers.org/inchi/InChI=1S/C6H12O6/c7-1-3-4(9)5(10)6(11,2-8)12-3/h3-5,7-11H,1-2H2/t3-,4-,5+,6-/m1/s1"/>
                  <rdf:li rdf:resource="https://identifiers.org/inchikey/RFSUNEUAIZKAJO-VRPWFDPXSA-N"/>
                  <rdf:li rdf:resource="https://identifiers.org/inchikey/RFSUNEUAIZKAJO-ARQDHWQXSA-N"/>
                  <rdf:li rdf:resource="https://identifiers.org/bigg.metabolite/fru"/>
                  <rdf:li rdf:resource="https://identifiers.org/kegg.compound/C02336"/>
                  <rdf:li rdf:resource="https://identifiers.org/kegg.compound/C00095"/>
                  <rdf:li rdf:resource="https://identifiers.org/metanetx.chemical/MNXM1380"/>
                  <rdf:li rdf:resource="https://identifiers.org/metanetx.chemical/MNXM1105810"/>
                  <rdf:li rdf:resource="https://identifiers.org/metanetx.chemical/MNXM729613"/>
                  <rdf:li rdf:resource="https://identifiers.org/metanetx.chemical/MNXM175"/>
                  <rdf:li rdf:resource="https://identifiers.org/biocyc/META:Fructofuranose"/>
                  <rdf:li rdf:resource="https://identifiers.org/metacycm/Fructofuranose"/>
                  <rdf:li rdf:resource="https://identifiers.org/metacycm/BETA-D-FRUCTOSE"/>
                  <rdf:li rdf:resource="https://identifiers.org/chebi/CHEBI:28645"/>
                  <rdf:li rdf:resource="https://identifiers.org/chebi/CHEBI:37721"/>
                  <rdf:li rdf:resource="https://identifiers.org/chebi/CHEBI:42560"/>
                  <rdf:li rdf:resource="https://identifiers.org/chebi/CHEBI:22766"/>
                  <rdf:li rdf:resource="https://identifiers.org/chebi/CHEBI:10373"/>
                  <rdf:li rdf:resource="https://identifiers.org/biggm/M_fru"/>
                  <rdf:li rdf:resource="https://identifiers.org/biggm/fru"/>
                  <rdf:li rdf:resource="https://identifiers.org/metacyc.compound/Fructofuranose"/>
                  <rdf:li rdf:resource="https://identifiers.org/metacyc.compound/BETA-D-FRUCTOSE"/>
                  <rdf:li rdf:resource="https://identifiers.org/keggc/M_C02336"/>
                  <rdf:li rdf:resource="https://identifiers.org/keggc/C02336"/>
                  <rdf:li rdf:resource="https://identifiers.org/keggc/M_C00095"/>
                  <rdf:li rdf:resource="https://identifiers.org/keggc/C00095"/>
                  <rdf:li rdf:resource="https://identifiers.org/seedm/cpd30321"/>
                  <rdf:li rdf:resource="https://identifiers.org/seedm/cpd00082"/>
                  <rdf:li rdf:resource="https://identifiers.org/seedm/M_cpd00082"/>
                  <rdf:li rdf:resource="https://identifiers.org/seedm/M_cpd30321"/>
                  <rdf:li rdf:resource="https://identifiers.org/sabiorkm/1463"/>
                  <rdf:li rdf:resource="https://identifiers.org/sabiorkm/1367"/>
                  <rdf:li rdf:resource="https://identifiers.org/sabiork.compound/1463"/>
[truncated: 6,712,325 more chars]
