# Supplementary material for: Evaluation of Genome-Scale Model Reconstruction Strategies for Lentilactobacillus kefiri DH5 and Deciphering Its Metabolic Network
Source: Metabolites. 2025 Nov 26;15(12):767. doi: 10.3390/metabo15120767 (PMC12735268; doi:10.3390/metabo15120767)
Supplement: Supplementary file 1 [file metabolites-15-00767-s001.zip › sup_lkefiri_final/sup_lkefiri/File S2/kefiri_map.json]

[{"map_name":"new_map","map_id":"Un3MOPc9dHPK","map_description":"\nLast Modified Wed Sep 24 2025 18:07:33 GMT+0300 (Москва, стандартное время)","homepage":"https://escher.github.io","schema":"https://escher.github.io/escher/jsonschema/1-0-0#"},{"reactions":{"583":{"name":"Pyrimidine phosphatase","bigg_id":"PMDPHT","reversibility":false,"label_x":13088.40380859375,"label_y":-3054.330810546875,"gene_reaction_rule":"","genes":[],"metabolites":[{"coefficient":1,"bigg_id":"4r5au_c"},{"coefficient":-1,"bigg_id":"h2o_c"},{"coefficient":1,"bigg_id":"pi_c"},{"coefficient":-1,"bigg_id":"5aprbu_c"}],"segments":{"3680":{"from_node_id":"3759","to_node_id":"3760","b1":null,"b2":null},"3681":{"from_node_id":"3761","to_node_id":"3760","b1":null,"b2":null},"3682":{"from_node_id":"3761","to_node_id":"1906","b1":{"x":13058.40380859375,"y":-3003.429443359375},"b2":{"x":13058.40380859375,"y":-2944.577392578125}},"3683":{"from_node_id":"3759","to_node_id":"3763","b1":{"x":13058.40380859375,"y":-3111.429443359375},"b2":{"x":13083.85498046875,"y":-3130.429443359375}},"3684":{"from_node_id":"3761","to_node_id":"3764","b1":{"x":13058.40380859375,"y":-2999.429443359375},"b2":{"x":13088.30517578125,"y":-2980.429443359375}},"3685":{"from_node_id":"3759","to_node_id":"1938","b1":{"x":13058.40380859375,"y":-3107.429443359375},"b2":{"x":13058.40380859375,"y":-3152.929443359375}}}},"1188":{"name":"H2O exchange","bigg_id":"EX_h2o_e","reversibility":true,"label_x":-1252.3141326904297,"label_y":-9004.521484375,"gene_reaction_rule":"","genes":[],"metabolites":[{"bigg_id":"h2o_e","coefficient":-1}],"segments":{"7806":{"from_node_id":"8092","to_node_id":"8093","b1":null,"b2":null},"7807":{"from_node_id":"8094","to_node_id":"8093","b1":null,"b2":null},"7808":{"from_node_id":"8092","to_node_id":"8091","b1":{"x":-1282.3141326904297,"y":-8962.521484375},"b2":{"x":-1282.3141326904297,"y":-8917.021484375}}}},"1196":{"name":"dioxygen exchange","bigg_id":"EX_o2_e","reversibility":true,"label_x":-897.7482070922852,"label_y":-9006.171875,"gene_reaction_rule":"","genes":[],"metabolites":[{"bigg_id":"o2_e","coefficient":-1}],"segments":{"7849":{"from_node_id":"8139","to_node_id":"8140","b1":null,"b2":null},"7850":{"from_node_id":"8141","to_node_id":"8140","b1":null,"b2":null},"7851":{"from_node_id":"8139","to_node_id":"8138","b1":{"x":-927.7482070922852,"y":-8964.171875},"b2":{"x":-927.7482070922852,"y":-8918.671875}}}},"1197":{"name":"CO(2) exchange","bigg_id":"EX_co2_e","reversibility":false,"label_x":-613.5216217041016,"label_y":-9007.40234375,"gene_reaction_rule":"","genes":[],"metabolites":[{"bigg_id":"co2_e","coefficient":-1}],"segments":{"7852":{"from_node_id":"8143","to_node_id":"8144","b1":null,"b2":null},"7853":{"from_node_id":"8145","to_node_id":"8144","b1":null,"b2":null},"7854":{"from_node_id":"8143","to_node_id":"8142","b1":{"x":-643.5216217041016,"y":-8965.40234375},"b2":{"x":-643.5216217041016,"y":-8919.90234375}}}},"1198":{"name":"H(+) exchange","bigg_id":"EX_h_e","reversibility":true,"label_x":-271.37709045410156,"label_y":-9002.083984375,"gene_reaction_rule":"","genes":[],"metabolites":[{"bigg_id":"h_e","coefficient":-1}],"segments":{"7855":{"from_node_id":"8147","to_node_id":"8148","b1":null,"b2":null},"7856":{"from_node_id":"8149","to_node_id":"8148","b1":null,"b2":null},"7857":{"from_node_id":"8147","to_node_id":"8146","b1":{"x":-301.37709045410156,"y":-8960.083984375},"b2":{"x":-301.37709045410156,"y":-8919.2158203125}}}},"1200":{"name":"phosphate exchange","bigg_id":"EX_pi_e","reversibility":true,"label_x":24.8924503326416,"label_y":-8996.9794921875,"gene_reaction_rule":"","genes":[],"metabolites":[{"bigg_id":"pi_e","coefficient":-1}],"segments":{"7861":{"from_node_id":"8155","to_node_id":"8156","b1":null,"b2":null},"7862":{"from_node_id":"8157","to_node_id":"8156","b1":null,"b2":null},"7863":{"from_node_id":"8155","to_node_id":"8154","b1":{"x":-5.107549667358398,"y":-8954.9794921875},"b2":{"x":-5.107549667358398,"y":-8909.4794921875}}}},"1201":{"name":"sulfate exchange","bigg_id":"EX_so4_e","reversibility":true,"label_x":369.537841796875,"label_y":-8980.2158203125,"gene_reaction_rule":"","genes":[],"metabolites":[{"bigg_id":"so4_e","coefficient":-1}],"segments":{"7864":{"from_node_id":"8159","to_node_id":"8160","b1":null,"b2":null},"7865":{"from_node_id":"8161","to_node_id":"8160","b1":null,"b2":null},"7866":{"from_node_id":"8159","to_node_id":"8158","b1":{"x":339.537841796875,"y":-8938.2158203125},"b2":{"x":339.537841796875,"y":-8892.7158203125}}}},"1204":{"name":"Cl(-) exchange","bigg_id":"EX_cl_e","reversibility":true,"label_x":719.1257019042969,"label_y":-8982.875,"gene_reaction_rule":"","genes":[],"metabolites":[{"bigg_id":"cl_e","coefficient":-1}],"segments":{"7875":{"from_node_id":"8171","to_node_id":"8172","b1":null,"b2":null},"7876":{"from_node_id":"8173","to_node_id":"8172","b1":null,"b2":null},"7877":{"from_node_id":"8171","to_node_id":"8170","b1":{"x":689.1257019042969,"y":-8940.875},"b2":{"x":689.1257019042969,"y":-8895.375}}}},"1205":{"name":"K(+) exchange","bigg_id":"EX_k_e","reversibility":true,"label_x":1048.6793212890625,"label_y":-8979.1044921875,"gene_reaction_rule":"","genes":[],"metabolites":[{"bigg_id":"k_e","coefficient":-1}],"segments":{"7878":{"from_node_id":"8175","to_node_id":"8176","b1":null,"b2":null},"7879":{"from_node_id":"8177","to_node_id":"8176","b1":null,"b2":null},"7880":{"from_node_id":"8175","to_node_id":"8174","b1":{"x":1018.6793212890625,"y":-8937.1044921875},"b2":{"x":1018.6793212890625,"y":-8891.6044921875}}}},"1206":{"name":"Mg(2+) exchange","bigg_id":"EX_mg2_e","reversibility":true,"label_x":1393.6378173828125,"label_y":-8974.0986328125,"gene_reaction_rule":"","genes":[],"metabolites":[{"bigg_id":"mg2_e","coefficient":-1}],"segments":{"7881":{"from_node_id":"8179","to_node_id":"8180","b1":null,"b2":null},"7882":{"from_node_id":"8181","to_node_id":"8180","b1":null,"b2":null},"7883":{"from_node_id":"8179","to_node_id":"8178","b1":{"x":1363.6378173828125,"y":-8932.0986328125},"b2":{"x":1363.6378173828125,"y":-8886.5986328125}}}},"1207":{"name":"Ca(2+) exchange","bigg_id":"EX_ca2_e","reversibility":true,"label_x":2268.5318603515625,"label_y":-8972.4609375,"gene_reaction_rule":"","genes":[],"metabolites":[{"bigg_id":"ca2_e","coefficient":-1}],"segments":{"7884":{"from_node_id":"8183","to_node_id":"8184","b1":null,"b2":null},"7885":{"from_node_id":"8185","to_node_id":"8184","b1":null,"b2":null},"7886":{"from_node_id":"8183","to_node_id":"8182","b1":{"x":2238.5318603515625,"y":-8930.4609375},"b2":{"x":2238.5318603515625,"y":-8884.9609375}}}},"1208":{"name":"Na(+) exchange","bigg_id":"EX_na1_e","reversibility":true,"label_x":2684.2747802734375,"label_y":-8977.67578125,"gene_reaction_rule":"","genes":[],"metabolites":[{"bigg_id":"na1_e","coefficient":-1}],"segments":{"7887":{"from_node_id":"8187","to_node_id":"8188","b1":null,"b2":null},"7888":{"from_node_id":"8189","to_node_id":"8188","b1":null,"b2":null},"7889":{"from_node_id":"8187","to_node_id":"8186","b1":{"x":2654.2747802734375,"y":-8935.67578125},"b2":{"x":2654.2747802734375,"y":-8890.17578125}}}},"1209":{"name":"fe2_p exchange","bigg_id":"EX_fe2_e","reversibility":true,"label_x":3453.1761474609375,"label_y":-8961.5146484375,"gene_reaction_rule":"","genes":[],"metabolites":[{"bigg_id":"fe2_e","coefficient":-1}],"segments":{"7890":{"from_node_id":"8191","to_node_id":"8192","b1":null,"b2":null},"7891":{"from_node_id":"8193","to_node_id":"8192","b1":null,"b2":null},"7892":{"from_node_id":"8191","to_node_id":"8190","b1":{"x":3423.1761474609375,"y":-8919.5146484375},"b2":{"x":3423.1761474609375,"y":-8874.0146484375}}}},"1210":{"name":"Cu2+ exchange","bigg_id":"EX_cu2_e","reversibility":true,"label_x":3909.9747314453125,"label_y":-8965.453125,"gene_reaction_rule":"","genes":[],"metabolites":[{"bigg_id":"cu2_e","coefficient":-1}],"segments":{"7893":{"from_node_id":"8195","to_node_id":"8196","b1":null,"b2":null},"7894":{"from_node_id":"8197","to_node_id":"8196","b1":null,"b2":null},"7895":{"from_node_id":"8195","to_node_id":"8194","b1":{"x":3879.9747314453125,"y":-8923.453125},"b2":{"x":3879.9747314453125,"y":-8877.953125}}}},"1211":{"name":"Zinc exchange","bigg_id":"EX_zn2_e","reversibility":true,"label_x":4343.4986572265625,"label_y":-8964.6298828125,"gene_reaction_rule":"","genes":[],"metabolites":[{"bigg_id":"zn2_e","coefficient":-1}],"segments":{"7896":{"from_node_id":"8199","to_node_id":"8200","b1":null,"b2":null},"7897":{"from_node_id":"8201","to_node_id":"8200","b1":null,"b2":null},"7898":{"from_node_id":"8199","to_node_id":"8198","b1":{"x":4313.4986572265625,"y":-8922.6298828125},"b2":{"x":4313.4986572265625,"y":-8877.1298828125}}}},"1212":{"name":"Co(2+) exchange","bigg_id":"EX_cobalt2_e","reversibility":true,"label_x":5060.3668212890625,"label_y":-8963.9912109375,"gene_reaction_rule":"","genes":[],"metabolites":[{"bigg_id":"cobalt2_e","coefficient":-1}],"segments":{"7899":{"from_node_id":"8203","to_node_id":"8204","b1":null,"b2":null},"7900":{"from_node_id":"8205","to_node_id":"8204","b1":null,"b2":null},"7901":{"from_node_id":"8203","to_node_id":"8202","b1":{"x":5030.3668212890625,"y":-8921.9912109375},"b2":{"x":5030.3668212890625,"y":-8876.4912109375}}}},"1215":{"name":"Manganese(2+) exchange","bigg_id":"EX_mn2_e","reversibility":true,"label_x":5601.1229248046875,"label_y":-8946.9560546875,"gene_reaction_rule":"","genes":[],"metabolites":[{"bigg_id":"mn2_e","coefficient":-1}],"segments":{"7908":{"from_node_id":"8215","to_node_id":"8216","b1":null,"b2":null},"7909":{"from_node_id":"8217","to_node_id":"8216","b1":null,"b2":null},"7910":{"from_node_id":"8215","to_node_id":"8214","b1":{"x":5571.1229248046875,"y":-8904.9560546875},"b2":{"x":5571.1229248046875,"y":-8859.4560546875}}}},"1216":{"name":"methanol exchange","bigg_id":"EX_meoh_e","reversibility":false,"label_x":5994.4398193359375,"label_y":-8945.5517578125,"gene_reaction_rule":"","genes":[],"metabolites":[{"bigg_id":"meoh_e","coefficient":-1}],"segments":{"7911":{"from_node_id":"8219","to_node_id":"8220","b1":null,"b2":null},"7912":{"from_node_id":"8221","to_node_id":"8220","b1":null,"b2":null},"7913":{"from_node_id":"8219","to_node_id":"8218","b1":{"x":5964.4398193359375,"y":-8903.5517578125},"b2":{"x":5964.4398193359375,"y":-8858.0517578125}}}},"1223":{"name":"Cadmium exchange","bigg_id":"EX_cd2_e","reversibility":true,"label_x":6432.7825927734375,"label_y":-8951.5400390625,"gene_reaction_rule":"","genes":[],"metabolites":[{"bigg_id":"cd2_e","coefficient":-1}],"segments":{"7932":{"from_node_id":"8247","to_node_id":"8248","b1":null,"b2":null},"7933":{"from_node_id":"8249","to_node_id":"8248","b1":null,"b2":null},"7934":{"from_node_id":"8247","to_node_id":"8246","b1":{"x":6402.7825927734375,"y":-8909.5400390625},"b2":{"x":6402.7825927734375,"y":-8864.0400390625}}}},"1470":{"name":"Glycerol dehydrogenase","bigg_id":"GLYCDx","reversibility":false,"label_x":3079.399492368195,"label_y":-5903.442218296083,"gene_reaction_rule":"","genes":[],"metabolites":[{"bigg_id":"nad_c","coefficient":-1},{"bigg_id":"nadh_c","coefficient":1},{"bigg_id":"glyc_c","coefficient":-1},{"bigg_id":"dha_c","coefficient":1},{"bigg_id":"h_c","coefficient":1}],"segments":{"9407":{"from_node_id":"9862","to_node_id":"9863","b1":null,"b2":null},"9408":{"from_node_id":"9864","to_node_id":"9863","b1":null,"b2":null},"9409":{"from_node_id":"9862","to_node_id":"9865","b1":{"x":3189.109941586945,"y":-6021.048175327333},"b2":{"x":3170.109941586945,"y":-6000.048175327333}},"9410":{"from_node_id":"9864","to_node_id":"9866","b1":{"x":3301.109941586945,"y":-6021.048175327333},"b2":{"x":3320.109941586945,"y":-6000.048175327333}},"9411":{"from_node_id":"9862","to_node_id":"9867","b1":{"x":3193.109941586945,"y":-6021.048175327333},"b2":{"x":3147.609941586945,"y":-6021.048175327333}},"9412":{"from_node_id":"9864","to_node_id":"9859","b1":{"x":3297.109941586945,"y":-6021.048175327333},"b2":{"x":3341.068437680695,"y":-6021.047687046083}},"9413":{"from_node_id":"9864","to_node_id":"9868","b1":{"x":3301.109941586945,"y":-6021.048175327333},"b2":{"x":3312.129961118195,"y":-6040.053058139833}}}},"1472":{"name":"ATP maintenance requirement","bigg_id":"ATPM","reversibility":false,"label_x":-1297.7869262695312,"label_y":-7512.390625,"gene_reaction_rule":"","genes":[],"metabolites":[{"bigg_id":"h2o_c","coefficient":-1},{"bigg_id":"pi_c","coefficient":1},{"bigg_id":"h_c","coefficient":1},{"bigg_id":"adp_c","coefficient":1},{"bigg_id":"atp_c","coefficient":-1}],"segments":{"9421":{"from_node_id":"9878","to_node_id":"9879","b1":null,"b2":null},"9422":{"from_node_id":"9880","to_node_id":"9879","b1":null,"b2":null},"9423":{"from_node_id":"9878","to_node_id":"9877","b1":{"x":-1229.1937255859375,"y":-7819.69384765625},"b2":{"x":-1208.1937255859375,"y":-7838.69384765625}},"9424":{"from_node_id":"9880","to_node_id":"9881","b1":{"x":-1229.1937255859375,"y":-7707.69384765625},"b2":{"x":-1208.1937255859375,"y":-7688.69384765625}},"9425":{"from_node_id":"9880","to_node_id":"9882","b1":{"x":-1229.1937255859375,"y":-7707.69384765625},"b2":{"x":-1250.1937255859375,"y":-7688.69384765625}},"9426":{"from_node_id":"9880","to_node_id":"9883","b1":{"x":-1229.1937255859375,"y":-7711.69384765625},"b2":{"x":-1229.1937255859375,"y":-7629.21337890625}},"9427":{"from_node_id":"9878","to_node_id":"9884","b1":{"x":-1229.1937255859375,"y":-7815.69384765625},"b2":{"x":-1229.1937255859375,"y":-7877.37255859375}}}},"1615":{"name":"Phosphoenolpyruvate:glycerone phosphotransferase_c0","bigg_id":"DHAPT","reversibility":false,"label_x":3437.735918149445,"label_y":-5956.218097202333,"gene_reaction_rule":"DNL43_RS00585 and DNL43_RS02500","genes":[{"name":"G_DNL43_RS00585","bigg_id":"DNL43_RS00585"},{"name":"G_DNL43_RS02500","bigg_id":"DNL43_RS02500"}],"metabolites":[{"bigg_id":"dha_c","coefficient":-1},{"bigg_id":"dhap_c","coefficient":1},{"bigg_id":"pep_c","coefficient":-1},{"bigg_id":"pyr_c","coefficient":1}],"segments":{"10545":{"from_node_id":"11100","to_node_id":"11101","b1":null,"b2":null},"10546":{"from_node_id":"11102","to_node_id":"11101","b1":null,"b2":null},"10547":{"from_node_id":"11100","to_node_id":"9859","b1":{"x":3476.60920916507,"y":-6021.048175327333},"b2":{"x":3451.649980649445,"y":-6019.506183139833}},"10548":{"from_node_id":"11102","to_node_id":"1100","b1":{"x":3600.60920916507,"y":-6021.048175327333},"b2":{"x":3659.836504086945,"y":-6021.048175327333}},"10549":{"from_node_id":"11100","to_node_id":"11104","b1":{"x":3472.60920916507,"y":-6021.048175327333},"b2":{"x":3459.650957211945,"y":-6052.922687046083}},"10550":{"from_node_id":"11102","to_node_id":"11105","b1":{"x":3604.60920916507,"y":-6021.048175327333},"b2":{"x":3616.025468930695,"y":-6051.380694858583}}}},"1619":{"name":"D-glucose-6-phosphate:NADP+ 1-oxidoreductase_c0","bigg_id":"G6PDH2r","reversibility":false,"label_x":3707.9728063035072,"label_y":-6558.983118709605,"gene_reaction_rule":"DNL43_RS06440","genes":[{"name":"G_DNL43_RS06440","bigg_id":"DNL43_RS06440"}],"metabolites":[{"bigg_id":"6pgl_c","coefficient":1},{"bigg_id":"g6p_c","coefficient":-1},{"bigg_id":"h_c","coefficient":1},{"bigg_id":"nadp_c","coefficient":-1},{"bigg_id":"nadph_c","coefficient":1}],"segments":{"10572":{"from_node_id":"11127","to_node_id":"11128","b1":null,"b2":null},"10573":{"from_node_id":"11129","to_node_id":"11128","b1":null,"b2":null},"10574":{"from_node_id":"11129","to_node_id":"1637","b1":{"x":3916.045545577682,"y":-6625.570147810126},"b2":{"x":4013.9466509172635,"y":-6625.621695599157}},"10575":{"from_node_id":"11127","to_node_id":"1613","b1":{"x":3663.873699841832,"y":-6627.242281015328},"b2":{"x":3641.2499353764506,"y":-6704.8090824512055}},"10576":{"from_node_id":"11129","to_node_id":"11131","b1":{"x":3920.045544633676,"y":-6625.5728959073385},"b2":{"x":3943.7548522853813,"y":-6643.589189029766}},"10577":{"from_node_id":"11127","to_node_id":"11132","b1":{"x":3794.979413676463,"y":-6625.482208699365},"b2":{"x":3778.1509660694906,"y":-6648.965296732605}},"10578":{"from_node_id":"11129","to_node_id":"11133","b1":{"x":3920.045544633676,"y":-6625.5728959073385},"b2":{"x":3943.7795851602823,"y":-6607.589197525811}}}},"1621":{"name":"RXN-3341.c_c0","bigg_id":"rxn11040_c0","reversibility":false,"label_x":4561.66093192834,"label_y":-6478.618634565803,"gene_reaction_rule":"DNL43_RS06435 and DNL43_RS06645","genes":[{"name":"G_DNL43_RS06435","bigg_id":"DNL43_RS06435"},{"name":"G_DNL43_RS06645","bigg_id":"DNL43_RS06645"}],"metabolites":[{"bigg_id":"6pgc_c","coefficient":-1},{"bigg_id":"co2_c","coefficient":1},{"bigg_id":"nad_c","coefficient":-1},{"bigg_id":"nadh_c","coefficient":1},{"bigg_id":"ru5p__D_c","coefficient":1}],"segments":{"10586":{"from_node_id":"11141","to_node_id":"11142","b1":null,"b2":null},"10587":{"from_node_id":"11143","to_node_id":"11142","b1":null,"b2":null},"10588":{"from_node_id":"11141","to_node_id":"1657","b1":{"x":4610.040096951042,"y":-6619.089222652781},"b2":{"x":4502.831621289257,"y":-6619.029743054119}},"10589":{"from_node_id":"11143","to_node_id":"11144","b1":{"x":4738.040066742882,"y":-6619.177161763541},"b2":{"x":4750.115101410178,"y":-6602.996194080608}},"10590":{"from_node_id":"11141","to_node_id":"11145","b1":{"x":4606.040097895047,"y":-6619.08647455557},"b2":{"x":4584.7931882277535,"y":-6662.832871926002}},"10591":{"from_node_id":"11143","to_node_id":"11146","b1":{"x":4738.040066742882,"y":-6619.177161763541},"b2":{"x":4757.001162410079,"y":-6669.743761170404}},"10592":{"from_node_id":"11143","to_node_id":"11267","b1":{"x":4734.040067686889,"y":-6619.174413666329},"b2":{"x":4806.74390358702,"y":-6619.237554001727}}}},"1631":{"name":"alpha-D-Glucose 1-phosphate 1,6-phosphomutase_c0","bigg_id":"PGM1_2","reversibility":true,"label_x":3409.1942713139506,"label_y":-6565.464891824591,"gene_reaction_rule":"DNL43_RS06830","genes":[{"name":"G_DNL43_RS06830","bigg_id":"DNL43_RS06830"}],"metabolites":[{"bigg_id":"g1p_c","coefficient":-1},{"bigg_id":"g6p_c","coefficient":1}],"segments":{"10635":{"from_node_id":"11190","to_node_id":"11191","b1":null,"b2":null},"10636":{"from_node_id":"11192","to_node_id":"11191","b1":null,"b2":null},"10637":{"from_node_id":"11190","to_node_id":"11193","b1":{"x":3384.2196619389506,"y":-6547.772020730841},"b2":{"x":3384.2196619389506,"y":-6527.437548074591}},"10638":{"from_node_id":"11192","to_node_id":"1613","b1":{"x":3384.2196619389506,"y":-6630.148485574591},"b2":{"x":3385.7396814702006,"y":-6975.4165043262055}}}},"1648":{"name":"D-Ribulose-5-phosphate 3-epimerase_c0","bigg_id":"RPE","reversibility":true,"label_x":4893.561083415423,"label_y":-6486.398615423027,"gene_reaction_rule":"DNL43_RS10040","genes":[{"name":"G_DNL43_RS10040","bigg_id":"DNL43_RS10040"}],"metabolites":[{"bigg_id":"ru5p__D_c","coefficient":-1},{"bigg_id":"xu5p__D_c","coefficient":1}],"segments":{"10727":{"from_node_id":"11282","to_node_id":"11283","b1":null,"b2":null},"10728":{"from_node_id":"11284","to_node_id":"11283","b1":null,"b2":null},"10729":{"from_node_id":"11282","to_node_id":"11267","b1":{"x":4878.561083415423,"y":-6558.398615423027},"b2":{"x":4878.561083415423,"y":-6560.047052923027}},"10730":{"from_node_id":"11284","to_node_id":"11285","b1":{"x":4878.561083415423,"y":-6434.398615423027},"b2":{"x":4878.561083415423,"y":-6432.750666204277}}}},"1649":{"name":"D-Xylulose 5-phosphate D-glyceraldehyde-3-phosphate-lyase (adding phosphate; acetyl-phosphate-forming)_c0","bigg_id":"XPK","reversibility":false,"label_x":4893.561571696673,"label_y":-6201.960627141777,"gene_reaction_rule":"DNL43_RS07230 and DNL43_RS06550","genes":[{"name":"G_DNL43_RS07230","bigg_id":"DNL43_RS07230"},{"name":"G_DNL43_RS06550","bigg_id":"DNL43_RS06550"}],"metabolites":[{"bigg_id":"actp_c","coefficient":1},{"bigg_id":"g3p_c","coefficient":1},{"bigg_id":"h2o_c","coefficient":1},{"bigg_id":"pi_c","coefficient":-1},{"bigg_id":"xu5p__D_c","coefficient":-1}],"segments":{"10731":{"from_node_id":"11286","to_node_id":"11287","b1":null,"b2":null},"10732":{"from_node_id":"11288","to_node_id":"11287","b1":null,"b2":null},"10733":{"from_node_id":"11288","to_node_id":"6555","b1":{"x":4878.014696696673,"y":-6128.126642766777},"b2":{"x":4877.849657634173,"y":-6010.378107610527}},"10734":{"from_node_id":"11288","to_node_id":"1091","b1":{"x":4806.532274821673,"y":-5989.525568548027},"b2":{"x":4212.266405681048,"y":-6020.803888860527}},"10735":{"from_node_id":"11288","to_node_id":"11291","b1":{"x":4878.561571696673,"y":-6127.518732610527},"b2":{"x":4910.869677165423,"y":-6113.258966985527}},"10736":{"from_node_id":"11286","to_node_id":"11292","b1":{"x":4878.561571696673,"y":-6277.960627141777},"b2":{"x":4860.561571696673,"y":-6283.210627141777}},"10737":{"from_node_id":"11286","to_node_id":"11285","b1":{"x":4878.561571696673,"y":-6273.960627141777},"b2":{"x":4878.561083415423,"y":-6315.250666204277}}}},"1675":{"name":"(S)-Lactate:NAD+ oxidoreductase_c0","bigg_id":"LDH_L","reversibility":true,"label_x":3840.3218050650476,"label_y":-3910.3594844650033,"gene_reaction_rule":"DNL43_RS00275 and DNL43_RS03765 and DNL43_RS03755","genes":[{"name":"G_DNL43_RS00275","bigg_id":"DNL43_RS00275"},{"name":"G_DNL43_RS03765","bigg_id":"DNL43_RS03765"},{"name":"G_DNL43_RS03755","bigg_id":"DNL43_RS03755"}],"metabolites":[{"bigg_id":"h_c","coefficient":1},{"bigg_id":"lac__L_c","coefficient":-1},{"bigg_id":"nad_c","coefficient":-1},{"bigg_id":"nadh_c","coefficient":1},{"bigg_id":"pyr_c","coefficient":1}],"segments":{"10892":{"from_node_id":"11447","to_node_id":"11448","b1":null,"b2":null},"10893":{"from_node_id":"11449","to_node_id":"11448","b1":null,"b2":null},"10894":{"from_node_id":"11449","to_node_id":"11450","b1":{"x":3956.3207078026053,"y":-3870.7400596065827},"b2":{"x":4075.710166545673,"y":-3829.4231901241274}},"10895":{"from_node_id":"11447","to_node_id":"11439","b1":{"x":3828.322835826738,"y":-3870.0019744835226},"b2":{"x":3504.460200840629,"y":-3865.743607530836}},"10896":{"from_node_id":"11447","to_node_id":"11452","b1":{"x":3824.32290232749,"y":-3869.9789093234267},"b2":{"x":3756.627155373674,"y":-3890.2574190786563}},"10897":{"from_node_id":"11449","to_node_id":"11453","b1":{"x":3956.3207078026053,"y":-3870.7400596065827},"b2":{"x":4070.884416042314,"y":-3906.983870914215}},"10898":{"from_node_id":"11449","to_node_id":"1169","b1":{"x":3952.320774303359,"y":-3870.716994446486},"b2":{"x":4283.275889249867,"y":-3845.535652434778}}}},"1679":{"name":"Succinate-semialdehyde:NAD+ oxidoreductase_c0","bigg_id":"SSALxm","reversibility":false,"label_x":2910.793212890625,"label_y":-2859.762939453125,"gene_reaction_rule":"DNL43_RS03445","genes":[{"name":"G_DNL43_RS03445","bigg_id":"DNL43_RS03445"}],"metabolites":[{"bigg_id":"h2o_c","coefficient":-1},{"bigg_id":"h_c","coefficient":2},{"bigg_id":"nad_c","coefficient":-1},{"bigg_id":"nadh_c","coefficient":1},{"bigg_id":"succ_c","coefficient":1},{"bigg_id":"sucsal_c","coefficient":-1}],"segments":{"10914":{"from_node_id":"11470","to_node_id":"11471","b1":null,"b2":null},"10915":{"from_node_id":"11472","to_node_id":"11471","b1":null,"b2":null},"10916":{"from_node_id":"11470","to_node_id":"11469","b1":{"x":3140.8564155227396,"y":-2805.4546485227993},"b2":{"x":3111.113866263339,"y":-2732.733172767358}},"10917":{"from_node_id":"11472","to_node_id":"11473","b1":{"x":3140.2098036370858,"y":-2933.4530152821803},"b2":{"x":3122.1835121209247,"y":-2938.612018497376}},"10918":{"from_node_id":"11470","to_node_id":"11474","b1":{"x":3140.8766221441642,"y":-2801.4546995615697},"b2":{"x":3069.797415978001,"y":-2756.8613953472827}},"10919":{"from_node_id":"11472","to_node_id":"11475","b1":{"x":3140.2098036370858,"y":-2933.4530152821803},"b2":{"x":3158.183052771999,"y":-2938.7938780902173}},"10920":{"from_node_id":"11472","to_node_id":"11476","b1":{"x":3140.2300102585104,"y":-2929.4530663209507},"b2":{"x":3130.72011811166,"y":-3032.190899498267}},"10921":{"from_node_id":"11470","to_node_id":"11493","b1":{"x":3140.8766221441642,"y":-2801.4546995615697},"b2":{"x":3179.6834312384503,"y":-2703.937297908874}}}},"1684":{"name":"ATP:(R)-glycerate 3-phosphotransferase_c0","bigg_id":"r0340","reversibility":false,"label_x":3530.38730900247,"label_y":-5286.053363325744,"gene_reaction_rule":"DNL43_RS09035 and DNL43_RS04945","genes":[{"name":"G_DNL43_RS09035","bigg_id":"DNL43_RS09035"},{"name":"G_DNL43_RS04945","bigg_id":"DNL43_RS04945"}],"metabolites":[{"bigg_id":"3pg_c","coefficient":1},{"bigg_id":"adp_c","coefficient":1},{"bigg_id":"atp_c","coefficient":-1},{"bigg_id":"glyc__R_c","coefficient":-1},{"bigg_id":"h_c","coefficient":1}],"segments":{"10952":{"from_node_id":"11508","to_node_id":"11509","b1":null,"b2":null},"10953":{"from_node_id":"11510","to_node_id":"11509","b1":null,"b2":null},"10954":{"from_node_id":"11510","to_node_id":"1156","b1":{"x":3683.948588299345,"y":-5349.956683638244},"b2":{"x":3936.24619572122,"y":-5351.133441450744}},"10955":{"from_node_id":"11510","to_node_id":"11511","b1":{"x":3687.948588299345,"y":-5349.956683638244},"b2":{"x":3693.198588299345,"y":-5331.956683638244}},"10956":{"from_node_id":"11508","to_node_id":"11512","b1":{"x":3555.948588299345,"y":-5349.956683638244},"b2":{"x":3550.698588299345,"y":-5367.956683638244}},"10957":{"from_node_id":"11508","to_node_id":"11513","b1":{"x":3559.948588299345,"y":-5349.956683638244},"b2":{"x":3427.193705486845,"y":-5349.956195356994}},"10958":{"from_node_id":"11510","to_node_id":"11514","b1":{"x":3687.948588299345,"y":-5349.956683638244},"b2":{"x":3693.198588299345,"y":-5367.956683638244}}}},"1696":{"name":"5-Formyltetrahydrofolate cyclo-ligase (ADP-forming)_c0","bigg_id":"FTHFCLm","reversibility":false,"label_x":8729.6201171875,"label_y":-4446.793884277344,"gene_reaction_rule":"DNL43_RS10230","genes":[{"name":"G_DNL43_RS10230","bigg_id":"DNL43_RS10230"}],"metabolites":[{"bigg_id":"5fothf_c","coefficient":-1},{"bigg_id":"adp_c","coefficient":1},{"bigg_id":"atp_c","coefficient":-1},{"bigg_id":"methf_c","coefficient":1},{"bigg_id":"pi_c","coefficient":1}],"segments":{"11036":{"from_node_id":"11592","to_node_id":"11593","b1":null,"b2":null},"11037":{"from_node_id":"11594","to_node_id":"11593","b1":null,"b2":null},"11038":{"from_node_id":"11592","to_node_id":"11595","b1":{"x":8795.6162109375,"y":-4512.318115234375},"b2":{"x":8741.3662109375,"y":-4512.318115234375}},"11039":{"from_node_id":"11594","to_node_id":"11596","b1":{"x":8923.6162109375,"y":-4512.318115234375},"b2":{"x":8940.3349609375,"y":-4505.788146972656}},"11040":{"from_node_id":"11592","to_node_id":"11597","b1":{"x":8791.6162109375,"y":-4512.318115234375},"b2":{"x":8770.3076171875,"y":-4528.024169921875}},"11041":{"from_node_id":"11594","to_node_id":"10377","b1":{"x":8919.6162109375,"y":-4512.318115234375},"b2":{"x":8973.8662109375,"y":-4512.318115234375}},"11042":{"from_node_id":"11594","to_node_id":"11598","b1":{"x":8923.6162109375,"y":-4512.318115234375},"b2":{"x":8926.5712890625,"y":-4530.318054199219}}}},"1698":{"name":"S-Aminomethyldihydrolipoylprotein:(6S)-tetrahydrofolate aminomethyltransferase (ammonia-forming)_c0","bigg_id":"FOMETRi","reversibility":true,"label_x":8754.8525390625,"label_y":-4244.205871582031,"gene_reaction_rule":"DNL43_RS08655","genes":[{"name":"G_DNL43_RS08655","bigg_id":"DNL43_RS08655"}],"metabolites":[{"bigg_id":"5fothf_c","coefficient":1},{"bigg_id":"h2o_c","coefficient":-1},{"bigg_id":"h_c","coefficient":1},{"bigg_id":"methf_c","coefficient":-1}],"segments":{"11051":{"from_node_id":"11607","to_node_id":"11608","b1":null,"b2":null},"11052":{"from_node_id":"11609","to_node_id":"11608","b1":null,"b2":null},"11053":{"from_node_id":"11609","to_node_id":"11610","b1":{"x":8795.6162109375,"y":-4314.318115234375},"b2":{"x":8741.3662109375,"y":-4314.318115234375}},"11054":{"from_node_id":"11607","to_node_id":"11611","b1":{"x":8923.6162109375,"y":-4314.318115234375},"b2":{"x":8935.7470703125,"y":-4327.730041503906}},"11055":{"from_node_id":"11609","to_node_id":"11612","b1":{"x":8791.6162109375,"y":-4314.318115234375},"b2":{"x":8774.8955078125,"y":-4320.84814453125}},"11056":{"from_node_id":"11607","to_node_id":"10460","b1":{"x":8919.6162109375,"y":-4314.318115234375},"b2":{"x":8973.8662109375,"y":-4314.318115234375}}}},"1702":{"name":"5,10-methylenetetrahydrofolate:NADP+ oxidoreductase_c0","bigg_id":"MTHFDm","reversibility":true,"label_x":9047.6162109375,"label_y":-4642.9080810546875,"gene_reaction_rule":"DNL43_RS10125","genes":[{"name":"G_DNL43_RS10125","bigg_id":"DNL43_RS10125"}],"metabolites":[{"bigg_id":"methf_c","coefficient":1},{"bigg_id":"mlthf_c","coefficient":-1},{"bigg_id":"nadp_c","coefficient":-1},{"bigg_id":"nadph_c","coefficient":1}],"segments":{"11077":{"from_node_id":"11633","to_node_id":"11634","b1":null,"b2":null},"11078":{"from_node_id":"11635","to_node_id":"11634","b1":null,"b2":null},"11079":{"from_node_id":"11635","to_node_id":"10377","b1":{"x":9032.6162109375,"y":-4590.9080810546875},"b2":{"x":9032.6162109375,"y":-4571.068115234375}},"11080":{"from_node_id":"11633","to_node_id":"10378","b1":{"x":9032.6162109375,"y":-4714.9080810546875},"b2":{"x":9032.6162109375,"y":-4764.5699462890625}},"11081":{"from_node_id":"11633","to_node_id":"11637","b1":{"x":9032.6162109375,"y":-4718.9080810546875},"b2":{"x":9048.3212890625,"y":-4717.276123046875}},"11082":{"from_node_id":"11635","to_node_id":"11638","b1":{"x":9032.6162109375,"y":-4586.9080810546875},"b2":{"x":9052.9111328125,"y":-4593.128112792969}}}},"1706":{"name":"5-methyltetrahydrofolate:NADP+ oxidoreductase_c0","bigg_id":"MTHFO_nadp","reversibility":true,"label_x":8734.2080078125,"label_y":-4847.7301025390625,"gene_reaction_rule":"DNL43_RS03555","genes":[{"name":"G_DNL43_RS03555","bigg_id":"DNL43_RS03555"}],"metabolites":[{"bigg_id":"5mthf_c","coefficient":-1},{"bigg_id":"h_c","coefficient":1},{"bigg_id":"mlthf_c","coefficient":1},{"bigg_id":"nadp_c","coefficient":-1},{"bigg_id":"nadph_c","coefficient":1}],"segments":{"11103":{"from_node_id":"11659","to_node_id":"11660","b1":null,"b2":null},"11104":{"from_node_id":"11661","to_node_id":"11660","b1":null,"b2":null},"11105":{"from_node_id":"11659","to_node_id":"11662","b1":{"x":8795.6162109375,"y":-4812.318115234375},"b2":{"x":8741.3662109375,"y":-4812.318115234375}},"11106":{"from_node_id":"11661","to_node_id":"11663","b1":{"x":8923.6162109375,"y":-4812.318115234375},"b2":{"x":8951.8056640625,"y":-4796.6121826171875}},"11107":{"from_node_id":"11661","to_node_id":"10378","b1":{"x":8919.6162109375,"y":-4812.318115234375},"b2":{"x":8973.8662109375,"y":-4812.318115234375}},"11108":{"from_node_id":"11659","to_node_id":"11664","b1":{"x":8791.6162109375,"y":-4812.318115234375},"b2":{"x":8772.6025390625,"y":-4793.614013671875}},"11109":{"from_node_id":"11661","to_node_id":"11665","b1":{"x":8923.6162109375,"y":-4812.318115234375},"b2":{"x":8928.8662109375,"y":-4775.2618408203125}}}},"1716":{"name":"5,10-Methylenetetrahydrofolate:glycine hydroxymethyltransferase_c0","bigg_id":"SHM1","reversibility":true,"label_x":9297.6162109375,"label_y":-5113.0860595703125,"gene_reaction_rule":"DNL43_RS08655","genes":[{"name":"G_DNL43_RS08655","bigg_id":"DNL43_RS08655"}],"metabolites":[{"bigg_id":"gly_c","coefficient":-1},{"bigg_id":"h2o_c","coefficient":-1},{"bigg_id":"mlthf_c","coefficient":-1},{"bigg_id":"ser__L_c","coefficient":1},{"bigg_id":"thf_c","coefficient":1}],"segments":{"11171":{"from_node_id":"11727","to_node_id":"11728","b1":null,"b2":null},"11172":{"from_node_id":"11729","to_node_id":"11728","b1":null,"b2":null},"11173":{"from_node_id":"11727","to_node_id":"11730","b1":{"x":9282.6162109375,"y":-5057.0860595703125},"b2":{"x":9260.0283203125,"y":-5042.659912109375}},"11174":{"from_node_id":"11727","to_node_id":"11731","b1":{"x":9282.6162109375,"y":-5057.0860595703125},"b2":{"x":9307.4970703125,"y":-5040.365966796875}},"11175":{"from_node_id":"11727","to_node_id":"10422","b1":{"x":9282.6162109375,"y":-5061.0860595703125},"b2":{"x":9282.6162109375,"y":-5006.8360595703125}},"11176":{"from_node_id":"11729","to_node_id":"11732","b1":{"x":9282.6162109375,"y":-5189.0860595703125},"b2":{"x":9300.6162109375,"y":-5203.5120849609375}},"11177":{"from_node_id":"11729","to_node_id":"11733","b1":{"x":9282.6162109375,"y":-5185.0860595703125},"b2":{"x":9282.6162109375,"y":-5239.3360595703125}}}},"1719":{"name":"5,10-Methylenetetrahydrofolate:3-methyl-2-oxobutanoate hydroxymethyltransferase_c0","bigg_id":"ECM31","reversibility":false,"label_x":9580.0244140625,"label_y":-5113.0860595703125,"gene_reaction_rule":"","genes":[],"metabolites":[{"bigg_id":"2dhp_c","coefficient":1},{"bigg_id":"3mob_c","coefficient":-1},{"bigg_id":"h2o_c","coefficient":-1},{"bigg_id":"mlthf_c","coefficient":-1},{"bigg_id":"thf_c","coefficient":1}],"segments":{"11191":{"from_node_id":"11747","to_node_id":"11748","b1":null,"b2":null},"11192":{"from_node_id":"11749","to_node_id":"11748","b1":null,"b2":null},"11193":{"from_node_id":"11749","to_node_id":"11750","b1":{"x":9565.0244140625,"y":-5189.0860595703125},"b2":{"x":9589.9033203125,"y":-5203.5120849609375}},"11194":{"from_node_id":"11747","to_node_id":"11751","b1":{"x":9565.0244140625,"y":-5057.0860595703125},"b2":{"x":9542.4384765625,"y":-5033.4840087890625}},"11195":{"from_node_id":"11747","to_node_id":"11752","b1":{"x":9565.0244140625,"y":-5057.0860595703125},"b2":{"x":9580.7314453125,"y":-5035.7779541015625}},"11196":{"from_node_id":"11747","to_node_id":"10433","b1":{"x":9565.0244140625,"y":-5061.0860595703125},"b2":{"x":9565.0244140625,"y":-5006.8360595703125}},"11197":{"from_node_id":"11749","to_node_id":"11753","b1":{"x":9565.0244140625,"y":-5185.0860595703125},"b2":{"x":9565.0244140625,"y":-5239.3360595703125}}}},"1722":{"name":"S-aminomethyldihydrolipoylprotein:(6S)-tetrahydrofolate aminomethyltransferase (ammonia-forming)_c0","bigg_id":"GCCbim","reversibility":false,"label_x":9880.5400390625,"label_y":-5119.6396484375,"gene_reaction_rule":"DNL43_RS06860 and DNL43_RS03170 and DNL43_RS08735","genes":[{"name":"G_DNL43_RS06860","bigg_id":"DNL43_RS06860"},{"name":"G_DNL43_RS03170","bigg_id":"DNL43_RS03170"},{"name":"G_DNL43_RS08735","bigg_id":"DNL43_RS08735"}],"metabolites":[{"bigg_id":"alpro_c","coefficient":-1},{"bigg_id":"dhlpro_c","coefficient":1},{"bigg_id":"mlthf_c","coefficient":1},{"bigg_id":"nh3_c","coefficient":1},{"bigg_id":"thf_c","coefficient":-1}],"segments":{"11212":{"from_node_id":"11768","to_node_id":"11769","b1":null,"b2":null},"11213":{"from_node_id":"11770","to_node_id":"11769","b1":null,"b2":null},"11214":{"from_node_id":"11768","to_node_id":"11771","b1":{"x":9865.5400390625,"y":-5195.6396484375},"b2":{"x":9845.2470703125,"y":-5216.9476318359375}},"11215":{"from_node_id":"11770","to_node_id":"11772","b1":{"x":9865.5400390625,"y":-5063.6396484375},"b2":{"x":9888.1279296875,"y":-5046.9195556640625}},"11216":{"from_node_id":"11770","to_node_id":"11773","b1":{"x":9865.5400390625,"y":-5067.6396484375},"b2":{"x":9865.5400390625,"y":-5013.3896484375}},"11217":{"from_node_id":"11770","to_node_id":"11774","b1":{"x":9865.5400390625,"y":-5063.6396484375},"b2":{"x":9849.8349609375,"y":-5049.213623046875}},"11218":{"from_node_id":"11768","to_node_id":"11767","b1":{"x":9865.5400390625,"y":-5191.6396484375},"b2":{"x":9865.5400390625,"y":-5245.8896484375}}}},"1739":{"name":"5,6,7,8-tetrahydrofolate:NADP+ oxidoreductase_c0","bigg_id":"DHFRi","reversibility":true,"label_x":9731.654296875,"label_y":-5847.161376953125,"gene_reaction_rule":"DNL43_RS09635 and DNL43_RS11970","genes":[{"name":"G_DNL43_RS09635","bigg_id":"DNL43_RS09635"},{"name":"G_DNL43_RS11970","bigg_id":"DNL43_RS11970"}],"metabolites":[{"bigg_id":"dhf_c","coefficient":1},{"bigg_id":"h_c","coefficient":1},{"bigg_id":"nadp_c","coefficient":-1},{"bigg_id":"nadph_c","coefficient":1},{"bigg_id":"thf_c","coefficient":-1}],"segments":{"11330":{"from_node_id":"11886","to_node_id":"11887","b1":null,"b2":null},"11331":{"from_node_id":"11888","to_node_id":"11887","b1":null,"b2":null},"11332":{"from_node_id":"11888","to_node_id":"7933","b1":{"x":9716.654296875,"y":-5919.161376953125},"b2":{"x":9716.654296875,"y":-5968.823486328125}},"11333":{"from_node_id":"11888","to_node_id":"11890","b1":{"x":9716.654296875,"y":-5923.161376953125},"b2":{"x":9698.654296875,"y":-5928.411376953125}},"11334":{"from_node_id":"11886","to_node_id":"11891","b1":{"x":9716.654296875,"y":-5791.161376953125},"b2":{"x":9734.654296875,"y":-5785.911376953125}},"11335":{"from_node_id":"11888","to_node_id":"11892","b1":{"x":9716.654296875,"y":-5923.161376953125},"b2":{"x":9734.654296875,"y":-5928.411376953125}},"11336":{"from_node_id":"11886","to_node_id":"7930","b1":{"x":9716.654296875,"y":-5795.161376953125},"b2":{"x":9716.654296875,"y":-5740.911376953125}}}},"1747":{"name":"Formate:tetrahydrofolate ligase (ADP-forming)_c0","bigg_id":"ADE3_2","reversibility":false,"label_x":9437.0390625,"label_y":-5526.0009765625,"gene_reaction_rule":"DNL43_RS09800","genes":[{"name":"G_DNL43_RS09800","bigg_id":"DNL43_RS09800"}],"metabolites":[{"bigg_id":"10fthf_c","coefficient":1},{"bigg_id":"adp_c","coefficient":1},{"bigg_id":"atp_c","coefficient":-1},{"bigg_id":"for_c","coefficient":-1},{"bigg_id":"pi_c","coefficient":1},{"bigg_id":"thf_c","coefficient":-1}],"segments":{"11392":{"from_node_id":"11948","to_node_id":"11949","b1":null,"b2":null},"11393":{"from_node_id":"11950","to_node_id":"11949","b1":null,"b2":null},"11394":{"from_node_id":"11950","to_node_id":"11913","b1":{"x":9422.0390625,"y":-5474.0009765625},"b2":{"x":9424.333984375,"y":-5465.6309814453125}},"11395":{"from_node_id":"11950","to_node_id":"11951","b1":{"x":9422.0390625,"y":-5470.0009765625},"b2":{"x":9404.0390625,"y":-5467.044921875}},"11396":{"from_node_id":"11948","to_node_id":"11952","b1":{"x":9422.0390625,"y":-5602.0009765625},"b2":{"x":9399.451171875,"y":-5609.545166015625}},"11397":{"from_node_id":"11948","to_node_id":"11953","b1":{"x":9422.0390625,"y":-5602.0009765625},"b2":{"x":9446.921875,"y":-5611.839111328125}},"11398":{"from_node_id":"11950","to_node_id":"11954","b1":{"x":9422.0390625,"y":-5470.0009765625},"b2":{"x":9444.62890625,"y":-5471.6329345703125}},"11399":{"from_node_id":"11948","to_node_id":"1972","b1":{"x":9422.0390625,"y":-5598.0009765625},"b2":{"x":9422.0390625,"y":-5643.074951171875}}}},"1753":{"name":"dihydrofolate:NADP+ oxidoreductase_c0","bigg_id":"FOLR2_1","reversibility":true,"label_x":8948.614019225184,"label_y":-5880.429144007066,"gene_reaction_rule":"DNL43_RS09635 and DNL43_RS11970","genes":[{"name":"G_DNL43_RS09635","bigg_id":"DNL43_RS09635"},{"name":"G_DNL43_RS11970","bigg_id":"DNL43_RS11970"}],"metabolites":[{"bigg_id":"dhf_c","coefficient":-1},{"bigg_id":"fol_c","coefficient":1},{"bigg_id":"h_c","coefficient":1},{"bigg_id":"nadp_c","coefficient":-1},{"bigg_id":"nadph_c","coefficient":1}],"segments":{"11434":{"from_node_id":"11990","to_node_id":"11991","b1":null,"b2":null},"11435":{"from_node_id":"11992","to_node_id":"11991","b1":null,"b2":null},"11436":{"from_node_id":"11990","to_node_id":"1961","b1":{"x":9276.561655486843,"y":-5886.760864318652},"b2":{"x":9375.73117584251,"y":-5964.903386510561}},"11437":{"from_node_id":"11992","to_node_id":"11993","b1":{"x":9180.973287531033,"y":-5807.774385022858},"b2":{"x":9102.448298425366,"y":-5754.865749549698}},"11438":{"from_node_id":"11992","to_node_id":"11994","b1":{"x":9177.889791790523,"y":-5805.226434077833},"b2":{"x":9148.60340475872,"y":-5769.654466848941}},"11439":{"from_node_id":"11990","to_node_id":"11995","b1":{"x":9279.645151227352,"y":-5889.308815263677},"b2":{"x":9272.226460134156,"y":-5906.528731711318}},"11440":{"from_node_id":"11992","to_node_id":"11996","b1":{"x":9177.889791790523,"y":-5805.226434077833},"b2":{"x":9125.671846253488,"y":-5797.405928513532}}}},"1755":{"name":"7,8-dihydropteroate:L-glutamate ligase (ADP-forming)_c0","bigg_id":"U89","reversibility":false,"label_x":9436.02001953125,"label_y":-6144.386474609375,"gene_reaction_rule":"DNL43_RS09860 and DNL43_RS08865","genes":[{"name":"G_DNL43_RS09860","bigg_id":"DNL43_RS09860"},{"name":"G_DNL43_RS08865","bigg_id":"DNL43_RS08865"}],"metabolites":[{"bigg_id":"adp_c","coefficient":1},{"bigg_id":"atp_c","coefficient":-1},{"bigg_id":"dhf_c","coefficient":1},{"bigg_id":"dhpt_c","coefficient":-1},{"bigg_id":"glu__L_c","coefficient":-1},{"bigg_id":"h_c","coefficient":1},{"bigg_id":"pi_c","coefficient":1}],"segments":{"11450":{"from_node_id":"12006","to_node_id":"12007","b1":null,"b2":null},"11451":{"from_node_id":"12008","to_node_id":"12007","b1":null,"b2":null},"11452":{"from_node_id":"12008","to_node_id":"12009","b1":{"x":9421.02001953125,"y":-6088.386474609375},"b2":{"x":9405.31298828125,"y":-6087.724365234375}},"11453":{"from_node_id":"12006","to_node_id":"12010","b1":{"x":9421.02001953125,"y":-6220.386474609375},"b2":{"x":9393.84228515625,"y":-6223.34228515625}},"11454":{"from_node_id":"12008","to_node_id":"1961","b1":{"x":9421.02001953125,"y":-6092.386474609375},"b2":{"x":9421.02001953125,"y":-6061.076416015625}},"11455":{"from_node_id":"12006","to_node_id":"1955","b1":{"x":9421.02001953125,"y":-6216.386474609375},"b2":{"x":9421.02001953125,"y":-6245.40234375}},"11456":{"from_node_id":"12006","to_node_id":"12012","b1":{"x":9421.02001953125,"y":-6220.386474609375},"b2":{"x":9445.90283203125,"y":-6225.63623046875}},"11457":{"from_node_id":"12008","to_node_id":"12013","b1":{"x":9421.02001953125,"y":-6088.386474609375},"b2":{"x":9441.31298828125,"y":-6090.0185546875}},"11458":{"from_node_id":"12008","to_node_id":"12014","b1":{"x":9421.02001953125,"y":-6088.386474609375},"b2":{"x":9479.95947265625,"y":-6102.724365234375}}}},"1757":{"name":"5,10-Methylenetetrahydrofolate:dUMP C-methyltransferase_c0","bigg_id":"CDC21","reversibility":false,"label_x":10061.30126953125,"label_y":-5850.753662109375,"gene_reaction_rule":"DNL43_RS09630","genes":[{"name":"G_DNL43_RS09630","bigg_id":"DNL43_RS09630"}],"metabolites":[{"bigg_id":"dhf_c","coefficient":1},{"bigg_id":"dtmp_c","coefficient":1},{"bigg_id":"dump_c","coefficient":-1},{"bigg_id":"mlthf_c","coefficient":-1}],"segments":{"11465":{"from_node_id":"12021","to_node_id":"12022","b1":null,"b2":null},"11466":{"from_node_id":"12023","to_node_id":"12022","b1":null,"b2":null},"11467":{"from_node_id":"12023","to_node_id":"12024","b1":{"x":10046.30126953125,"y":-5922.753662109375},"b2":{"x":10046.30126953125,"y":-5977.003662109375}},"11468":{"from_node_id":"12023","to_node_id":"12025","b1":{"x":10046.30126953125,"y":-5926.753662109375},"b2":{"x":10064.30126953125,"y":-5932.003662109375}},"11469":{"from_node_id":"12021","to_node_id":"12026","b1":{"x":10046.30126953125,"y":-5794.753662109375},"b2":{"x":10064.30126953125,"y":-5789.503662109375}},"11470":{"from_node_id":"12021","to_node_id":"12020","b1":{"x":10046.30126953125,"y":-5798.753662109375},"b2":{"x":10046.30126953125,"y":-5744.503662109375}}}},"1758":{"name":"2-amino-4-hydroxy-6-hydroxymethyl-7,8-dihydropteridine-diphosphate:4-aminobenzoate 2-amino-4-hydroxydihydropteridine-6-methenyltransferase_c0","bigg_id":"DHPS2_1","reversibility":false,"label_x":9679.68310546875,"label_y":-6541.413818359375,"gene_reaction_rule":"DNL43_RS09865","genes":[{"name":"G_DNL43_RS09865","bigg_id":"DNL43_RS09865"}],"metabolites":[{"bigg_id":"2ahhmd_c","coefficient":-1},{"bigg_id":"4abz_c","coefficient":-1},{"bigg_id":"dhpt_c","coefficient":1},{"bigg_id":"h_c","coefficient":1},{"bigg_id":"ppi_c","coefficient":1}],"segments":{"11471":{"from_node_id":"12027","to_node_id":"12028","b1":null,"b2":null},"11472":{"from_node_id":"12029","to_node_id":"12028","b1":null,"b2":null},"11473":{"from_node_id":"12027","to_node_id":"1957","b1":{"x":9664.68310546875,"y":-6686.234130859375},"b2":{"x":9508.79736328125,"y":-6816.25244140625}},"11474":{"from_node_id":"12027","to_node_id":"1950","b1":{"x":9664.68310546875,"y":-6645.52978515625},"b2":{"x":9662.36572265625,"y":-6734.888916015625}},"11475":{"from_node_id":"12029","to_node_id":"1955","b1":{"x":9664.68310546875,"y":-6489.413818359375},"b2":{"x":9678.44873046875,"y":-6347.99169921875}},"11476":{"from_node_id":"12029","to_node_id":"12032","b1":{"x":9664.68310546875,"y":-6485.413818359375},"b2":{"x":9682.68310546875,"y":-6480.163818359375}},"11477":{"from_node_id":"12029","to_node_id":"12033","b1":{"x":9664.68310546875,"y":-6485.413818359375},"b2":{"x":9646.68310546875,"y":-6480.163818359375}}}},"1761":{"name":"para-aminobenzoate synthetase component II_c0","bigg_id":"rxn11258_c0","reversibility":false,"label_x":9679.68310546875,"label_y":-7054.24169921875,"gene_reaction_rule":"","genes":[],"metabolites":[{"bigg_id":"4abz_c","coefficient":1},{"bigg_id":"chor_c","coefficient":-1},{"bigg_id":"gln__L_c","coefficient":-1},{"bigg_id":"glu__L_c","coefficient":1},{"bigg_id":"h_c","coefficient":1},{"bigg_id":"pyr_c","coefficient":1}],"segments":{"11490":{"from_node_id":"12046","to_node_id":"12047","b1":null,"b2":null},"11491":{"from_node_id":"12048","to_node_id":"12047","b1":null,"b2":null},"11492":{"from_node_id":"12048","to_node_id":"1950","b1":{"x":9664.68310546875,"y":-7002.24169921875},"b2":{"x":9662.36572265625,"y":-6859.224365234375}},"11493":{"from_node_id":"12046","to_node_id":"1939","b1":{"x":9664.68310546875,"y":-7126.24169921875},"b2":{"x":9664.68310546875,"y":-7180.49169921875}},"11494":{"from_node_id":"12046","to_node_id":"12050","b1":{"x":9664.68310546875,"y":-7130.24169921875},"b2":{"x":9646.68310546875,"y":-7135.49169921875}},"11495":{"from_node_id":"12048","to_node_id":"12051","b1":{"x":9664.68310546875,"y":-6998.24169921875},"b2":{"x":9682.68310546875,"y":-6992.99169921875}},"11496":{"from_node_id":"12048","to_node_id":"12052","b1":{"x":9664.68310546875,"y":-6998.24169921875},"b2":{"x":9646.68310546875,"y":-6992.99169921875}},"11497":{"from_node_id":"12048","to_node_id":"12053","b1":{"x":9664.68310546875,"y":-6998.24169921875},"b2":{"x":9628.68310546875,"y":-7007.99169921875}}}},"1771":{"name":"R04621_c0","bigg_id":"rxn03168_c0","reversibility":false,"label_x":9187.78466796875,"label_y":-7445.673583984375,"gene_reaction_rule":"DNL43_RS09870","genes":[{"name":"G_DNL43_RS09870","bigg_id":"DNL43_RS09870"}],"metabolites":[{"bigg_id":"dhnpt_c","coefficient":1},{"bigg_id":"dhpmp_c","coefficient":-1},{"bigg_id":"h2o_c","coefficient":-1},{"bigg_id":"pi_c","coefficient":1}],"segments":{"11551":{"from_node_id":"12107","to_node_id":"12108","b1":null,"b2":null},"11552":{"from_node_id":"12109","to_node_id":"12108","b1":null,"b2":null},"11553":{"from_node_id":"12109","to_node_id":"12105","b1":{"x":9172.78466796875,"y":-7393.673583984375},"b2":{"x":9172.78466796875,"y":-7364.860107421875}},"11554":{"from_node_id":"12107","to_node_id":"12110","b1":{"x":9172.78466796875,"y":-7517.673583984375},"b2":{"x":9172.78466796875,"y":-7546.486572265625}},"11555":{"from_node_id":"12107","to_node_id":"12111","b1":{"x":9172.78466796875,"y":-7521.673583984375},"b2":{"x":9195.40966796875,"y":-7533.8603515625}},"11556":{"from_node_id":"12109","to_node_id":"12112","b1":{"x":9172.78466796875,"y":-7389.673583984375},"b2":{"x":9197.72216796875,"y":-7391.36083984375}}}},"1772":{"name":"R04638_c0","bigg_id":"rxn03173_c0","reversibility":false,"label_x":9187.78466796875,"label_y":-7749.425048828125,"gene_reaction_rule":"DNL43_RS09870","genes":[{"name":"G_DNL43_RS09870","bigg_id":"DNL43_RS09870"}],"metabolites":[{"bigg_id":"ahdt_c","coefficient":-1},{"bigg_id":"dhpmp_c","coefficient":1},{"bigg_id":"h2o_c","coefficient":-1},{"bigg_id":"h_c","coefficient":2},{"bigg_id":"ppi_c","coefficient":1}],"segments":{"11557":{"from_node_id":"12113","to_node_id":"12114","b1":null,"b2":null},"11558":{"from_node_id":"12115","to_node_id":"12114","b1":null,"b2":null},"11559":{"from_node_id":"12113","to_node_id":"2013","b1":{"x":9172.78466796875,"y":-7821.425048828125},"b2":{"x":9172.80517578125,"y":-7873.051025390625}},"11560":{"from_node_id":"12115","to_node_id":"12110","b1":{"x":9172.78466796875,"y":-7697.425048828125},"b2":{"x":9172.78466796875,"y":-7663.986572265625}},"11561":{"from_node_id":"12113","to_node_id":"12117","b1":{"x":9172.78466796875,"y":-7825.425048828125},"b2":{"x":9206.97216796875,"y":-7835.300048828125}},"11562":{"from_node_id":"12115","to_node_id":"12118","b1":{"x":9172.78466796875,"y":-7693.425048828125},"b2":{"x":9150.15966796875,"y":-7688.175537109375}},"11563":{"from_node_id":"12115","to_node_id":"12119","b1":{"x":9172.78466796875,"y":-7693.425048828125},"b2":{"x":9193.09716796875,"y":-7688.175048828125}}}},"1776":{"name":"10-Formyltetrahydrofolate:L-glutamate ligase (ADP-forming)_c0","bigg_id":"rxn01210_c0","reversibility":false,"label_x":10294.7314453125,"label_y":-5537.0308837890625,"gene_reaction_rule":"DNL43_RS09860 and DNL43_RS08865","genes":[{"name":"G_DNL43_RS09860","bigg_id":"DNL43_RS09860"},{"name":"G_DNL43_RS08865","bigg_id":"DNL43_RS08865"}],"metabolites":[{"bigg_id":"10fthf_c","coefficient":-1},{"bigg_id":"10fthfglu__L_c","coefficient":1},{"bigg_id":"adp_c","coefficient":1},{"bigg_id":"atp_c","coefficient":-1},{"bigg_id":"glu__L_c","coefficient":-1},{"bigg_id":"h_c","coefficient":1},{"bigg_id":"pi_c","coefficient":1}],"segments":{"11582":{"from_node_id":"12138","to_node_id":"12139","b1":null,"b2":null},"11583":{"from_node_id":"12140","to_node_id":"12139","b1":null,"b2":null},"11584":{"from_node_id":"12138","to_node_id":"12134","b1":{"x":10279.7314453125,"y":-5485.0308837890625},"b2":{"x":10279.7314453125,"y":-5430.7808837890625}},"11585":{"from_node_id":"12140","to_node_id":"12141","b1":{"x":10279.7314453125,"y":-5609.0308837890625},"b2":{"x":10279.7314453125,"y":-5663.2808837890625}},"11586":{"from_node_id":"12140","to_node_id":"12142","b1":{"x":10279.7314453125,"y":-5613.0308837890625},"b2":{"x":10261.7314453125,"y":-5618.2808837890625}},"11587":{"from_node_id":"12138","to_node_id":"12143","b1":{"x":10279.7314453125,"y":-5481.0308837890625},"b2":{"x":10261.7314453125,"y":-5475.7808837890625}},"11588":{"from_node_id":"12138","to_node_id":"12144","b1":{"x":10279.7314453125,"y":-5481.0308837890625},"b2":{"x":10297.7314453125,"y":-5475.7808837890625}},"11589":{"from_node_id":"12140","to_node_id":"12145","b1":{"x":10279.7314453125,"y":-5613.0308837890625},"b2":{"x":10297.7314453125,"y":-5618.2808837890625}},"11590":{"from_node_id":"12140","to_node_id":"12146","b1":{"x":10279.7314453125,"y":-5613.0308837890625},"b2":{"x":10315.7314453125,"y":-5603.2808837890625}}}},"1778":{"name":"10-Formyltetrahydrofolate:5'-phosphoribosylglycinamide formyltransferase_c0","bigg_id":"ADE8","reversibility":true,"label_x":10702.3203125,"label_y":-5535.5419921875,"gene_reaction_rule":"DNL43_RS03355","genes":[{"name":"G_DNL43_RS03355","bigg_id":"DNL43_RS03355"}],"metabolites":[{"bigg_id":"10fthf_c","coefficient":-1},{"bigg_id":"fgam_c","coefficient":1},{"bigg_id":"gar_c","coefficient":-1},{"bigg_id":"h_c","coefficient":1},{"bigg_id":"thf_c","coefficient":1}],"segments":{"11597":{"from_node_id":"12155","to_node_id":"12156","b1":null,"b2":null},"11598":{"from_node_id":"12157","to_node_id":"12156","b1":null,"b2":null},"11599":{"from_node_id":"12155","to_node_id":"12154","b1":{"x":10687.3203125,"y":-5483.5419921875},"b2":{"x":10687.3203125,"y":-5429.2919921875}},"11600":{"from_node_id":"12157","to_node_id":"12158","b1":{"x":10687.3203125,"y":-5611.5419921875},"b2":{"x":10669.3203125,"y":-5616.7919921875}},"11601":{"from_node_id":"12155","to_node_id":"12159","b1":{"x":10687.3203125,"y":-5479.5419921875},"b2":{"x":10705.3203125,"y":-5474.2919921875}},"11602":{"from_node_id":"12157","to_node_id":"12160","b1":{"x":10687.3203125,"y":-5611.5419921875},"b2":{"x":10705.3203125,"y":-5616.7919921875}},"11603":{"from_node_id":"12157","to_node_id":"12161","b1":{"x":10687.3203125,"y":-5607.5419921875},"b2":{"x":10687.3203125,"y":-5661.7919921875}}}},"1780":{"name":"5,10-Methenyltetrahydrofolate 5-hydrolase (decyclizing)_c0","bigg_id":"MTHFC_1","reversibility":true,"label_x":11032.2265625,"label_y":-5536.97802734375,"gene_reaction_rule":"DNL43_RS10125","genes":[{"name":"G_DNL43_RS10125","bigg_id":"DNL43_RS10125"}],"metabolites":[{"bigg_id":"10fthf_c","coefficient":1},{"bigg_id":"h2o_c","coefficient":-1},{"bigg_id":"h_c","coefficient":1},{"bigg_id":"methf_c","coefficient":-1}],"segments":{"11610":{"from_node_id":"12168","to_node_id":"12169","b1":null,"b2":null},"11611":{"from_node_id":"12170","to_node_id":"12169","b1":null,"b2":null},"11612":{"from_node_id":"12170","to_node_id":"12171","b1":{"x":11017.2265625,"y":-5484.97802734375},"b2":{"x":11017.2265625,"y":-5430.72802734375}},"11613":{"from_node_id":"12168","to_node_id":"12172","b1":{"x":11017.2265625,"y":-5612.97802734375},"b2":{"x":10999.2265625,"y":-5618.22802734375}},"11614":{"from_node_id":"12170","to_node_id":"12173","b1":{"x":11017.2265625,"y":-5480.97802734375},"b2":{"x":10999.2265625,"y":-5475.72802734375}},"11615":{"from_node_id":"12168","to_node_id":"12167","b1":{"x":11017.2265625,"y":-5608.97802734375},"b2":{"x":11017.2265625,"y":-5663.22802734375}}}},"1783":{"name":"R04326_c0","bigg_id":"FGFT_1","reversibility":true,"label_x":9415.123046875,"label_y":-4639.7567138671875,"gene_reaction_rule":"DNL43_RS03355","genes":[{"name":"G_DNL43_RS03355","bigg_id":"DNL43_RS03355"}],"metabolites":[{"bigg_id":"fgam_c","coefficient":-1},{"bigg_id":"gar_c","coefficient":1},{"bigg_id":"h2o_c","coefficient":1},{"bigg_id":"h_c","coefficient":-2},{"bigg_id":"methf_c","coefficient":1},{"bigg_id":"thf_c","coefficient":-1}],"segments":{"11630":{"from_node_id":"12188","to_node_id":"12189","b1":null,"b2":null},"11631":{"from_node_id":"12190","to_node_id":"12189","b1":null,"b2":null},"11632":{"from_node_id":"12188","to_node_id":"12191","b1":{"x":9400.123046875,"y":-4715.7567138671875},"b2":{"x":9418.123046875,"y":-4721.0067138671875}},"11633":{"from_node_id":"12190","to_node_id":"12192","b1":{"x":9400.123046875,"y":-4583.7567138671875},"b2":{"x":9418.123046875,"y":-4578.5067138671875}},"11634":{"from_node_id":"12190","to_node_id":"12193","b1":{"x":9400.123046875,"y":-4583.7567138671875},"b2":{"x":9382.123046875,"y":-4578.5067138671875}},"11635":{"from_node_id":"12188","to_node_id":"12194","b1":{"x":9400.123046875,"y":-4715.7567138671875},"b2":{"x":9382.123046875,"y":-4721.0067138671875}},"11636":{"from_node_id":"12190","to_node_id":"12195","b1":{"x":9400.123046875,"y":-4587.7567138671875},"b2":{"x":9400.123046875,"y":-4533.5067138671875}},"11637":{"from_node_id":"12188","to_node_id":"12181","b1":{"x":9400.123046875,"y":-4711.7567138671875},"b2":{"x":9400.123046875,"y":-4766.0067138671875}}}},"1812":{"name":"NADPH:oxidized-thioredoxin oxidoreductase_c0","bigg_id":"TRDRm","reversibility":true,"label_x":-1634.61376953125,"label_y":-7496.9619140625,"gene_reaction_rule":"DNL43_RS02845 and DNL43_RS11040","genes":[{"name":"G_DNL43_RS02845","bigg_id":"DNL43_RS02845"},{"name":"G_DNL43_RS11040","bigg_id":"DNL43_RS11040"}],"metabolites":[{"bigg_id":"h_c","coefficient":-1},{"bigg_id":"nadp_c","coefficient":1},{"bigg_id":"nadph_c","coefficient":-1},{"bigg_id":"trdox_c","coefficient":-1},{"bigg_id":"trdrd_c","coefficient":1}],"segments":{"11822":{"from_node_id":"12380","to_node_id":"12381","b1":null,"b2":null},"11823":{"from_node_id":"12382","to_node_id":"12381","b1":null,"b2":null},"11824":{"from_node_id":"12380","to_node_id":"12383","b1":{"x":-1550.2291259765625,"y":-7815.6455078125},"b2":{"x":-1568.2291259765625,"y":-7820.8955078125}},"11825":{"from_node_id":"12382","to_node_id":"12384","b1":{"x":-1550.2291259765625,"y":-7683.6455078125},"b2":{"x":-1532.2291259765625,"y":-7678.3955078125}},"11826":{"from_node_id":"12380","to_node_id":"12385","b1":{"x":-1550.2291259765625,"y":-7815.6455078125},"b2":{"x":-1532.2291259765625,"y":-7820.8955078125}},"11827":{"from_node_id":"12380","to_node_id":"12386","b1":{"x":-1550.2291259765625,"y":-7811.6455078125},"b2":{"x":-1550.2291259765625,"y":-7865.8955078125}},"11828":{"from_node_id":"12382","to_node_id":"7908","b1":{"x":-1550.2291259765625,"y":-7687.6455078125},"b2":{"x":-1550.2291259765625,"y":-7633.3955078125}}}},"1829":{"name":"cytochrome-c oxidase (2 protons translocated)_c0","bigg_id":"rxn14416_c0","reversibility":false,"label_x":-113.28988647460938,"label_y":-7487.8544921875,"gene_reaction_rule":"","genes":[],"metabolites":[{"bigg_id":"cpd18072","coefficient":1},{"bigg_id":"cpd18074","coefficient":-1},{"bigg_id":"h2o_c","coefficient":1},{"bigg_id":"h_c","coefficient":-6},{"bigg_id":"h_e","coefficient":4},{"bigg_id":"o2_c","coefficient":-0.5}],"segments":{"11944":{"from_node_id":"12502","to_node_id":"12503","b1":null,"b2":null},"11945":{"from_node_id":"12504","to_node_id":"12503","b1":null,"b2":null},"11946":{"from_node_id":"12504","to_node_id":"12505","b1":{"x":-21.944566584231097,"y":-7677.075242116054},"b2":{"x":-3.6797804545633426,"y":-7657.49514390901}},"11947":{"from_node_id":"12502","to_node_id":"12506","b1":{"x":-21.41277740630244,"y":-7805.074137424845},"b2":{"x":-3.391121088003956,"y":-7821.805461605847}},"11948":{"from_node_id":"12504","to_node_id":"12507","b1":{"x":-21.96118499604131,"y":-7673.075276637655},"b2":{"x":-20.162107086868673,"y":-7626.14800003161}},"11949":{"from_node_id":"12502","to_node_id":"12508","b1":{"x":-21.41277740630244,"y":-7805.074137424845},"b2":{"x":-39.39081039360008,"y":-7821.95502731214}},"11950":{"from_node_id":"12504","to_node_id":"12509","b1":{"x":-21.96118499604131,"y":-7673.075276637655},"b2":{"x":-39.982841314339794,"y":-7642.476276675403}},"11951":{"from_node_id":"12502","to_node_id":"3019","b1":{"x":-21.429395818112653,"y":-7801.074171946446},"b2":{"x":-21.204008607936657,"y":-7866.87985609099}}}},"1831":{"name":"cytochrome oxidase bd (menaquinol-8: 2 protons) (periplasm)_c0","bigg_id":"CYTBD2pp","reversibility":false,"label_x":-411.8159637451172,"label_y":-7484.73779296875,"gene_reaction_rule":"DNL43_RS00500 or DNL43_RS00495","genes":[{"name":"G_DNL43_RS00500","bigg_id":"DNL43_RS00500"},{"name":"G_DNL43_RS00495","bigg_id":"DNL43_RS00495"}],"metabolites":[{"bigg_id":"h2o_c","coefficient":1},{"bigg_id":"h_c","coefficient":-2},{"bigg_id":"h_e","coefficient":2},{"bigg_id":"mql8_c","coefficient":-1},{"bigg_id":"mqn8_c","coefficient":1},{"bigg_id":"o2_c","coefficient":-0.5}],"segments":{"11956":{"from_node_id":"12514","to_node_id":"12515","b1":null,"b2":null},"11957":{"from_node_id":"12516","to_node_id":"12515","b1":null,"b2":null},"11958":{"from_node_id":"12516","to_node_id":"12517","b1":{"x":-308.94117736816406,"y":-7678.35498046875},"b2":{"x":-290.94117736816406,"y":-7673.10498046875}},"11959":{"from_node_id":"12514","to_node_id":"12518","b1":{"x":-308.94117736816406,"y":-7810.35498046875},"b2":{"x":-290.94117736816406,"y":-7815.60498046875}},"11960":{"from_node_id":"12516","to_node_id":"12519","b1":{"x":-308.94117736816406,"y":-7678.35498046875},"b2":{"x":-326.94117736816406,"y":-7673.10498046875}},"11961":{"from_node_id":"12514","to_node_id":"12520","b1":{"x":-308.94117736816406,"y":-7810.35498046875},"b2":{"x":-326.94117736816406,"y":-7815.60498046875}},"11962":{"from_node_id":"12516","to_node_id":"12521","b1":{"x":-308.94117736816406,"y":-7682.35498046875},"b2":{"x":-308.94117736816406,"y":-7614.23779296875}},"11963":{"from_node_id":"12514","to_node_id":"12513","b1":{"x":-308.94117736816406,"y":-7806.35498046875},"b2":{"x":-308.94117736816406,"y":-7860.60498046875}}}},"1833":{"name":"cytochrome oxidase bo3 (ubiquinol-8: 2.5 protons)_c0","bigg_id":"CYTBO3pp","reversibility":false,"label_x":-740.0164184570312,"label_y":-7482.42724609375,"gene_reaction_rule":"DNL43_RS00495 and DNL43_RS00500","genes":[{"name":"G_DNL43_RS00495","bigg_id":"DNL43_RS00495"},{"name":"G_DNL43_RS00500","bigg_id":"DNL43_RS00500"}],"metabolites":[{"bigg_id":"h2o_c","coefficient":1},{"bigg_id":"h_c","coefficient":-2.5},{"bigg_id":"h_e","coefficient":2.5},{"bigg_id":"o2_c","coefficient":-0.5},{"bigg_id":"q8_m","coefficient":1},{"bigg_id":"q8h2_c","coefficient":-1}],"segments":{"11968":{"from_node_id":"12526","to_node_id":"12527","b1":null,"b2":null},"11969":{"from_node_id":"12528","to_node_id":"12527","b1":null,"b2":null},"11970":{"from_node_id":"12528","to_node_id":"12529","b1":{"x":-634.8303375244141,"y":-7676.04443359375},"b2":{"x":-616.8303375244141,"y":-7670.79443359375}},"11971":{"from_node_id":"12526","to_node_id":"12530","b1":{"x":-634.8303375244141,"y":-7808.04443359375},"b2":{"x":-616.8303375244141,"y":-7813.29443359375}},"11972":{"from_node_id":"12528","to_node_id":"12531","b1":{"x":-634.8303375244141,"y":-7676.04443359375},"b2":{"x":-652.8303375244141,"y":-7670.79443359375}},"11973":{"from_node_id":"12526","to_node_id":"12525","b1":{"x":-634.8303375244141,"y":-7804.04443359375},"b2":{"x":-634.8303375244141,"y":-7858.29443359375}},"11974":{"from_node_id":"12528","to_node_id":"12532","b1":{"x":-634.8303375244141,"y":-7680.04443359375},"b2":{"x":-634.8303375244141,"y":-7625.79443359375}},"11975":{"from_node_id":"12526","to_node_id":"12533","b1":{"x":-634.8303375244141,"y":-7808.04443359375},"b2":{"x":-652.8303375244141,"y":-7813.29443359375}}}},"1842":{"name":"diphosphate phosphohydrolase_c0","bigg_id":"PPA_1pp","reversibility":false,"label_x":212.63796997070312,"label_y":-7485.8056640625,"gene_reaction_rule":"DNL43_RS09905","genes":[{"name":"G_DNL43_RS09905","bigg_id":"DNL43_RS09905"}],"metabolites":[{"bigg_id":"h2o_c","coefficient":-1},{"bigg_id":"h_c","coefficient":1},{"bigg_id":"pi_c","coefficient":2},{"bigg_id":"ppi_c","coefficient":-1}],"segments":{"12033":{"from_node_id":"12591","to_node_id":"12592","b1":null,"b2":null},"12034":{"from_node_id":"12593","to_node_id":"12592","b1":null,"b2":null},"12035":{"from_node_id":"12591","to_node_id":"12594","b1":{"x":313.2015686035156,"y":-7820.66796875},"b2":{"x":295.2015686035156,"y":-7825.91796875}},"12036":{"from_node_id":"12593","to_node_id":"12595","b1":{"x":313.2015686035156,"y":-7692.66796875},"b2":{"x":313.2015686035156,"y":-7638.41796875}},"12037":{"from_node_id":"12593","to_node_id":"12596","b1":{"x":313.2015686035156,"y":-7688.66796875},"b2":{"x":295.2015686035156,"y":-7683.41796875}},"12038":{"from_node_id":"12591","to_node_id":"2894","b1":{"x":313.2015686035156,"y":-7816.66796875},"b2":{"x":313.2015686035156,"y":-7870.91796875}}}},"1843":{"name":"F(1)-ATPase_c0","bigg_id":"ATPS4mi","reversibility":false,"label_x":549.7349548339844,"label_y":-7494.21240234375,"gene_reaction_rule":"DNL43_RS08665 or (DNL43_RS08690 and DNL43_RS08685 and DNL43_RS08680 and DNL43_RS08700 and DNL43_RS08695) or DNL43_RS08670 or DNL43_RS08675","genes":[{"name":"G_DNL43_RS08665","bigg_id":"DNL43_RS08665"},{"name":"G_DNL43_RS08690","bigg_id":"DNL43_RS08690"},{"name":"G_DNL43_RS08685","bigg_id":"DNL43_RS08685"},{"name":"G_DNL43_RS08680","bigg_id":"DNL43_RS08680"},{"name":"G_DNL43_RS08700","bigg_id":"DNL43_RS08700"},{"name":"G_DNL43_RS08695","bigg_id":"DNL43_RS08695"},{"name":"G_DNL43_RS08670","bigg_id":"DNL43_RS08670"},{"name":"G_DNL43_RS08675","bigg_id":"DNL43_RS08675"}],"metabolites":[{"bigg_id":"adp_c","coefficient":1},{"bigg_id":"atp_c","coefficient":-1},{"bigg_id":"h2o_c","coefficient":-1},{"bigg_id":"h_c","coefficient":-3},{"bigg_id":"h_e","coefficient":4},{"bigg_id":"pi_c","coefficient":1}],"segments":{"12039":{"from_node_id":"12598","to_node_id":"12599","b1":null,"b2":null},"12040":{"from_node_id":"12600","to_node_id":"12599","b1":null,"b2":null},"12041":{"from_node_id":"12600","to_node_id":"12601","b1":{"x":641.0534362792969,"y":-7691.82958984375},"b2":{"x":641.0534362792969,"y":-7637.57958984375}},"12042":{"from_node_id":"12598","to_node_id":"12597","b1":{"x":641.0534362792969,"y":-7815.82958984375},"b2":{"x":641.0534362792969,"y":-7870.07958984375}},"12043":{"from_node_id":"12598","to_node_id":"12602","b1":{"x":641.0534362792969,"y":-7819.82958984375},"b2":{"x":659.0534362792969,"y":-7825.07958984375}},"12044":{"from_node_id":"12598","to_node_id":"12603","b1":{"x":641.0534362792969,"y":-7819.82958984375},"b2":{"x":623.0534362792969,"y":-7825.07958984375}},"12045":{"from_node_id":"12600","to_node_id":"12604","b1":{"x":641.0534362792969,"y":-7687.82958984375},"b2":{"x":659.0534362792969,"y":-7682.57958984375}},"12046":{"from_node_id":"12600","to_node_id":"12605","b1":{"x":641.0534362792969,"y":-7687.82958984375},"b2":{"x":623.0534362792969,"y":-7682.57958984375}}}},"1848":{"name":"Exchange for NH3_e0","bigg_id":"EX_nh3_e","reversibility":true,"label_x":-1619.458740234375,"label_y":-8997.3701171875,"gene_reaction_rule":"","genes":[],"metabolites":[{"bigg_id":"nh3_e","coefficient":-1}],"segments":{"12071":{"from_node_id":"12631","to_node_id":"12632","b1":null,"b2":null},"12072":{"from_node_id":"12633","to_node_id":"12632","b1":null,"b2":null},"12073":{"from_node_id":"12631","to_node_id":"12630","b1":{"x":-1634.458740234375,"y":-8945.3701171875},"b2":{"x":-1634.458740234375,"y":-8923.4775390625}}}},"1849":{"name":"TRANS-RXN-173.ce_c0","bigg_id":"NH4tr","reversibility":true,"label_x":-1619.458740234375,"label_y":-8679.7275390625,"gene_reaction_rule":"DNL43_RS03430","genes":[{"name":"G_DNL43_RS03430","bigg_id":"DNL43_RS03430"}],"metabolites":[{"bigg_id":"nh3_c","coefficient":1},{"bigg_id":"nh3_e","coefficient":-1}],"segments":{"12074":{"from_node_id":"12634","to_node_id":"12635","b1":null,"b2":null},"12075":{"from_node_id":"12636","to_node_id":"12635","b1":null,"b2":null},"12076":{"from_node_id":"12636","to_node_id":"12637","b1":{"x":-1634.458740234375,"y":-8627.7275390625},"b2":{"x":-1634.458740234375,"y":-8573.4775390625}},"12077":{"from_node_id":"12634","to_node_id":"12630","b1":{"x":-1634.458740234375,"y":-8751.7275390625},"b2":{"x":-1634.458740234375,"y":-8805.9775390625}}}},"1850":{"name":"TRANS-RXNBWI-115401.ce.maizeexp.OH_c0","bigg_id":"H2Oth","reversibility":true,"label_x":-1267.3141326904297,"label_y":-8679.521484375,"gene_reaction_rule":"","genes":[],"metabolites":[{"bigg_id":"h2o_c","coefficient":1},{"bigg_id":"h2o_e","coefficient":-1}],"segments":{"12078":{"from_node_id":"12638","to_node_id":"12639","b1":null,"b2":null},"12079":{"from_node_id":"12640","to_node_id":"12639","b1":null,"b2":null},"12080":{"from_node_id":"12640","to_node_id":"12641","b1":{"x":-1282.3141326904297,"y":-8627.521484375},"b2":{"x":-1282.3141326904297,"y":-8573.271484375}},"12081":{"from_node_id":"12638","to_node_id":"8091","b1":{"x":-1282.3141326904297,"y":-8751.521484375},"b2":{"x":-1282.3141326904297,"y":-8805.771484375}}}},"1851":{"name":"TRANS-RXNAVI-26568.ce_c0","bigg_id":"O2tu","reversibility":false,"label_x":-912.7482070922852,"label_y":-8681.171875,"gene_reaction_rule":"","genes":[],"metabolites":[{"bigg_id":"o2_c","coefficient":1},{"bigg_id":"o2_e","coefficient":-1}],"segments":{"12082":{"from_node_id":"12642","to_node_id":"12643","b1":null,"b2":null},"12083":{"from_node_id":"12644","to_node_id":"12643","b1":null,"b2":null},"12084":{"from_node_id":"12644","to_node_id":"12645","b1":{"x":-927.7482070922852,"y":-8629.171875},"b2":{"x":-927.7482070922852,"y":-8574.921875}},"12085":{"from_node_id":"12642","to_node_id":"8138","b1":{"x":-927.7482070922852,"y":-8753.171875},"b2":{"x":-927.7482070922852,"y":-8807.421875}}}},"1852":{"name":"CO2 transporter via diffusion_c0","bigg_id":"CO2tn","reversibility":true,"label_x":-628.5216217041016,"label_y":-8682.40234375,"gene_reaction_rule":"","genes":[],"metabolites":[{"bigg_id":"co2_c","coefficient":1},{"bigg_id":"co2_e","coefficient":-1}],"segments":{"12086":{"from_node_id":"12646","to_node_id":"12647","b1":null,"b2":null},"12087":{"from_node_id":"12648","to_node_id":"12647","b1":null,"b2":null},"12088":{"from_node_id":"12648","to_node_id":"12649","b1":{"x":-643.5216217041016,"y":-8630.40234375},"b2":{"x":-643.5216217041016,"y":-8576.15234375}},"12089":{"from_node_id":"12646","to_node_id":"8142","b1":{"x":-643.5216217041016,"y":-8754.40234375},"b2":{"x":-643.5216217041016,"y":-8808.65234375}}}},"1856":{"name":"phosphate-transporting ATPase_c0","bigg_id":"PIuabcpp","reversibility":false,"label_x":9.892450332641602,"label_y":-8671.9794921875,"gene_reaction_rule":"(DNL43_RS04835 and DNL43_RS11100 and DNL43_RS06705) or (DNL43_RS11085 and DNL43_RS04820 and DNL43_RS04815 and DNL43_RS11080) or (DNL43_RS08775 and DNL43_RS05530 and DNL43_RS03640 and DNL43_RS08760 and DNL43_RS04230 and DNL43_RS04225 and DNL43_RS04480) or (DNL43_RS11090 and DNL43_RS04825) or (DNL43_RS11095 and DNL43_RS04830)","genes":[{"name":"G_DNL43_RS04835","bigg_id":"DNL43_RS04835"},{"name":"G_DNL43_RS11100","bigg_id":"DNL43_RS11100"},{"name":"G_DNL43_RS06705","bigg_id":"DNL43_RS06705"},{"name":"G_DNL43_RS11085","bigg_id":"DNL43_RS11085"},{"name":"G_DNL43_RS04820","bigg_id":"DNL43_RS04820"},{"name":"G_DNL43_RS04815","bigg_id":"DNL43_RS04815"},{"name":"G_DNL43_RS11080","bigg_id":"DNL43_RS11080"},{"name":"G_DNL43_RS08775","bigg_id":"DNL43_RS08775"},{"name":"G_DNL43_RS05530","bigg_id":"DNL43_RS05530"},{"name":"G_DNL43_RS03640","bigg_id":"DNL43_RS03640"},{"name":"G_DNL43_RS08760","bigg_id":"DNL43_RS08760"},{"name":"G_DNL43_RS04230","bigg_id":"DNL43_RS04230"},{"name":"G_DNL43_RS04225","bigg_id":"DNL43_RS04225"},{"name":"G_DNL43_RS04480","bigg_id":"DNL43_RS04480"},{"name":"G_DNL43_RS11090","bigg_id":"DNL43_RS11090"},{"name":"G_DNL43_RS04825","bigg_id":"DNL43_RS04825"},{"name":"G_DNL43_RS11095","bigg_id":"DNL43_RS11095"},{"name":"G_DNL43_RS04830","bigg_id":"DNL43_RS04830"}],"metabolites":[{"bigg_id":"adp_c","coefficient":1},{"bigg_id":"atp_c","coefficient":-1},{"bigg_id":"h2o_c","coefficient":-1},{"bigg_id":"h_c","coefficient":1},{"bigg_id":"pi_c","coefficient":2},{"bigg_id":"pi_e","coefficient":-1}],"segments":{"12111":{"from_node_id":"12671","to_node_id":"12672","b1":null,"b2":null},"12112":{"from_node_id":"12673","to_node_id":"12672","b1":null,"b2":null},"12113":{"from_node_id":"12673","to_node_id":"12674","b1":{"x":-5.107549667358398,"y":-8619.9794921875},"b2":{"x":-5.107549667358398,"y":-8565.7294921875}},"12114":{"from_node_id":"12671","to_node_id":"12675","b1":{"x":-5.107549667358398,"y":-8747.9794921875},"b2":{"x":12.892450332641602,"y":-8753.2294921875}},"12115":{"from_node_id":"12671","to_node_id":"12676","b1":{"x":-5.107549667358398,"y":-8747.9794921875},"b2":{"x":-23.1075496673584,"y":-8753.2294921875}},"12116":{"from_node_id":"12673","to_node_id":"12677","b1":{"x":-5.107549667358398,"y":-8615.9794921875},"b2":{"x":12.892450332641602,"y":-8610.7294921875}},"12117":{"from_node_id":"12673","to_node_id":"12678","b1":{"x":-5.107549667358398,"y":-8615.9794921875},"b2":{"x":-23.1075496673584,"y":-8610.7294921875}},"12118":{"from_node_id":"12671","to_node_id":"8154","b1":{"x":-5.107549667358398,"y":-8743.9794921875},"b2":{"x":-5.107549667358398,"y":-8798.2294921875}}}},"1857":{"name":"sulfate transport in via proton symport_c0","bigg_id":"SO4t2pp","reversibility":false,"label_x":354.537841796875,"label_y":-8655.2158203125,"gene_reaction_rule":"","genes":[],"metabolites":[{"bigg_id":"h_c","coefficient":1},{"bigg_id":"h_e","coefficient":-1},{"bigg_id":"so4_c","coefficient":1},{"bigg_id":"so4_e","coefficient":-1}],"segments":{"12119":{"from_node_id":"12679","to_node_id":"12680","b1":null,"b2":null},"12120":{"from_node_id":"12681","to_node_id":"12680","b1":null,"b2":null},"12121":{"from_node_id":"12681","to_node_id":"12682","b1":{"x":339.537841796875,"y":-8603.2158203125},"b2":{"x":339.537841796875,"y":-8548.9658203125}},"12122":{"from_node_id":"12679","to_node_id":"12683","b1":{"x":339.537841796875,"y":-8731.2158203125},"b2":{"x":321.537841796875,"y":-8736.4658203125}},"12123":{"from_node_id":"12681","to_node_id":"12684","b1":{"x":339.537841796875,"y":-8599.2158203125},"b2":{"x":321.537841796875,"y":-8593.9658203125}},"12124":{"from_node_id":"12679","to_node_id":"8158","b1":{"x":339.537841796875,"y":-8727.2158203125},"b2":{"x":339.537841796875,"y":-8781.4658203125}}}},"1858":{"name":"Chloride/proton antiport_c0","bigg_id":"CLt3r_2","reversibility":true,"label_x":704.1257019042969,"label_y":-8657.875,"gene_reaction_rule":"DNL43_RS10950","genes":[{"name":"G_DNL43_RS10950","bigg_id":"DNL43_RS10950"}],"metabolites":[{"bigg_id":"cl_c","coefficient":2},{"bigg_id":"cl_e","coefficient":-2},{"bigg_id":"h_c","coefficient":-1},{"bigg_id":"h_e","coefficient":1}],"segments":{"12125":{"from_node_id":"12685","to_node_id":"12686","b1":null,"b2":null},"12126":{"from_node_id":"12687","to_node_id":"12686","b1":null,"b2":null},"12127":{"from_node_id":"12687","to_node_id":"12688","b1":{"x":689.1257019042969,"y":-8605.875},"b2":{"x":689.1257019042969,"y":-8551.625}},"12128":{"from_node_id":"12685","to_node_id":"8170","b1":{"x":689.1257019042969,"y":-8729.875},"b2":{"x":689.1257019042969,"y":-8784.125}},"12129":{"from_node_id":"12685","to_node_id":"12689","b1":{"x":689.1257019042969,"y":-8733.875},"b2":{"x":671.1257019042969,"y":-8739.125}},"12130":{"from_node_id":"12687","to_node_id":"12690","b1":{"x":689.1257019042969,"y":-8601.875},"b2":{"x":671.1257019042969,"y":-8596.625}}}},"1859":{"name":"TRANS-RXN-187.ce_c0","bigg_id":"DM_k_c","reversibility":true,"label_x":1033.6793212890625,"label_y":-8654.1044921875,"gene_reaction_rule":"DNL43_RS09080","genes":[{"name":"G_DNL43_RS09080","bigg_id":"DNL43_RS09080"}],"metabolites":[{"bigg_id":"k_c","coefficient":1},{"bigg_id":"k_e","coefficient":-1}],"segments":{"12131":{"from_node_id":"12691","to_node_id":"12692","b1":null,"b2":null},"12132":{"from_node_id":"12693","to_node_id":"12692","b1":null,"b2":null},"12133":{"from_node_id":"12693","to_node_id":"12694","b1":{"x":1018.6793212890625,"y":-8602.1044921875},"b2":{"x":1018.6793212890625,"y":-8547.8544921875}},"12134":{"from_node_id":"12691","to_node_id":"8174","b1":{"x":1018.6793212890625,"y":-8726.1044921875},"b2":{"x":1018.6793212890625,"y":-8780.3544921875}}}},"1860":{"name":"TRANS-RXN-141.ce_c0","bigg_id":"MG2tex","reversibility":true,"label_x":1378.6378173828125,"label_y":-8649.0986328125,"gene_reaction_rule":"DNL43_RS11965 and DNL43_RS10755 and DNL43_RS02250","genes":[{"name":"G_DNL43_RS11965","bigg_id":"DNL43_RS11965"},{"name":"G_DNL43_RS10755","bigg_id":"DNL43_RS10755"},{"name":"G_DNL43_RS02250","bigg_id":"DNL43_RS02250"}],"metabolites":[{"bigg_id":"mg2_c","coefficient":-1},{"bigg_id":"mg2_e","coefficient":1}],"segments":{"12135":{"from_node_id":"12695","to_node_id":"12696","b1":null,"b2":null},"12136":{"from_node_id":"12697","to_node_id":"12696","b1":null,"b2":null},"12137":{"from_node_id":"12695","to_node_id":"12698","b1":{"x":1363.6378173828125,"y":-8597.0986328125},"b2":{"x":1363.6378173828125,"y":-8542.8486328125}},"12138":{"from_node_id":"12697","to_node_id":"8178","b1":{"x":1363.6378173828125,"y":-8721.0986328125},"b2":{"x":1363.6378173828125,"y":-8775.3486328125}}}},"1862":{"name":"Mg2+-importing ATPase_c0","bigg_id":"MG2uabcpp","reversibility":false,"label_x":1785.0855712890625,"label_y":-8635.3349609375,"gene_reaction_rule":"","genes":[],"metabolites":[{"bigg_id":"adp_c","coefficient":1},{"bigg_id":"atp_c","coefficient":-1},{"bigg_id":"h2o_c","coefficient":-1},{"bigg_id":"h_c","coefficient":1},{"bigg_id":"mg2_c","coefficient":1},{"bigg_id":"mg2_e","coefficient":-1},{"bigg_id":"pi_c","coefficient":1}],"segments":{"12148":{"from_node_id":"12708","to_node_id":"12709","b1":null,"b2":null},"12149":{"from_node_id":"12710","to_node_id":"12709","b1":null,"b2":null},"12150":{"from_node_id":"12710","to_node_id":"12711","b1":{"x":1770.0855712890625,"y":-8579.3349609375},"b2":{"x":1752.0855712890625,"y":-8574.0849609375}},"12151":{"from_node_id":"12708","to_node_id":"12712","b1":{"x":1770.0855712890625,"y":-8707.3349609375},"b2":{"x":1795.5093994140625,"y":-8724.60546875}},"12152":{"from_node_id":"12708","to_node_id":"12713","b1":{"x":1770.0855712890625,"y":-8711.3349609375},"b2":{"x":1752.0855712890625,"y":-8716.5849609375}},"12153":{"from_node_id":"12710","to_node_id":"12714","b1":{"x":1770.0855712890625,"y":-8579.3349609375},"b2":{"x":1788.0855712890625,"y":-8574.0849609375}},"12154":{"from_node_id":"12710","to_node_id":"12706","b1":{"x":1770.0855712890625,"y":-8583.3349609375},"b2":{"x":1770.0855712890625,"y":-8529.0849609375}},"12155":{"from_node_id":"12708","to_node_id":"12715","b1":{"x":1770.0855712890625,"y":-8711.3349609375},"b2":{"x":1769.5955810546875,"y":-8792.857421875}},"12156":{"from_node_id":"12710","to_node_id":"12716","b1":{"x":1770.0855712890625,"y":-8579.3349609375},"b2":{"x":1806.0855712890625,"y":-8589.0849609375}}}},"1863":{"name":"calcium transport in/out via proton antiporter_c0","bigg_id":"CA2t3pp","reversibility":false,"label_x":2253.5318603515625,"label_y":-8647.4609375,"gene_reaction_rule":"","genes":[],"metabolites":[{"bigg_id":"ca2_c","coefficient":1},{"bigg_id":"ca2_e","coefficient":-1},{"bigg_id":"h_c","coefficient":-1},{"bigg_id":"h_e","coefficient":1}],"segments":{"12157":{"from_node_id":"12717","to_node_id":"12718","b1":null,"b2":null},"12158":{"from_node_id":"12719","to_node_id":"12718","b1":null,"b2":null},"12159":{"from_node_id":"12719","to_node_id":"12720","b1":{"x":2238.5318603515625,"y":-8595.4609375},"b2":{"x":2238.5318603515625,"y":-8541.2109375}},"12160":{"from_node_id":"12717","to_node_id":"8182","b1":{"x":2238.5318603515625,"y":-8719.4609375},"b2":{"x":2238.5318603515625,"y":-8773.7109375}},"12161":{"from_node_id":"12717","to_node_id":"12721","b1":{"x":2238.5318603515625,"y":-8723.4609375},"b2":{"x":2220.5318603515625,"y":-8728.7109375}},"12162":{"from_node_id":"12719","to_node_id":"12722","b1":{"x":2238.5318603515625,"y":-8591.4609375},"b2":{"x":2220.5318603515625,"y":-8586.2109375}}}},"1864":{"name":"TRANS-RXNBWI-115525.ce.maizeexp.NA+_c0","bigg_id":"NAt7","reversibility":true,"label_x":2669.2747802734375,"label_y":-8652.67578125,"gene_reaction_rule":"(DNL43_RS07795 and DNL43_RS04675) or DNL43_RS05710 or DNL43_RS05715 or DNL43_RS04520 or DNL43_RS01630 or (DNL43_RS10310 and DNL43_RS10890 and DNL43_RS06945 and DNL43_RS02880) or (DNL43_RS10310 and DNL43_RS10890 and DNL43_RS06945 and DNL43_RS02880)","genes":[{"name":"G_DNL43_RS07795","bigg_id":"DNL43_RS07795"},{"name":"G_DNL43_RS04675","bigg_id":"DNL43_RS04675"},{"name":"G_DNL43_RS05710","bigg_id":"DNL43_RS05710"},{"name":"G_DNL43_RS05715","bigg_id":"DNL43_RS05715"},{"name":"G_DNL43_RS04520","bigg_id":"DNL43_RS04520"},{"name":"G_DNL43_RS01630","bigg_id":"DNL43_RS01630"},{"name":"G_DNL43_RS10310","bigg_id":"DNL43_RS10310"},{"name":"G_DNL43_RS10890","bigg_id":"DNL43_RS10890"},{"name":"G_DNL43_RS06945","bigg_id":"DNL43_RS06945"},{"name":"G_DNL43_RS02880","bigg_id":"DNL43_RS02880"}],"metabolites":[{"bigg_id":"h_c","coefficient":-2},{"bigg_id":"h_e","coefficient":2},{"bigg_id":"na1_c","coefficient":1},{"bigg_id":"na1_e","coefficient":-1}],"segments":{"12163":{"from_node_id":"12723","to_node_id":"12724","b1":null,"b2":null},"12164":{"from_node_id":"12725","to_node_id":"12724","b1":null,"b2":null},"12165":{"from_node_id":"12723","to_node_id":"12726","b1":{"x":2654.2747802734375,"y":-8728.67578125},"b2":{"x":2636.2747802734375,"y":-8733.92578125}},"12166":{"from_node_id":"12725","to_node_id":"12727","b1":{"x":2654.2747802734375,"y":-8600.67578125},"b2":{"x":2626.5806884765625,"y":-8590.2734375}},"12167":{"from_node_id":"12725","to_node_id":"12728","b1":{"x":2654.2747802734375,"y":-8596.67578125},"b2":{"x":2654.7371826171875,"y":-8568.3486328125}},"12168":{"from_node_id":"12723","to_node_id":"8186","b1":{"x":2654.2747802734375,"y":-8724.67578125},"b2":{"x":2654.2747802734375,"y":-8778.92578125}}}},"1866":{"name":"Na+/glutamate symport_c0","bigg_id":"GLUNA1tm","reversibility":true,"label_x":2946.9637451171875,"label_y":-8654.568359375,"gene_reaction_rule":"DNL43_RS03865","genes":[{"name":"G_DNL43_RS03865","bigg_id":"DNL43_RS03865"}],"metabolites":[{"bigg_id":"glu__L_c","coefficient":1},{"bigg_id":"glu__L_e","coefficient":-1},{"bigg_id":"na1_c","coefficient":1},{"bigg_id":"na1_e","coefficient":-1}],"segments":{"12175":{"from_node_id":"12735","to_node_id":"12736","b1":null,"b2":null},"12176":{"from_node_id":"12737","to_node_id":"12736","b1":null,"b2":null},"12177":{"from_node_id":"12737","to_node_id":"12738","b1":{"x":2931.9637451171875,"y":-8598.568359375},"b2":{"x":2949.9637451171875,"y":-8593.318359375}},"12178":{"from_node_id":"12735","to_node_id":"12739","b1":{"x":2931.9637451171875,"y":-8726.568359375},"b2":{"x":2952.6925048828125,"y":-8746.26953125}},"12179":{"from_node_id":"12737","to_node_id":"12734","b1":{"x":2931.9637451171875,"y":-8602.568359375},"b2":{"x":2931.9637451171875,"y":-8548.318359375}},"12180":{"from_node_id":"12735","to_node_id":"12740","b1":{"x":2931.9637451171875,"y":-8730.568359375},"b2":{"x":2931.5382080078125,"y":-8788.791015625}}}},"1868":{"name":"Copper transport via ABC system_c0","bigg_id":"Cuabc","reversibility":false,"label_x":3894.9747314453125,"label_y":-8640.453125,"gene_reaction_rule":"DNL43_RS07755 and DNL43_RS08030 and DNL43_RS03605","genes":[{"name":"G_DNL43_RS07755","bigg_id":"DNL43_RS07755"},{"name":"G_DNL43_RS08030","bigg_id":"DNL43_RS08030"},{"name":"G_DNL43_RS03605","bigg_id":"DNL43_RS03605"}],"metabolites":[{"bigg_id":"adp_c","coefficient":1},{"bigg_id":"atp_c","coefficient":-1},{"bigg_id":"cu2_c","coefficient":1},{"bigg_id":"cu2_e","coefficient":-1},{"bigg_id":"h2o_c","coefficient":-1},{"bigg_id":"h_c","coefficient":1},{"bigg_id":"pi_c","coefficient":1}],"segments":{"12190":{"from_node_id":"12750","to_node_id":"12751","b1":null,"b2":null},"12191":{"from_node_id":"12752","to_node_id":"12751","b1":null,"b2":null},"12192":{"from_node_id":"12752","to_node_id":"12753","b1":{"x":3879.9747314453125,"y":-8588.453125},"b2":{"x":3879.9747314453125,"y":-8534.203125}},"12193":{"from_node_id":"12750","to_node_id":"12754","b1":{"x":3879.9747314453125,"y":-8716.453125},"b2":{"x":3897.9747314453125,"y":-8721.703125}},"12194":{"from_node_id":"12752","to_node_id":"12755","b1":{"x":3879.9747314453125,"y":-8584.453125},"b2":{"x":3897.9747314453125,"y":-8579.203125}},"12195":{"from_node_id":"12750","to_node_id":"8194","b1":{"x":3879.9747314453125,"y":-8712.453125},"b2":{"x":3879.9747314453125,"y":-8766.703125}},"12196":{"from_node_id":"12750","to_node_id":"12756","b1":{"x":3879.9747314453125,"y":-8716.453125},"b2":{"x":3861.9747314453125,"y":-8721.703125}},"12197":{"from_node_id":"12752","to_node_id":"12757","b1":{"x":3879.9747314453125,"y":-8584.453125},"b2":{"x":3861.9747314453125,"y":-8579.203125}},"12198":{"from_node_id":"12752","to_node_id":"12758","b1":{"x":3879.9747314453125,"y":-8584.453125},"b2":{"x":3843.9747314453125,"y":-8594.203125}}}},"1869":{"name":"ZN2t4_c0","bigg_id":"ZN2t4pp","reversibility":true,"label_x":4328.4986572265625,"label_y":-8639.6298828125,"gene_reaction_rule":"DNL43_RS08240","genes":[{"name":"G_DNL43_RS08240","bigg_id":"DNL43_RS08240"}],"metabolites":[{"bigg_id":"h_c","coefficient":1},{"bigg_id":"h_e","coefficient":-1},{"bigg_id":"k_c","coefficient":1},{"bigg_id":"k_e","coefficient":-1},{"bigg_id":"zn2_c","coefficient":-1},{"bigg_id":"zn2_e","coefficient":1}],"segments":{"12199":{"from_node_id":"12759","to_node_id":"12760","b1":null,"b2":null},"12200":{"from_node_id":"12761","to_node_id":"12760","b1":null,"b2":null},"12201":{"from_node_id":"12761","to_node_id":"12762","b1":{"x":4313.4986572265625,"y":-8715.6298828125},"b2":{"x":4331.4986572265625,"y":-8720.8798828125}},"12202":{"from_node_id":"12759","to_node_id":"12763","b1":{"x":4313.4986572265625,"y":-8587.6298828125},"b2":{"x":4295.0455322265625,"y":-8572.59375}},"12203":{"from_node_id":"12761","to_node_id":"12764","b1":{"x":4313.4986572265625,"y":-8715.6298828125},"b2":{"x":4295.4986572265625,"y":-8720.8798828125}},"12204":{"from_node_id":"12759","to_node_id":"12765","b1":{"x":4313.4986572265625,"y":-8583.6298828125},"b2":{"x":4331.4986572265625,"y":-8578.3798828125}},"12205":{"from_node_id":"12759","to_node_id":"12766","b1":{"x":4313.4986572265625,"y":-8583.6298828125},"b2":{"x":4313.9517822265625,"y":-8553.005859375}},"12206":{"from_node_id":"12761","to_node_id":"8198","b1":{"x":4313.4986572265625,"y":-8711.6298828125},"b2":{"x":4313.4986572265625,"y":-8765.8798828125}}}},"1871":{"name":"zinc transport via ABC system_c0","bigg_id":"ZNabcpp","reversibility":false,"label_x":4714.3619384765625,"label_y":-8642.166015625,"gene_reaction_rule":"DNL43_RS05985 or DNL43_RS00400 or DNL43_RS00395","genes":[{"name":"G_DNL43_RS05985","bigg_id":"DNL43_RS05985"},{"name":"G_DNL43_RS00400","bigg_id":"DNL43_RS00400"},{"name":"G_DNL43_RS00395","bigg_id":"DNL43_RS00395"}],"metabolites":[{"bigg_id":"adp_c","coefficient":1},{"bigg_id":"atp_c","coefficient":-1},{"bigg_id":"h2o_c","coefficient":-1},{"bigg_id":"h_c","coefficient":1},{"bigg_id":"pi_c","coefficient":1},{"bigg_id":"zn2_c","coefficient":1},{"bigg_id":"zn2_e","coefficient":-1}],"segments":{"12216":{"from_node_id":"12776","to_node_id":"12777","b1":null,"b2":null},"12217":{"from_node_id":"12778","to_node_id":"12777","b1":null,"b2":null},"12218":{"from_node_id":"12778","to_node_id":"12779","b1":{"x":4699.3619384765625,"y":-8586.166015625},"b2":{"x":4681.3619384765625,"y":-8580.916015625}},"12219":{"from_node_id":"12776","to_node_id":"12780","b1":{"x":4699.3619384765625,"y":-8714.166015625},"b2":{"x":4736.2681884765625,"y":-8736.123046875}},"12220":{"from_node_id":"12776","to_node_id":"12781","b1":{"x":4699.3619384765625,"y":-8718.166015625},"b2":{"x":4681.3619384765625,"y":-8723.416015625}},"12221":{"from_node_id":"12778","to_node_id":"12782","b1":{"x":4699.3619384765625,"y":-8586.166015625},"b2":{"x":4717.3619384765625,"y":-8580.916015625}},"12222":{"from_node_id":"12778","to_node_id":"12783","b1":{"x":4699.3619384765625,"y":-8586.166015625},"b2":{"x":4735.3619384765625,"y":-8595.916015625}},"12223":{"from_node_id":"12778","to_node_id":"12775","b1":{"x":4699.3619384765625,"y":-8590.166015625},"b2":{"x":4699.3619384765625,"y":-8535.916015625}},"12224":{"from_node_id":"12776","to_node_id":"12784","b1":{"x":4699.3619384765625,"y":-8718.166015625},"b2":{"x":4696.6021728515625,"y":-8771.85546875}}}},"1872":{"name":"cobalt (Co+2) transport via diffusion (extracellular to periplasm)_c0","bigg_id":"COBALT2tex","reversibility":true,"label_x":5045.3668212890625,"label_y":-8638.9912109375,"gene_reaction_rule":"DNL43_RS11965 and DNL43_RS10755 and DNL43_RS02250","genes":[{"name":"G_DNL43_RS11965","bigg_id":"DNL43_RS11965"},{"name":"G_DNL43_RS10755","bigg_id":"DNL43_RS10755"},{"name":"G_DNL43_RS02250","bigg_id":"DNL43_RS02250"}],"metabolites":[{"bigg_id":"cobalt2_c","coefficient":-1},{"bigg_id":"cobalt2_e","coefficient":1}],"segments":{"12225":{"from_node_id":"12785","to_node_id":"12786","b1":null,"b2":null},"12226":{"from_node_id":"12787","to_node_id":"12786","b1":null,"b2":null},"12227":{"from_node_id":"12785","to_node_id":"12788","b1":{"x":5030.3668212890625,"y":-8586.9912109375},"b2":{"x":5030.3668212890625,"y":-8532.7412109375}},"12228":{"from_node_id":"12787","to_node_id":"8202","b1":{"x":5030.3668212890625,"y":-8710.9912109375},"b2":{"x":5030.3668212890625,"y":-8765.2412109375}}}},"1873":{"name":"manganese transport in via proton symport_c0","bigg_id":"MNt2","reversibility":false,"label_x":5586.1229248046875,"label_y":-8621.9560546875,"gene_reaction_rule":"DNL43_RS05665 and DNL43_RS03460","genes":[{"name":"G_DNL43_RS05665","bigg_id":"DNL43_RS05665"},{"name":"G_DNL43_RS03460","bigg_id":"DNL43_RS03460"}],"metabolites":[{"bigg_id":"h_c","coefficient":1},{"bigg_id":"h_e","coefficient":-1},{"bigg_id":"mn2_c","coefficient":1},{"bigg_id":"mn2_e","coefficient":-1}],"segments":{"12229":{"from_node_id":"12789","to_node_id":"12790","b1":null,"b2":null},"12230":{"from_node_id":"12791","to_node_id":"12790","b1":null,"b2":null},"12231":{"from_node_id":"12791","to_node_id":"12792","b1":{"x":5571.1229248046875,"y":-8569.9560546875},"b2":{"x":5554.9940185546875,"y":-8552.5751953125}},"12232":{"from_node_id":"12789","to_node_id":"12793","b1":{"x":5571.1229248046875,"y":-8697.9560546875},"b2":{"x":5553.1229248046875,"y":-8703.2060546875}},"12233":{"from_node_id":"12791","to_node_id":"12794","b1":{"x":5571.1229248046875,"y":-8565.9560546875},"b2":{"x":5571.5574951171875,"y":-8542.271484375}},"12234":{"from_node_id":"12789","to_node_id":"8214","b1":{"x":5571.1229248046875,"y":-8693.9560546875},"b2":{"x":5571.1229248046875,"y":-8748.2060546875}}}},"1874":{"name":"Methanol diffusion_c0","bigg_id":"MEOHtex","reversibility":true,"label_x":5979.4398193359375,"label_y":-8620.5517578125,"gene_reaction_rule":"","genes":[],"metabolites":[{"bigg_id":"meoh_c","coefficient":1},{"bigg_id":"meoh_e","coefficient":-1}],"segments":{"12235":{"from_node_id":"12795","to_node_id":"12796","b1":null,"b2":null},"12236":{"from_node_id":"12797","to_node_id":"12796","b1":null,"b2":null},"12237":{"from_node_id":"12797","to_node_id":"12798","b1":{"x":5964.4398193359375,"y":-8568.5517578125},"b2":{"x":5964.4398193359375,"y":-8514.3017578125}},"12238":{"from_node_id":"12795","to_node_id":"8218","b1":{"x":5964.4398193359375,"y":-8692.5517578125},"b2":{"x":5964.4398193359375,"y":-8746.8017578125}}}},"1875":{"name":"Cadmium-translocating P-type ATPase_c0","bigg_id":"CD2abc1","reversibility":false,"label_x":6417.7825927734375,"label_y":-8612.720703125,"gene_reaction_rule":"DNL43_RS07755 and DNL43_RS08030 and DNL43_RS03605","genes":[{"name":"G_DNL43_RS07755","bigg_id":"DNL43_RS07755"},{"name":"G_DNL43_RS08030","bigg_id":"DNL43_RS08030"},{"name":"G_DNL43_RS03605","bigg_id":"DNL43_RS03605"}],"metabolites":[{"bigg_id":"adp_c","coefficient":1},{"bigg_id":"atp_c","coefficient":-1},{"bigg_id":"cd2_c","coefficient":-1},{"bigg_id":"cd2_e","coefficient":1},{"bigg_id":"h2o_c","coefficient":-1},{"bigg_id":"h_c","coefficient":1},{"bigg_id":"pi_c","coefficient":1}],"segments":{"12239":{"from_node_id":"12799","to_node_id":"12800","b1":null,"b2":null},"12240":{"from_node_id":"12801","to_node_id":"12800","b1":null,"b2":null},"12241":{"from_node_id":"12801","to_node_id":"12802","b1":{"x":6402.7825927734375,"y":-8688.720703125},"b2":{"x":6420.7825927734375,"y":-8693.970703125}},"12242":{"from_node_id":"12799","to_node_id":"12803","b1":{"x":6402.7825927734375,"y":-8560.720703125},"b2":{"x":6432.7249755859375,"y":-8547.9267578125}},"12243":{"from_node_id":"12799","to_node_id":"12804","b1":{"x":6402.7825927734375,"y":-8556.720703125},"b2":{"x":6402.3572998046875,"y":-8503.1044921875}},"12244":{"from_node_id":"12801","to_node_id":"8246","b1":{"x":6402.7825927734375,"y":-8684.720703125},"b2":{"x":6402.7825927734375,"y":-8752.7900390625}},"12245":{"from_node_id":"12799","to_node_id":"12805","b1":{"x":6402.7825927734375,"y":-8556.720703125},"b2":{"x":6384.7825927734375,"y":-8551.470703125}},"12246":{"from_node_id":"12801","to_node_id":"12806","b1":{"x":6402.7825927734375,"y":-8688.720703125},"b2":{"x":6384.7825927734375,"y":-8693.970703125}},"12247":{"from_node_id":"12801","to_node_id":"12807","b1":{"x":6402.7825927734375,"y":-8688.720703125},"b2":{"x":6366.7825927734375,"y":-8678.970703125}}}},"1877":{"name":"cadminum transport out via antiport_c0","bigg_id":"CD2t4pp","reversibility":true,"label_x":6756.2664794921875,"label_y":-8619.5439453125,"gene_reaction_rule":"DNL43_RS08240","genes":[{"name":"G_DNL43_RS08240","bigg_id":"DNL43_RS08240"}],"metabolites":[{"bigg_id":"cd2_c","coefficient":-1},{"bigg_id":"cd2_e","coefficient":1},{"bigg_id":"h_c","coefficient":1},{"bigg_id":"h_e","coefficient":-1},{"bigg_id":"k_c","coefficient":1},{"bigg_id":"k_e","coefficient":-1}],"segments":{"12256":{"from_node_id":"12816","to_node_id":"12817","b1":null,"b2":null},"12257":{"from_node_id":"12818","to_node_id":"12817","b1":null,"b2":null},"12258":{"from_node_id":"12816","to_node_id":"12811","b1":{"x":6741.2664794921875,"y":-8567.5439453125},"b2":{"x":6741.2664794921875,"y":-8513.2939453125}},"12259":{"from_node_id":"12818","to_node_id":"12819","b1":{"x":6741.2664794921875,"y":-8691.5439453125},"b2":{"x":6741.2664794921875,"y":-8745.7939453125}},"12260":{"from_node_id":"12818","to_node_id":"12820","b1":{"x":6741.2664794921875,"y":-8695.5439453125},"b2":{"x":6723.2664794921875,"y":-8700.7939453125}},"12261":{"from_node_id":"12816","to_node_id":"12821","b1":{"x":6741.2664794921875,"y":-8563.5439453125},"b2":{"x":6723.2664794921875,"y":-8558.2939453125}},"12262":{"from_node_id":"12818","to_node_id":"12822","b1":{"x":6741.2664794921875,"y":-8695.5439453125},"b2":{"x":6759.2664794921875,"y":-8700.7939453125}},"12263":{"from_node_id":"12816","to_node_id":"12823","b1":{"x":6741.2664794921875,"y":-8563.5439453125},"b2":{"x":6759.2664794921875,"y":-8558.2939453125}}}},"1888":{"name":"L-Glutamate:NADP+ oxidoreductase (transaminating)_c0","bigg_id":"GLUDys","reversibility":false,"label_x":-543.2570052123315,"label_y":-6435.9769788029125,"gene_reaction_rule":"DNL43_RS05710 and DNL43_RS05715","genes":[{"name":"G_DNL43_RS05710","bigg_id":"DNL43_RS05710"},{"name":"G_DNL43_RS05715","bigg_id":"DNL43_RS05715"}],"metabolites":[{"bigg_id":"akg_c","coefficient":-1},{"bigg_id":"gln__L_c","coefficient":-1},{"bigg_id":"glu__L_c","coefficient":2},{"bigg_id":"h_c","coefficient":-1},{"bigg_id":"nadp_c","coefficient":1},{"bigg_id":"nadph_c","coefficient":-1}],"segments":{"12337":{"from_node_id":"12897","to_node_id":"12898","b1":null,"b2":null},"12338":{"from_node_id":"12899","to_node_id":"12898","b1":null,"b2":null},"12339":{"from_node_id":"12897","to_node_id":"12900","b1":{"x":-584.4257990123624,"y":-6517.852372446868},"b2":{"x":-583.5865818137072,"y":-6572.096369229071}},"12340":{"from_node_id":"12897","to_node_id":"16558","b1":{"x":-584.363921246563,"y":-6521.851893810991},"b2":{"x":-648.3536118995496,"y":-6640.511063203756}},"12341":{"from_node_id":"12899","to_node_id":"823","b1":{"x":-586.3440097521448,"y":-6393.867210158962},"b2":{"x":-610.3732297547886,"y":-6275.25108846273}},"12342":{"from_node_id":"12897","to_node_id":"12902","b1":{"x":-584.363921246563,"y":-6521.851893810991},"b2":{"x":-563.9816531429237,"y":-6545.248108624059}},"12343":{"from_node_id":"12899","to_node_id":"12903","b1":{"x":-586.4058875179448,"y":-6389.867688794836},"b2":{"x":-566.1860485495296,"y":-6372.823753777075}},"12344":{"from_node_id":"12897","to_node_id":"12904","b1":{"x":-584.363921246563,"y":-6521.851893810991},"b2":{"x":-546.2158638848937,"y":-6527.66871918749}}}},"1919":{"name":"2-Phosphoglycolate phosphohydrolase_c0","bigg_id":"PGLYCPh","reversibility":false,"label_x":4075.3588256835938,"label_y":-1867.231689453125,"gene_reaction_rule":"DNL43_RS02925","genes":[{"name":"G_DNL43_RS02925","bigg_id":"DNL43_RS02925"}],"metabolites":[{"bigg_id":"2pglyc_c","coefficient":-1},{"bigg_id":"glyclt_c","coefficient":1},{"bigg_id":"h2o_c","coefficient":-1},{"bigg_id":"pi_c","coefficient":1}],"segments":{"12556":{"from_node_id":"13116","to_node_id":"13117","b1":null,"b2":null},"12557":{"from_node_id":"13118","to_node_id":"13117","b1":null,"b2":null},"12558":{"from_node_id":"13116","to_node_id":"6057","b1":{"x":4060.3588256835938,"y":-1939.231689453125},"b2":{"x":4060.3588256835938,"y":-1963.585205078125}},"12559":{"from_node_id":"13118","to_node_id":"13119","b1":{"x":4060.3588256835938,"y":-1815.231689453125},"b2":{"x":4058.0591430664062,"y":-1779.379638671875}},"12560":{"from_node_id":"13116","to_node_id":"13120","b1":{"x":4060.3588256835938,"y":-1943.231689453125},"b2":{"x":4044.6585083007812,"y":-1955.381103515625}},"12561":{"from_node_id":"13118","to_node_id":"13121","b1":{"x":4060.3588256835938,"y":-1811.231689453125},"b2":{"x":4044.6586303710938,"y":-1805.981201171875}}}},"1920":{"name":"glycolate:NADP+ oxidoreductase_c0","bigg_id":"GLYCLTDyr","reversibility":false,"label_x":4372.026062011719,"label_y":-1478.135986328125,"gene_reaction_rule":"DNL43_RS05965 or DNL43_RS05965","genes":[{"name":"G_DNL43_RS05965","bigg_id":"DNL43_RS05965"}],"metabolites":[{"bigg_id":"glx_c","coefficient":-1},{"bigg_id":"glyclt_c","coefficient":1},{"bigg_id":"h_c","coefficient":-1},{"bigg_id":"nadp_c","coefficient":1},{"bigg_id":"nadph_c","coefficient":-1}],"segments":{"12562":{"from_node_id":"13122","to_node_id":"13123","b1":null,"b2":null},"12563":{"from_node_id":"13124","to_node_id":"13123","b1":null,"b2":null},"12564":{"from_node_id":"13122","to_node_id":"13132","b1":{"x":4357.026062011719,"y":-1426.135986328125},"b2":{"x":4322.529968261719,"y":-1259.198486328125}},"12565":{"from_node_id":"13124","to_node_id":"13119","b1":{"x":4357.026062011719,"y":-1550.135986328125},"b2":{"x":4304.131896972656,"y":-1680.277587890625}},"12566":{"from_node_id":"13122","to_node_id":"13126","b1":{"x":4357.026062011719,"y":-1422.135986328125},"b2":{"x":4375.026062011719,"y":-1416.885986328125}},"12567":{"from_node_id":"13124","to_node_id":"13127","b1":{"x":4357.026062011719,"y":-1554.135986328125},"b2":{"x":4339.026062011719,"y":-1559.385986328125}},"12568":{"from_node_id":"13122","to_node_id":"13128","b1":{"x":4357.026062011719,"y":-1422.135986328125},"b2":{"x":4339.026062011719,"y":-1416.885986328125}}}},"1921":{"name":"Glycolate:NAD+ oxidoreductase_c0","bigg_id":"GLYCLTDxr","reversibility":false,"label_x":3831.7855615551343,"label_y":-1475.6029527821247,"gene_reaction_rule":"DNL43_RS05965","genes":[{"name":"G_DNL43_RS05965","bigg_id":"DNL43_RS05965"}],"metabolites":[{"bigg_id":"glx_c","coefficient":-1},{"bigg_id":"glyclt_c","coefficient":1},{"bigg_id":"h_c","coefficient":-1},{"bigg_id":"nad_c","coefficient":1},{"bigg_id":"nadh_c","coefficient":-1}],"segments":{"12569":{"from_node_id":"13129","to_node_id":"13130","b1":null,"b2":null},"12570":{"from_node_id":"13131","to_node_id":"13130","b1":null,"b2":null},"12571":{"from_node_id":"13129","to_node_id":"13132","b1":{"x":3816.7855615551343,"y":-1423.6029527821247},"b2":{"x":3860.4806909496656,"y":-1256.6649645008747}},"12572":{"from_node_id":"13131","to_node_id":"13119","b1":{"x":3816.7855615551343,"y":-1547.6029527821247},"b2":{"x":3901.8761377270093,"y":-1684.6434801258747}},"12573":{"from_node_id":"13129","to_node_id":"13133","b1":{"x":3816.7855615551343,"y":-1419.6029527821247},"b2":{"x":3834.7855615551343,"y":-1414.3529527821247}},"12574":{"from_node_id":"13131","to_node_id":"13134","b1":{"x":3816.7855615551343,"y":-1551.6029527821247},"b2":{"x":3798.785561555135,"y":-1556.8529527821247}},"12575":{"from_node_id":"13129","to_node_id":"13135","b1":{"x":3816.7855615551343,"y":-1419.6029527821247},"b2":{"x":3798.785561555135,"y":-1414.3529527821247}}}},"1935":{"name":"ATP:dTMP phosphotransferase_c0","bigg_id":"DTMPK","reversibility":true,"label_x":5838.72607421875,"label_y":543.6320648193359,"gene_reaction_rule":"DNL43_RS11235","genes":[{"name":"G_DNL43_RS11235","bigg_id":"DNL43_RS11235"}],"metabolites":[{"bigg_id":"adp_c","coefficient":1},{"bigg_id":"atp_c","coefficient":-1},{"bigg_id":"dtdp_c","coefficient":1},{"bigg_id":"dtmp_c","coefficient":-1},{"bigg_id":"h_c","coefficient":-1}],"segments":{"12660":{"from_node_id":"13221","to_node_id":"13222","b1":null,"b2":null},"12661":{"from_node_id":"13223","to_node_id":"13222","b1":null,"b2":null},"12662":{"from_node_id":"13223","to_node_id":"13224","b1":{"x":5823.72607421875,"y":599.6320648193359},"b2":{"x":5841.72607421875,"y":604.8820648193359}},"12663":{"from_node_id":"13221","to_node_id":"13225","b1":{"x":5823.72607421875,"y":467.63206481933594},"b2":{"x":5805.72607421875,"y":462.38206481933594}},"12664":{"from_node_id":"13223","to_node_id":"9969","b1":{"x":5823.72607421875,"y":595.6320648193359},"b2":{"x":5823.72607421875,"y":649.8820648193359}},"12665":{"from_node_id":"13221","to_node_id":"13226","b1":{"x":5823.72607421875,"y":471.63206481933594},"b2":{"x":5823.72607421875,"y":417.38206481933594}},"12666":{"from_node_id":"13221","to_node_id":"13227","b1":{"x":5823.72607421875,"y":467.63206481933594},"b2":{"x":5841.72607421875,"y":462.38206481933594}}}},"1939":{"name":"dUTP nucleotidohydrolase_c0","bigg_id":"DUTPDPn","reversibility":false,"label_x":5430.3121337890625,"label_y":556.3764419555664,"gene_reaction_rule":"DNL43_RS11395","genes":[{"name":"G_DNL43_RS11395","bigg_id":"DNL43_RS11395"}],"metabolites":[{"bigg_id":"dump_c","coefficient":1},{"bigg_id":"dutp_c","coefficient":-1},{"bigg_id":"h2o_c","coefficient":-1},{"bigg_id":"h_c","coefficient":2},{"bigg_id":"ppi_c","coefficient":1}],"segments":{"12687":{"from_node_id":"13248","to_node_id":"13249","b1":null,"b2":null},"12688":{"from_node_id":"13250","to_node_id":"13249","b1":null,"b2":null},"12689":{"from_node_id":"13250","to_node_id":"1010","b1":{"x":5415.3121337890625,"y":608.3764419555664},"b2":{"x":5415.3121337890625,"y":662.6264419555664}},"12690":{"from_node_id":"13248","to_node_id":"1017","b1":{"x":5415.3121337890625,"y":484.3764419555664},"b2":{"x":5415.3121337890625,"y":430.1264419555664}},"12691":{"from_node_id":"13248","to_node_id":"13252","b1":{"x":5415.3121337890625,"y":480.3764419555664},"b2":{"x":5433.3121337890625,"y":475.1264419555664}},"12692":{"from_node_id":"13250","to_node_id":"13253","b1":{"x":5415.3121337890625,"y":612.3764419555664},"b2":{"x":5397.3121337890625,"y":617.6264419555664}},"12693":{"from_node_id":"13250","to_node_id":"13254","b1":{"x":5415.3121337890625,"y":612.3764419555664},"b2":{"x":5433.3121337890625,"y":617.6264419555664}}}},"1943":{"name":"ATP:dUMP phosphotransferase_c0","bigg_id":"URIDK3","reversibility":true,"label_x":5494.1793212890625,"label_y":134.42948150634766,"gene_reaction_rule":"DNL43_RS11235","genes":[{"name":"G_DNL43_RS11235","bigg_id":"DNL43_RS11235"}],"metabolites":[{"bigg_id":"adp_c","coefficient":1},{"bigg_id":"atp_c","coefficient":-1},{"bigg_id":"dudp_c","coefficient":1},{"bigg_id":"dump_c","coefficient":-1},{"bigg_id":"h_c","coefficient":-1}],"segments":{"12715":{"from_node_id":"13276","to_node_id":"13277","b1":null,"b2":null},"12716":{"from_node_id":"13278","to_node_id":"13277","b1":null,"b2":null},"12717":{"from_node_id":"13278","to_node_id":"13279","b1":{"x":5524.3121337890625,"y":-33.169395446777344},"b2":{"x":5519.0621337890625,"y":-15.169395446777344}},"12718":{"from_node_id":"13276","to_node_id":"13280","b1":{"x":5656.3121337890625,"y":-33.169395446777344},"b2":{"x":5661.5621337890625,"y":-51.169395446777344}},"12719":{"from_node_id":"13278","to_node_id":"1022","b1":{"x":5528.3121337890625,"y":-33.169395446777344},"b2":{"x":5474.0621337890625,"y":-33.169395446777344}},"12720":{"from_node_id":"13276","to_node_id":"13281","b1":{"x":5652.3121337890625,"y":-33.169395446777344},"b2":{"x":5706.5621337890625,"y":-33.169395446777344}},"12721":{"from_node_id":"13276","to_node_id":"13282","b1":{"x":5656.3121337890625,"y":-33.169395446777344},"b2":{"x":5661.5621337890625,"y":-15.169395446777344}}}},"1944":{"name":"2'-Deoxyuridine 5'-diphosphate:oxidized-thioredoxin 2'-oxidoreductase_c0","bigg_id":"RNDR4n","reversibility":false,"label_x":5430.3121337890625,"label_y":-186.63607025146484,"gene_reaction_rule":"DNL43_RS11280 and DNL43_RS06460 and DNL43_RS11285","genes":[{"name":"G_DNL43_RS11280","bigg_id":"DNL43_RS11280"},{"name":"G_DNL43_RS06460","bigg_id":"DNL43_RS06460"},{"name":"G_DNL43_RS11285","bigg_id":"DNL43_RS11285"}],"metabolites":[{"bigg_id":"dudp_c","coefficient":1},{"bigg_id":"h2o_c","coefficient":1},{"bigg_id":"trdox_c","coefficient":1},{"bigg_id":"trdrd_c","coefficient":-1},{"bigg_id":"udp_c","coefficient":-1}],"segments":{"12722":{"from_node_id":"13283","to_node_id":"13284","b1":null,"b2":null},"12723":{"from_node_id":"13285","to_node_id":"13284","b1":null,"b2":null},"12724":{"from_node_id":"13285","to_node_id":"1022","b1":{"x":5415.3121337890625,"y":-134.63607025146484},"b2":{"x":5415.3121337890625,"y":-91.91939544677734}},"12725":{"from_node_id":"13285","to_node_id":"13286","b1":{"x":5415.3121337890625,"y":-130.63607025146484},"b2":{"x":5388.0850830078125,"y":-125.38594818115234}},"12726":{"from_node_id":"13285","to_node_id":"13287","b1":{"x":5415.3121337890625,"y":-130.63607025146484},"b2":{"x":5444.8453369140625,"y":-132.30587005615234}},"12727":{"from_node_id":"13283","to_node_id":"13288","b1":{"x":5415.3121337890625,"y":-262.63607025146484},"b2":{"x":5442.5386962890625,"y":-267.88619232177734}},"12728":{"from_node_id":"13283","to_node_id":"1029","b1":{"x":5415.3121337890625,"y":-258.63607025146484},"b2":{"x":5415.3121337890625,"y":-266.75313568115234}}}},"1952":{"name":"ATP:CMP phosphotransferase_c0","bigg_id":"U18","reversibility":true,"label_x":4474.820556640625,"label_y":207.69309425354004,"gene_reaction_rule":"DNL43_RS09590","genes":[{"name":"G_DNL43_RS09590","bigg_id":"DNL43_RS09590"}],"metabolites":[{"bigg_id":"adp_c","coefficient":1},{"bigg_id":"atp_c","coefficient":-1},{"bigg_id":"cdp_c","coefficient":1},{"bigg_id":"cmp_c","coefficient":-1},{"bigg_id":"h_c","coefficient":-1}],"segments":{"12784":{"from_node_id":"13345","to_node_id":"13346","b1":null,"b2":null},"12785":{"from_node_id":"13347","to_node_id":"13346","b1":null,"b2":null},"12786":{"from_node_id":"13347","to_node_id":"13348","b1":{"x":4630.033935546875,"y":263.83970069885254},"b2":{"x":4660.656982421875,"y":255.0663242340088}},"12787":{"from_node_id":"13345","to_node_id":"13349","b1":{"x":4498.033935546875,"y":263.83970069885254},"b2":{"x":4453.571044921875,"y":281.83970069885254}},"12788":{"from_node_id":"13347","to_node_id":"961","b1":{"x":4626.033935546875,"y":263.83970069885254},"b2":{"x":4737.949951171875,"y":263.83970069885254}},"12789":{"from_node_id":"13345","to_node_id":"13350","b1":{"x":4502.033935546875,"y":263.83970069885254},"b2":{"x":4408.571044921875,"y":263.83970069885254}},"12790":{"from_node_id":"13345","to_node_id":"13351","b1":{"x":4498.033935546875,"y":263.83970069885254},"b2":{"x":4453.571044921875,"y":245.83970069885254}}}},"1953":{"name":"UTP:ammonia ligase (ADP-forming)_c0","bigg_id":"URA7_2","reversibility":false,"label_x":5026.308837890625,"label_y":-109.59560203552246,"gene_reaction_rule":"DNL43_RS00345","genes":[{"name":"G_DNL43_RS00345","bigg_id":"DNL43_RS00345"}],"metabolites":[{"bigg_id":"adp_c","coefficient":1},{"bigg_id":"atp_c","coefficient":-1},{"bigg_id":"ctp_c","coefficient":1},{"bigg_id":"h_c","coefficient":2},{"bigg_id":"nh3_c","coefficient":-1},{"bigg_id":"pi_c","coefficient":1},{"bigg_id":"utp_c","coefficient":-1}],"segments":{"12791":{"from_node_id":"13352","to_node_id":"13353","b1":null,"b2":null},"12792":{"from_node_id":"13354","to_node_id":"13353","b1":null,"b2":null},"12793":{"from_node_id":"13354","to_node_id":"13355","b1":{"x":5011.308837890625,"y":-53.59560203552246},"b2":{"x":5029.308837890625,"y":-32.19899559020996}},"12794":{"from_node_id":"13352","to_node_id":"13356","b1":{"x":5011.308837890625,"y":-185.59560203552246},"b2":{"x":5033.922607421875,"y":-220.83217430114746}},"12795":{"from_node_id":"13354","to_node_id":"13391","b1":{"x":5011.308837890625,"y":-57.59560203552246},"b2":{"x":4999.775634765625,"y":65.85404396057129}},"12796":{"from_node_id":"13354","to_node_id":"13358","b1":{"x":5011.308837890625,"y":-53.59560203552246},"b2":{"x":5016.375244140625,"y":-2.212484359741211}},"12797":{"from_node_id":"13352","to_node_id":"13359","b1":{"x":5011.308837890625,"y":-185.59560203552246},"b2":{"x":4967.935302734375,"y":-206.99220848083496}},"12798":{"from_node_id":"13354","to_node_id":"13360","b1":{"x":5011.308837890625,"y":-53.59560203552246},"b2":{"x":4975.308837890625,"y":-21.82594871520996}},"12799":{"from_node_id":"13352","to_node_id":"978","b1":{"x":5011.308837890625,"y":-181.59560203552246},"b2":{"x":5018.228759765625,"y":-270.44533348083496}}}},"1958":{"name":"UTP:L-glutamine amido-ligase (ADP-forming)_c0","bigg_id":"URA7_1","reversibility":false,"label_x":4357.878898854682,"label_y":-137.20162855704484,"gene_reaction_rule":"DNL43_RS00345","genes":[{"name":"G_DNL43_RS00345","bigg_id":"DNL43_RS00345"}],"metabolites":[{"bigg_id":"adp_c","coefficient":1},{"bigg_id":"atp_c","coefficient":-1},{"bigg_id":"ctp_c","coefficient":1},{"bigg_id":"gln__L_c","coefficient":-1},{"bigg_id":"glu__L_c","coefficient":1},{"bigg_id":"h2o_c","coefficient":-1},{"bigg_id":"h_c","coefficient":2},{"bigg_id":"pi_c","coefficient":1},{"bigg_id":"utp_c","coefficient":-1}],"segments":{"12825":{"from_node_id":"13386","to_node_id":"13387","b1":null,"b2":null},"12826":{"from_node_id":"13388","to_node_id":"13387","b1":null,"b2":null},"12827":{"from_node_id":"13388","to_node_id":"13389","b1":{"x":4574.938457066614,"y":-77.34801051207205},"b2":{"x":4661.873684286397,"y":-63.30614060182097}},"12828":{"from_node_id":"13386","to_node_id":"13390","b1":{"x":4577.590825017753,"y":-209.32135988326945},"b2":{"x":4623.372370248246,"y":-234.96850107159753}},"12829":{"from_node_id":"13388","to_node_id":"13391","b1":{"x":4575.018831853013,"y":-81.34720291725989},"b2":{"x":4557.7822644374855,"y":83.61120442966148}},"12830":{"from_node_id":"13386","to_node_id":"13392","b1":{"x":4577.590825017753,"y":-209.32135988326945},"b2":{"x":4587.379638601556,"y":-261.0651651648068}},"12831":{"from_node_id":"13388","to_node_id":"13393","b1":{"x":4574.938457066614,"y":-77.34801051207205},"b2":{"x":4602.055893482811,"y":-32.52437124616017}},"12832":{"from_node_id":"13386","to_node_id":"13394","b1":{"x":4577.590825017753,"y":-209.32135988326945},"b2":{"x":4536.78938686047,"y":-239.50971416852008}},"12833":{"from_node_id":"13388","to_node_id":"13395","b1":{"x":4574.938457066614,"y":-77.34801051207205},"b2":{"x":4556.83611105487,"y":-21.714419128428744}},"12834":{"from_node_id":"13388","to_node_id":"13396","b1":{"x":4574.938457066614,"y":-77.34801051207205},"b2":{"x":4529.915076461768,"y":-67.05952738198812}},"12835":{"from_node_id":"13386","to_node_id":"978","b1":{"x":4577.510450231354,"y":-205.32216747808025},"b2":{"x":4588.107177734375,"y":-322.27553367614746}}}},"1959":{"name":"ATP:UMP phosphotransferase_c0","bigg_id":"URA6_1","reversibility":true,"label_x":5430.3121337890625,"label_y":-468.18282318115234,"gene_reaction_rule":"DNL43_RS09255","genes":[{"name":"G_DNL43_RS09255","bigg_id":"DNL43_RS09255"}],"metabolites":[{"bigg_id":"adp_c","coefficient":1},{"bigg_id":"atp_c","coefficient":-1},{"bigg_id":"h_c","coefficient":-1},{"bigg_id":"udp_c","coefficient":1},{"bigg_id":"ump_c","coefficient":-1}],"segments":{"12836":{"from_node_id":"13397","to_node_id":"13398","b1":null,"b2":null},"12837":{"from_node_id":"13399","to_node_id":"13398","b1":null,"b2":null},"12838":{"from_node_id":"13399","to_node_id":"13400","b1":{"x":5415.3121337890625,"y":-412.18282318115234},"b2":{"x":5447.1519775390625,"y":-402.31966400146484}},"12839":{"from_node_id":"13397","to_node_id":"13401","b1":{"x":5415.3121337890625,"y":-540.1828231811523},"b2":{"x":5452.2183837890625,"y":-555.2196884155273}},"12840":{"from_node_id":"13397","to_node_id":"13402","b1":{"x":5415.3121337890625,"y":-544.1828231811523},"b2":{"x":5397.3121337890625,"y":-549.4328231811523}},"12841":{"from_node_id":"13399","to_node_id":"1029","b1":{"x":5415.3121337890625,"y":-416.18282318115234},"b2":{"x":5415.3121337890625,"y":-391.91939544677734}},"12842":{"from_node_id":"13397","to_node_id":"1036","b1":{"x":5415.3121337890625,"y":-544.1828231811523},"b2":{"x":5417.1656494140625,"y":-586.3393173217773}}}},"1960":{"name":"Orotidine-5'-phosphate:diphosphate phospho-alpha-D-ribosyl-transferase_c0","bigg_id":"URA5","reversibility":false,"label_x":5430.3121337890625,"label_y":-1098.1693954467773,"gene_reaction_rule":"DNL43_RS03305","genes":[{"name":"G_DNL43_RS03305","bigg_id":"DNL43_RS03305"}],"metabolites":[{"bigg_id":"h_c","coefficient":1},{"bigg_id":"orot5p_c","coefficient":1},{"bigg_id":"orot_c","coefficient":-1},{"bigg_id":"ppi_c","coefficient":1},{"bigg_id":"prpp_c","coefficient":-1}],"segments":{"12843":{"from_node_id":"13404","to_node_id":"13405","b1":null,"b2":null},"12844":{"from_node_id":"13406","to_node_id":"13405","b1":null,"b2":null},"12845":{"from_node_id":"13406","to_node_id":"13407","b1":{"x":5415.3121337890625,"y":-1042.1693954467773},"b2":{"x":5397.3121337890625,"y":-1036.9193954467773}},"12846":{"from_node_id":"13406","to_node_id":"1055","b1":{"x":5415.3121337890625,"y":-1046.1693954467773},"b2":{"x":5415.3121337890625,"y":-991.9193954467773}},"12847":{"from_node_id":"13404","to_node_id":"1060","b1":{"x":5415.3121337890625,"y":-1170.1693954467773},"b2":{"x":5415.3121337890625,"y":-1169.0597763061523}},"12848":{"from_node_id":"13406","to_node_id":"13409","b1":{"x":5415.3121337890625,"y":-1042.1693954467773},"b2":{"x":5433.3121337890625,"y":-1036.9193954467773}},"12849":{"from_node_id":"13404","to_node_id":"13410","b1":{"x":5415.3121337890625,"y":-1174.1693954467773},"b2":{"x":5567.0977783203125,"y":-1223.2460556030273}}}},"1964":{"name":"(S)-dihydroorotate amidohydrolase_c0","bigg_id":"DHR","reversibility":true,"label_x":5430.3121337890625,"label_y":-1748.1693954467773,"gene_reaction_rule":"DNL43_RS03810","genes":[{"name":"G_DNL43_RS03810","bigg_id":"DNL43_RS03810"}],"metabolites":[{"bigg_id":"cbasp_c","coefficient":1},{"bigg_id":"dhor__S_c","coefficient":-1},{"bigg_id":"h2o_c","coefficient":-1},{"bigg_id":"h_c","coefficient":1}],"segments":{"12869":{"from_node_id":"13430","to_node_id":"13431","b1":null,"b2":null},"12870":{"from_node_id":"13432","to_node_id":"13431","b1":null,"b2":null},"12871":{"from_node_id":"13432","to_node_id":"13433","b1":{"x":5415.3121337890625,"y":-1820.1693954467773},"b2":{"x":5415.3121337890625,"y":-1874.4193954467773}},"12872":{"from_node_id":"13430","to_node_id":"13427","b1":{"x":5415.3121337890625,"y":-1696.1693954467773},"b2":{"x":5415.3121337890625,"y":-1641.9193954467773}},"12873":{"from_node_id":"13430","to_node_id":"13434","b1":{"x":5415.3121337890625,"y":-1692.1693954467773},"b2":{"x":5433.3121337890625,"y":-1686.9193954467773}},"12874":{"from_node_id":"13432","to_node_id":"13435","b1":{"x":5415.3121337890625,"y":-1824.1693954467773},"b2":{"x":5433.3121337890625,"y":-1829.4193954467773}}}},"1965":{"name":"carbamoyl-phosphate:L-aspartate carbamoyltransferase_c0","bigg_id":"ASPCTn","reversibility":false,"label_x":5430.3121337890625,"label_y":-2098.1693954467773,"gene_reaction_rule":"DNL43_RS03815","genes":[{"name":"G_DNL43_RS03815","bigg_id":"DNL43_RS03815"}],"metabolites":[{"bigg_id":"asp__L_c","coefficient":-1},{"bigg_id":"cbasp_c","coefficient":1},{"bigg_id":"cbp_c","coefficient":-1},{"bigg_id":"h_c","coefficient":1},{"bigg_id":"pi_c","coefficient":1}],"segments":{"12875":{"from_node_id":"13436","to_node_id":"13437","b1":null,"b2":null},"12876":{"from_node_id":"13438","to_node_id":"13437","b1":null,"b2":null},"12877":{"from_node_id":"13436","to_node_id":"13439","b1":{"x":5415.3121337890625,"y":-2170.1693954467773},"b2":{"x":5537.5645751953125,"y":-2245.1791610717773}},"12878":{"from_node_id":"13438","to_node_id":"13433","b1":{"x":5415.3121337890625,"y":-2046.1693954467773},"b2":{"x":5415.3121337890625,"y":-1991.9193954467773}},"12879":{"from_node_id":"13436","to_node_id":"13440","b1":{"x":5415.3121337890625,"y":-2174.1693954467773},"b2":{"x":5414.8590087890625,"y":-2186.3390731811523}},"12880":{"from_node_id":"13438","to_node_id":"13441","b1":{"x":5415.3121337890625,"y":-2042.1693954467773},"b2":{"x":5397.3121337890625,"y":-2036.9193954467773}},"12881":{"from_node_id":"13438","to_node_id":"13442","b1":{"x":5415.3121337890625,"y":-2042.1693954467773},"b2":{"x":5433.3121337890625,"y":-2036.9193954467773}}}},"1966":{"name":"ATP:AMP phosphotransferase_c0","bigg_id":"ADK1g","reversibility":true,"label_x":6959.686338852276,"label_y":-27.682845460898534,"gene_reaction_rule":"DNL43_RS00965","genes":[{"name":"G_DNL43_RS00965","bigg_id":"DNL43_RS00965"}],"metabolites":[{"bigg_id":"adp_c","coefficient":2},{"bigg_id":"amp_c","coefficient":-1},{"bigg_id":"atp_c","coefficient":-1},{"bigg_id":"h_c","coefficient":-1}],"segments":{"12882":{"from_node_id":"13443","to_node_id":"13444","b1":null,"b2":null},"12883":{"from_node_id":"13445","to_node_id":"13444","b1":null,"b2":null},"12884":{"from_node_id":"13445","to_node_id":"866","b1":{"x":6944.686338852276,"y":24.317154539101466},"b2":{"x":6944.686338852276,"y":23.20744384574209}},"12885":{"from_node_id":"13443","to_node_id":"847","b1":{"x":6944.686338852276,"y":-99.68284546089853},"b2":{"x":6944.686338852276,"y":-153.93284546089853}},"12886":{"from_node_id":"13443","to_node_id":"13447","b1":{"x":6944.686338852276,"y":-103.68284546089853},"b2":{"x":6962.686338852276,"y":-108.93284546089853}},"12887":{"from_node_id":"13443","to_node_id":"13448","b1":{"x":6944.686338852276,"y":-103.68284546089853},"b2":{"x":6926.686338852276,"y":-108.93284546089853}}}},"1967":{"name":"N6-(1,2-dicarboxyethyl)AMP AMP-lyase (fumarate-forming)_c0","bigg_id":"ADSL1r","reversibility":false,"label_x":6959.686338852276,"label_y":-364.5892785663673,"gene_reaction_rule":"DNL43_RS02695 or DNL43_RS02695","genes":[{"name":"G_DNL43_RS02695","bigg_id":"DNL43_RS02695"}],"metabolites":[{"bigg_id":"amp_c","coefficient":1},{"bigg_id":"dcamp_c","coefficient":-1},{"bigg_id":"fum_c","coefficient":1}],"segments":{"12888":{"from_node_id":"13449","to_node_id":"13450","b1":null,"b2":null},"12889":{"from_node_id":"13451","to_node_id":"13450","b1":null,"b2":null},"12890":{"from_node_id":"13451","to_node_id":"847","b1":{"x":6944.686338852276,"y":-312.5892785663673},"b2":{"x":6942.379698227276,"y":-269.87254272652353}},"12891":{"from_node_id":"13449","to_node_id":"852","b1":{"x":6944.686338852276,"y":-436.5892785663673},"b2":{"x":6944.686338852276,"y":-453.93284546089853}},"12892":{"from_node_id":"13451","to_node_id":"13453","b1":{"x":6944.686338852276,"y":-308.5892785663673},"b2":{"x":6926.686338852276,"y":-303.3392785663673}}}},"1971":{"name":"IMP 1,2-hydrolase (decyclizing)_c0","bigg_id":"IMPCir","reversibility":true,"label_x":7207.55304165055,"label_y":-1274.560416669634,"gene_reaction_rule":"DNL43_RS03350","genes":[{"name":"G_DNL43_RS03350","bigg_id":"DNL43_RS03350"}],"metabolites":[{"bigg_id":"fprica_c","coefficient":1},{"bigg_id":"h2o_c","coefficient":-1},{"bigg_id":"imp_c","coefficient":-1}],"segments":{"12915":{"from_node_id":"13476","to_node_id":"13477","b1":null,"b2":null},"12916":{"from_node_id":"13478","to_node_id":"13477","b1":null,"b2":null},"12917":{"from_node_id":"13478","to_node_id":"2149","b1":{"x":7192.55304165055,"y":-1346.560416669634},"b2":{"x":7213.36651821305,"y":-1379.9738688180714}},"12918":{"from_node_id":"13476","to_node_id":"13480","b1":{"x":7192.55304165055,"y":-1218.560416669634},"b2":{"x":7157.47784633805,"y":-1201.7365641305714}},"12919":{"from_node_id":"13476","to_node_id":"943","b1":{"x":7192.55304165055,"y":-1222.560416669634},"b2":{"x":7208.71319790055,"y":-1149.906852216509}}}},"1972":{"name":"1-(5-Phosphoribosyl)-5-amino-4-carboxyimidazole:L-aspartate ligase (ADP-forming)_c0","bigg_id":"PRASCS","reversibility":false,"label_x":7318.24933071305,"label_y":-2132.9999918649464,"gene_reaction_rule":"DNL43_RS03385","genes":[{"name":"G_DNL43_RS03385","bigg_id":"DNL43_RS03385"}],"metabolites":[{"bigg_id":"25aics_c","coefficient":1},{"bigg_id":"5aizc_c","coefficient":-1},{"bigg_id":"adp_c","coefficient":1},{"bigg_id":"asp__L_c","coefficient":-1},{"bigg_id":"atp_c","coefficient":-1},{"bigg_id":"h_c","coefficient":1},{"bigg_id":"pi_c","coefficient":1}],"segments":{"12920":{"from_node_id":"13481","to_node_id":"13482","b1":null,"b2":null},"12921":{"from_node_id":"13483","to_node_id":"13482","b1":null,"b2":null},"12922":{"from_node_id":"13483","to_node_id":"2159","b1":{"x":7303.24933071305,"y":-2080.9999918649464},"b2":{"x":7303.24933071305,"y":-2026.7499918649464}},"12923":{"from_node_id":"13481","to_node_id":"2166","b1":{"x":7303.24933071305,"y":-2204.9999918649464},"b2":{"x":7303.24933071305,"y":-2247.7167887399464}},"12924":{"from_node_id":"13483","to_node_id":"13485","b1":{"x":7303.24933071305,"y":-2076.9999918649464},"b2":{"x":7285.24933071305,"y":-2071.7499918649464}},"12925":{"from_node_id":"13481","to_node_id":"13486","b1":{"x":7303.24933071305,"y":-2208.9999918649464},"b2":{"x":7285.24933071305,"y":-2214.2499918649464}},"12926":{"from_node_id":"13481","to_node_id":"13487","b1":{"x":7303.24933071305,"y":-2208.9999918649464},"b2":{"x":7321.24933071305,"y":-2214.2499918649464}},"12927":{"from_node_id":"13483","to_node_id":"13488","b1":{"x":7303.24933071305,"y":-2076.9999918649464},"b2":{"x":7321.24933071305,"y":-2071.7499918649464}},"12928":{"from_node_id":"13483","to_node_id":"13489","b1":{"x":7303.24933071305,"y":-2076.9999918649464},"b2":{"x":7339.24933071305,"y":-2086.7499918649464}}}},"1975":{"name":"2-(Formamido)-N1-(5-phosphoribosyl)acetamidine cyclo-ligase (ADP-forming)_c0","bigg_id":"PRFGCLh","reversibility":false,"label_x":7320.55597133805,"label_y":-3069.9064860055714,"gene_reaction_rule":"DNL43_RS03360","genes":[{"name":"G_DNL43_RS03360","bigg_id":"DNL43_RS03360"}],"metabolites":[{"bigg_id":"adp_c","coefficient":1},{"bigg_id":"air_c","coefficient":1},{"bigg_id":"atp_c","coefficient":-1},{"bigg_id":"fpram_c","coefficient":-1},{"bigg_id":"h_c","coefficient":1},{"bigg_id":"pi_c","coefficient":1}],"segments":{"12949":{"from_node_id":"13510","to_node_id":"13511","b1":null,"b2":null},"12950":{"from_node_id":"13512","to_node_id":"13511","b1":null,"b2":null},"12951":{"from_node_id":"13512","to_node_id":"13513","b1":{"x":7305.55597133805,"y":-3013.9064860055714},"b2":{"x":7287.55597133805,"y":-3008.6564860055714}},"12952":{"from_node_id":"13512","to_node_id":"2181","b1":{"x":7305.55597133805,"y":-3017.9064860055714},"b2":{"x":7305.55597133805,"y":-2963.6564860055714}},"12953":{"from_node_id":"13510","to_node_id":"13514","b1":{"x":7305.55597133805,"y":-3145.9064860055714},"b2":{"x":7330.47589321305,"y":-3139.6230387399464}},"12954":{"from_node_id":"13510","to_node_id":"2189","b1":{"x":7305.55597133805,"y":-3141.9064860055714},"b2":{"x":7303.24933071305,"y":-3140.7968668649464}},"12955":{"from_node_id":"13512","to_node_id":"13516","b1":{"x":7305.55597133805,"y":-3013.9064860055714},"b2":{"x":7323.55597133805,"y":-3008.6564860055714}},"12956":{"from_node_id":"13512","to_node_id":"13517","b1":{"x":7305.55597133805,"y":-3013.9064860055714},"b2":{"x":7341.55597133805,"y":-3023.6564860055714}}}},"1979":{"name":"5'-Phosphoribosylformylglycinamide:L-glutamine amido-ligase (ADP-forming)_c0","bigg_id":"PRFGS","reversibility":false,"label_x":7320.55597133805,"label_y":-3369.9064860055714,"gene_reaction_rule":"DNL43_RS03370 and DNL43_RS03375 and DNL43_RS03380","genes":[{"name":"G_DNL43_RS03370","bigg_id":"DNL43_RS03370"},{"name":"G_DNL43_RS03375","bigg_id":"DNL43_RS03375"},{"name":"G_DNL43_RS03380","bigg_id":"DNL43_RS03380"}],"metabolites":[{"bigg_id":"adp_c","coefficient":1},{"bigg_id":"atp_c","coefficient":-1},{"bigg_id":"fgam_c","coefficient":-1},{"bigg_id":"fpram_c","coefficient":1},{"bigg_id":"gln__L_c","coefficient":-1},{"bigg_id":"glu__L_c","coefficient":1},{"bigg_id":"h2o_c","coefficient":-1},{"bigg_id":"h_c","coefficient":1},{"bigg_id":"pi_c","coefficient":1}],"segments":{"12984":{"from_node_id":"13545","to_node_id":"13546","b1":null,"b2":null},"12985":{"from_node_id":"13547","to_node_id":"13546","b1":null,"b2":null},"12986":{"from_node_id":"13547","to_node_id":"13548","b1":{"x":7305.55597133805,"y":-3313.9064860055714},"b2":{"x":7269.55597133805,"y":-3323.6564860055714}},"12987":{"from_node_id":"13545","to_node_id":"13549","b1":{"x":7305.55597133805,"y":-3445.9064860055714},"b2":{"x":7287.55597133805,"y":-3451.1564860055714}},"12988":{"from_node_id":"13545","to_node_id":"13550","b1":{"x":7305.55597133805,"y":-3441.9064860055714},"b2":{"x":7305.55597133805,"y":-3496.1564860055714}},"12989":{"from_node_id":"13547","to_node_id":"2189","b1":{"x":7305.55597133805,"y":-3317.9064860055714},"b2":{"x":7305.55597133805,"y":-3263.6564860055714}},"12990":{"from_node_id":"13545","to_node_id":"13551","b1":{"x":7305.55597133805,"y":-3445.9064860055714},"b2":{"x":7323.55597133805,"y":-3451.1564860055714}},"12991":{"from_node_id":"13547","to_node_id":"13552","b1":{"x":7305.55597133805,"y":-3313.9064860055714},"b2":{"x":7287.55597133805,"y":-3308.6564860055714}},"12992":{"from_node_id":"13545","to_node_id":"13553","b1":{"x":7305.55597133805,"y":-3445.9064860055714},"b2":{"x":7341.55597133805,"y":-3436.1564860055714}},"12993":{"from_node_id":"13547","to_node_id":"13554","b1":{"x":7305.55597133805,"y":-3313.9064860055714},"b2":{"x":7323.55597133805,"y":-3308.6564860055714}},"12994":{"from_node_id":"13547","to_node_id":"13555","b1":{"x":7305.55597133805,"y":-3313.9064860055714},"b2":{"x":7341.55597133805,"y":-3323.6564860055714}}}},"1983":{"name":"ATP:4-amino-2-methyl-5-phosphomethylpyrimidine phosphotransferase_c0","bigg_id":"PMPK_h","reversibility":false,"label_x":8248.01007290055,"label_y":-2735.7534098336964,"gene_reaction_rule":"DNL43_RS02615 and DNL43_RS06955","genes":[{"name":"G_DNL43_RS02615","bigg_id":"DNL43_RS02615"},{"name":"G_DNL43_RS06955","bigg_id":"DNL43_RS06955"}],"metabolites":[{"bigg_id":"2mahmp_c","coefficient":1},{"bigg_id":"4ampm_c","coefficient":-1},{"bigg_id":"adp_c","coefficient":1},{"bigg_id":"atp_c","coefficient":-1},{"bigg_id":"h_c","coefficient":-1}],"segments":{"13022":{"from_node_id":"13583","to_node_id":"13584","b1":null,"b2":null},"13023":{"from_node_id":"13585","to_node_id":"13584","b1":null,"b2":null},"13024":{"from_node_id":"13585","to_node_id":"7496","b1":{"x":8233.01007290055,"y":-2683.7534098336964},"b2":{"x":8233.01007290055,"y":-2659.4897379586964}},"13025":{"from_node_id":"13583","to_node_id":"7490","b1":{"x":8233.01007290055,"y":-2807.7534098336964},"b2":{"x":8233.01007290055,"y":-2848.1679606149464}},"13026":{"from_node_id":"13585","to_node_id":"13587","b1":{"x":8233.01007290055,"y":-2679.7534098336964},"b2":{"x":8215.01007290055,"y":-2674.5034098336964}},"13027":{"from_node_id":"13583","to_node_id":"13588","b1":{"x":8233.01007290055,"y":-2811.7534098336964},"b2":{"x":8251.01007290055,"y":-2817.0034098336964}},"13028":{"from_node_id":"13583","to_node_id":"13589","b1":{"x":8233.01007290055,"y":-2811.7534098336964},"b2":{"x":8215.01007290055,"y":-2817.0034098336964}}}},"1984":{"name":"2-methyl-4-amino-5-hydroxymethylpyrimidine-diphosphate:4-methyl-5-(2-phosphoethyl)-thiazole 2-methyl-4-aminopyridine-5-methenyltransferase_c0","bigg_id":"THI6_2","reversibility":false,"label_x":8248.01007290055,"label_y":-2456.5129313180714,"gene_reaction_rule":"DNL43_RS06305 and DNL43_RS02610","genes":[{"name":"G_DNL43_RS06305","bigg_id":"DNL43_RS06305"},{"name":"G_DNL43_RS02610","bigg_id":"DNL43_RS02610"}],"metabolites":[{"bigg_id":"2mahmp_c","coefficient":-1},{"bigg_id":"4mpetz_c","coefficient":-1},{"bigg_id":"ppi_c","coefficient":1},{"bigg_id":"thmmp_c","coefficient":1}],"segments":{"13029":{"from_node_id":"13590","to_node_id":"13591","b1":null,"b2":null},"13030":{"from_node_id":"13592","to_node_id":"13591","b1":null,"b2":null},"13031":{"from_node_id":"13590","to_node_id":"7496","b1":{"x":8233.01007290055,"y":-2528.5129313180714},"b2":{"x":8233.01007290055,"y":-2545.8566813180714}},"13032":{"from_node_id":"13590","to_node_id":"7500","b1":{"x":8233.01007290055,"y":-2532.5129313180714},"b2":{"x":8399.50226040055,"y":-2609.2917399118214}},"13033":{"from_node_id":"13592","to_node_id":"13594","b1":{"x":8233.01007290055,"y":-2400.5129313180714},"b2":{"x":8205.78351040055,"y":-2395.2631754586964}},"13034":{"from_node_id":"13592","to_node_id":"7503","b1":{"x":8233.01007290055,"y":-2404.5129313180714},"b2":{"x":8233.01007290055,"y":-2377.9428629586964}}}},"1991":{"name":"IMP:NAD+ oxidoreductase_c0","bigg_id":"FUN63","reversibility":true,"label_x":7642.77960415055,"label_y":-674.5351175973683,"gene_reaction_rule":"DNL43_RS02360","genes":[{"name":"G_DNL43_RS02360","bigg_id":"DNL43_RS02360"}],"metabolites":[{"bigg_id":"h2o_c","coefficient":-1},{"bigg_id":"h_c","coefficient":1},{"bigg_id":"imp_c","coefficient":-1},{"bigg_id":"nad_c","coefficient":-1},{"bigg_id":"nadh_c","coefficient":1},{"bigg_id":"xmp_c","coefficient":1}],"segments":{"13084":{"from_node_id":"13645","to_node_id":"13646","b1":null,"b2":null},"13085":{"from_node_id":"13647","to_node_id":"13646","b1":null,"b2":null},"13086":{"from_node_id":"13645","to_node_id":"13648","b1":{"x":7627.77960415055,"y":-750.5351175973683},"b2":{"x":7609.77960415055,"y":-755.7851175973683}},"13087":{"from_node_id":"13647","to_node_id":"13649","b1":{"x":7627.77960415055,"y":-618.5351175973683},"b2":{"x":7609.77960415055,"y":-613.2851175973683}},"13088":{"from_node_id":"13645","to_node_id":"943","b1":{"x":7627.77960415055,"y":-963.3605570504933},"b2":{"x":7304.84796352555,"y":-747.7321390817433}},"13089":{"from_node_id":"13645","to_node_id":"13651","b1":{"x":7625.47296352555,"y":-748.2284769723683},"b2":{"x":7645.77960415055,"y":-755.7851175973683}},"13090":{"from_node_id":"13647","to_node_id":"13652","b1":{"x":7627.77960415055,"y":-618.5351175973683},"b2":{"x":7645.77960415055,"y":-613.2851175973683}},"13091":{"from_node_id":"13647","to_node_id":"928","b1":{"x":7627.77960415055,"y":-622.5351175973683},"b2":{"x":7627.77960415055,"y":-568.2851175973683}}}},"1999":{"name":"Guanylate kinase_c0","bigg_id":"GK2","reversibility":true,"label_x":7642.77960415055,"label_y":80.8962788870067,"gene_reaction_rule":"DNL43_RS10085","genes":[{"name":"G_DNL43_RS10085","bigg_id":"DNL43_RS10085"}],"metabolites":[{"bigg_id":"dadp_c","coefficient":1},{"bigg_id":"datp_c","coefficient":-1},{"bigg_id":"gdp_c","coefficient":1},{"bigg_id":"gmp_c","coefficient":-1},{"bigg_id":"h_c","coefficient":-1}],"segments":{"13141":{"from_node_id":"13702","to_node_id":"13703","b1":null,"b2":null},"13142":{"from_node_id":"13704","to_node_id":"13703","b1":null,"b2":null},"13143":{"from_node_id":"13704","to_node_id":"13705","b1":{"x":7627.77960415055,"y":132.8962788870067},"b2":{"x":7694.67218227555,"y":129.47991230985826}},"13144":{"from_node_id":"13702","to_node_id":"13706","b1":{"x":7627.77960415055,"y":4.8962788870067016},"b2":{"x":7645.77960415055,"y":-0.35372111299329845}},"13145":{"from_node_id":"13704","to_node_id":"13707","b1":{"x":7627.77960415055,"y":136.8962788870067},"b2":{"x":7628.23272915055,"y":112.15975239774889}},"13146":{"from_node_id":"13702","to_node_id":"2806","b1":{"x":7627.77960415055,"y":8.896278887006702},"b2":{"x":7627.77960415055,"y":-45.3537211129933}},"13147":{"from_node_id":"13702","to_node_id":"13708","b1":{"x":7627.77960415055,"y":4.8962788870067016},"b2":{"x":7609.77960415055,"y":-0.35372111299329845}}}},"2000":{"name":"2'-Deoxyguanosine 5'-diphosphate:oxidized-thioredoxin 2'-oxidoreductase_c0","bigg_id":"RNDR2n","reversibility":false,"label_x":7643.51300258805,"label_y":340.1363854696483,"gene_reaction_rule":"(DNL43_RS11280 and DNL43_RS06460 and DNL43_RS11285) or (DNL43_RS09050 and DNL43_RS02775)","genes":[{"name":"G_DNL43_RS11280","bigg_id":"DNL43_RS11280"},{"name":"G_DNL43_RS06460","bigg_id":"DNL43_RS06460"},{"name":"G_DNL43_RS11285","bigg_id":"DNL43_RS11285"},{"name":"G_DNL43_RS09050","bigg_id":"DNL43_RS09050"},{"name":"G_DNL43_RS02775","bigg_id":"DNL43_RS02775"}],"metabolites":[{"bigg_id":"dgdp_c","coefficient":1},{"bigg_id":"gdp_c","coefficient":-1},{"bigg_id":"h2o_c","coefficient":1},{"bigg_id":"trdox_c","coefficient":1},{"bigg_id":"trdrd_c","coefficient":-1}],"segments":{"13148":{"from_node_id":"13709","to_node_id":"13710","b1":null,"b2":null},"13149":{"from_node_id":"13711","to_node_id":"13710","b1":null,"b2":null},"13150":{"from_node_id":"13711","to_node_id":"15985","b1":{"x":7628.51300258805,"y":392.1363854696483},"b2":{"x":7628.51300258805,"y":432.54644635221666}},"13151":{"from_node_id":"13709","to_node_id":"13707","b1":{"x":7628.51300258805,"y":268.1363854696483},"b2":{"x":7628.51300258805,"y":243.8728871633739}},"13152":{"from_node_id":"13711","to_node_id":"13713","b1":{"x":7628.51300258805,"y":396.1363854696483},"b2":{"x":7646.51300258805,"y":387.5464616110057}},"13153":{"from_node_id":"13711","to_node_id":"13714","b1":{"x":7628.51300258805,"y":396.1363854696483},"b2":{"x":7610.51300258805,"y":387.5464616110057}},"13154":{"from_node_id":"13709","to_node_id":"13715","b1":{"x":7628.51300258805,"y":264.1363854696483},"b2":{"x":7610.51300258805,"y":258.8863854696483}}}},"2010":{"name":"IMP:diphosphate phospho-D-ribosyltransferase_c0","bigg_id":"HPT1_1","reversibility":false,"label_x":7559.72882290055,"label_y":-1322.5187906930714,"gene_reaction_rule":"DNL43_RS00235","genes":[{"name":"G_DNL43_RS00235","bigg_id":"DNL43_RS00235"}],"metabolites":[{"bigg_id":"h_c","coefficient":1},{"bigg_id":"hxan_c","coefficient":-1},{"bigg_id":"imp_c","coefficient":1},{"bigg_id":"ppi_c","coefficient":1},{"bigg_id":"prpp_c","coefficient":-1}],"segments":{"13214":{"from_node_id":"13775","to_node_id":"13776","b1":null,"b2":null},"13215":{"from_node_id":"13777","to_node_id":"13776","b1":null,"b2":null},"13216":{"from_node_id":"13777","to_node_id":"13778","b1":{"x":7543.72882290055,"y":-1282.5187906930714},"b2":{"x":7538.47882290055,"y":-1300.5187906930714}},"13217":{"from_node_id":"13775","to_node_id":"13779","b1":{"x":7671.72882290055,"y":-1282.5187906930714},"b2":{"x":7725.97882290055,"y":-1282.5187906930714}},"13218":{"from_node_id":"13777","to_node_id":"943","b1":{"x":7547.72882290055,"y":-1282.5187906930714},"b2":{"x":7341.23956508805,"y":-1300.972037763384}},"13219":{"from_node_id":"13777","to_node_id":"13780","b1":{"x":7543.72882290055,"y":-1282.5187906930714},"b2":{"x":7538.47882290055,"y":-1264.5187906930714}},"13220":{"from_node_id":"13775","to_node_id":"13781","b1":{"x":7675.72882290055,"y":-1282.5187906930714},"b2":{"x":7680.97882290055,"y":-1264.5187906930714}}}},"2013":{"name":"sn-Glycero-3-phosphoethanolamine glycerophosphohydrolase_c0","bigg_id":"GPDDA2","reversibility":false,"label_x":2314.208770751953,"label_y":-1508.2434692382812,"gene_reaction_rule":"DNL43_RS08790 and DNL43_RS05640 and DNL43_RS10200","genes":[{"name":"G_DNL43_RS08790","bigg_id":"DNL43_RS08790"},{"name":"G_DNL43_RS05640","bigg_id":"DNL43_RS05640"},{"name":"G_DNL43_RS10200","bigg_id":"DNL43_RS10200"}],"metabolites":[{"bigg_id":"etham_c","coefficient":1},{"bigg_id":"g3pe_c","coefficient":-1},{"bigg_id":"glyc3p_c","coefficient":1},{"bigg_id":"h2o_c","coefficient":-1},{"bigg_id":"h_c","coefficient":1}],"segments":{"13230":{"from_node_id":"13791","to_node_id":"13792","b1":null,"b2":null},"13231":{"from_node_id":"13793","to_node_id":"13792","b1":null,"b2":null},"13232":{"from_node_id":"13793","to_node_id":"13794","b1":{"x":2299.208770751953,"y":-1584.2434692382812},"b2":{"x":2281.208770751953,"y":-1589.4934692382812}},"13233":{"from_node_id":"13791","to_node_id":"9854","b1":{"x":2299.208770751953,"y":-1456.2434692382812},"b2":{"x":2299.208770751953,"y":-1429.6180419921875}},"13234":{"from_node_id":"13793","to_node_id":"13795","b1":{"x":2299.208770751953,"y":-1580.2434692382812},"b2":{"x":2299.208526611328,"y":-1613.7750854492188}},"13235":{"from_node_id":"13791","to_node_id":"13796","b1":{"x":2299.208770751953,"y":-1452.2434692382812},"b2":{"x":2317.208770751953,"y":-1446.9934692382812}},"13236":{"from_node_id":"13793","to_node_id":"13797","b1":{"x":2299.208770751953,"y":-1584.2434692382812},"b2":{"x":2317.208770751953,"y":-1589.4934692382812}}}},"2014":{"name":"sn-Glycerol-3-phosphate:NADP+ 2-oxidoreductase_c0","bigg_id":"G3PD2_1","reversibility":true,"label_x":2314.208526611328,"label_y":-1837.5250854492188,"gene_reaction_rule":"DNL43_RS11050","genes":[{"name":"G_DNL43_RS11050","bigg_id":"DNL43_RS11050"}],"metabolites":[{"bigg_id":"dhap_c","coefficient":1},{"bigg_id":"glyc3p_c","coefficient":-1},{"bigg_id":"h_c","coefficient":1},{"bigg_id":"nadp_c","coefficient":-1},{"bigg_id":"nadph_c","coefficient":1}],"segments":{"13237":{"from_node_id":"13798","to_node_id":"13799","b1":null,"b2":null},"13238":{"from_node_id":"13800","to_node_id":"13799","b1":null,"b2":null},"13239":{"from_node_id":"13800","to_node_id":"13801","b1":{"x":2299.208526611328,"y":-1909.5250854492188},"b2":{"x":2299.208526611328,"y":-1963.7750854492188}},"13240":{"from_node_id":"13798","to_node_id":"13795","b1":{"x":2299.208526611328,"y":-1785.5250854492188},"b2":{"x":2299.208526611328,"y":-1731.2750854492188}},"13241":{"from_node_id":"13800","to_node_id":"13802","b1":{"x":2299.208526611328,"y":-1913.5250854492188},"b2":{"x":2281.208526611328,"y":-1918.7750854492188}},"13242":{"from_node_id":"13798","to_node_id":"13803","b1":{"x":2299.208526611328,"y":-1781.5250854492188},"b2":{"x":2317.208526611328,"y":-1776.2750854492188}},"13243":{"from_node_id":"13800","to_node_id":"13804","b1":{"x":2299.208526611328,"y":-1913.5250854492188},"b2":{"x":2317.208526611328,"y":-1918.7750854492188}}}},"2015":{"name":"sn-Glycerol-3-phosphate:NAD+ 2-oxidoreductase_c0","bigg_id":"G3PD1irm","reversibility":true,"label_x":2614.993927001953,"label_y":-1850.325439453125,"gene_reaction_rule":"DNL43_RS11050","genes":[{"name":"G_DNL43_RS11050","bigg_id":"DNL43_RS11050"}],"metabolites":[{"bigg_id":"dhap_c","coefficient":1},{"bigg_id":"glyc3p_c","coefficient":-1},{"bigg_id":"h_c","coefficient":1},{"bigg_id":"nad_c","coefficient":-1},{"bigg_id":"nadh_c","coefficient":1}],"segments":{"13244":{"from_node_id":"13805","to_node_id":"13806","b1":null,"b2":null},"13245":{"from_node_id":"13807","to_node_id":"13806","b1":null,"b2":null},"13246":{"from_node_id":"13807","to_node_id":"9833","b1":{"x":2599.993927001953,"y":-1922.325439453125},"b2":{"x":2599.993927001953,"y":-1976.575439453125}},"13247":{"from_node_id":"13805","to_node_id":"13808","b1":{"x":2599.993927001953,"y":-1798.325439453125},"b2":{"x":2599.993927001953,"y":-1744.075439453125}},"13248":{"from_node_id":"13807","to_node_id":"13809","b1":{"x":2599.993927001953,"y":-1926.325439453125},"b2":{"x":2617.993927001953,"y":-1931.575439453125}},"13249":{"from_node_id":"13805","to_node_id":"13810","b1":{"x":2599.993927001953,"y":-1794.325439453125},"b2":{"x":2581.993927001953,"y":-1789.075439453125}},"13250":{"from_node_id":"13807","to_node_id":"13811","b1":{"x":2599.993927001953,"y":-1926.325439453125},"b2":{"x":2581.993927001953,"y":-1931.575439453125}}}},"2021":{"name":"sn-Glycero-3-phosphocholine glycerophosphohydrolase_c0","bigg_id":"GPDDA1","reversibility":false,"label_x":2614.993927001953,"label_y":-1500.325439453125,"gene_reaction_rule":"DNL43_RS08790 and DNL43_RS05640 and DNL43_RS10200","genes":[{"name":"G_DNL43_RS08790","bigg_id":"DNL43_RS08790"},{"name":"G_DNL43_RS05640","bigg_id":"DNL43_RS05640"},{"name":"G_DNL43_RS10200","bigg_id":"DNL43_RS10200"}],"metabolites":[{"bigg_id":"chol_c","coefficient":1},{"bigg_id":"g3pc_c","coefficient":-1},{"bigg_id":"glyc3p_c","coefficient":1},{"bigg_id":"h2o_c","coefficient":-1},{"bigg_id":"h_c","coefficient":1}],"segments":{"13286":{"from_node_id":"13847","to_node_id":"13848","b1":null,"b2":null},"13287":{"from_node_id":"13849","to_node_id":"13848","b1":null,"b2":null},"13288":{"from_node_id":"13849","to_node_id":"13850","b1":{"x":2599.993927001953,"y":-1576.325439453125},"b2":{"x":2617.993927001953,"y":-1581.575439453125}},"13289":{"from_node_id":"13847","to_node_id":"13851","b1":{"x":2599.993927001953,"y":-1448.325439453125},"b2":{"x":2599.993927001953,"y":-1394.075439453125}},"13290":{"from_node_id":"13849","to_node_id":"13808","b1":{"x":2599.993927001953,"y":-1572.325439453125},"b2":{"x":2599.993927001953,"y":-1626.575439453125}},"13291":{"from_node_id":"13847","to_node_id":"13852","b1":{"x":2599.993927001953,"y":-1444.325439453125},"b2":{"x":2581.993927001953,"y":-1439.075439453125}},"13292":{"from_node_id":"13849","to_node_id":"13853","b1":{"x":2599.993927001953,"y":-1576.325439453125},"b2":{"x":2581.993927001953,"y":-1581.575439453125}}}},"2022":{"name":"3-Dehydroquinate hydro-lyase_c0","bigg_id":"DHQD1","reversibility":false,"label_x":5184.445331604853,"label_y":-7258.40352087457,"gene_reaction_rule":"DNL43_RS06120","genes":[{"name":"G_DNL43_RS06120","bigg_id":"DNL43_RS06120"}],"metabolites":[{"bigg_id":"3dhq_c","coefficient":-1},{"bigg_id":"3dhsk_c","coefficient":1},{"bigg_id":"h2o_c","coefficient":1}],"segments":{"13293":{"from_node_id":"13854","to_node_id":"13855","b1":null,"b2":null},"13294":{"from_node_id":"13856","to_node_id":"13855","b1":null,"b2":null},"13295":{"from_node_id":"13854","to_node_id":"207","b1":{"x":5218.525435657182,"y":-7222.697405947608},"b2":{"x":5194.892755110277,"y":-7222.675793141528}},"13296":{"from_node_id":"13856","to_node_id":"212","b1":{"x":5342.525383802527,"y":-7222.810807676533},"b2":{"x":5381.466651697644,"y":-7222.8464206519575}},"13297":{"from_node_id":"13856","to_node_id":"13858","b1":{"x":5346.525382129794,"y":-7222.814465796821},"b2":{"x":5351.79184147563,"y":-7204.819274606985}}}},"2023":{"name":"Shikimate:NADP+ 3-oxidoreductase_c0","bigg_id":"SHK3Dr","reversibility":true,"label_x":5590.970653400676,"label_y":-7266.278279599051,"gene_reaction_rule":"DNL43_RS06165","genes":[{"name":"G_DNL43_RS06165","bigg_id":"DNL43_RS06165"}],"metabolites":[{"bigg_id":"3dhsk_c","coefficient":1},{"bigg_id":"h_c","coefficient":1},{"bigg_id":"nadp_c","coefficient":-1},{"bigg_id":"nadph_c","coefficient":1},{"bigg_id":"skm_c","coefficient":-1}],"segments":{"13298":{"from_node_id":"13859","to_node_id":"13860","b1":null,"b2":null},"13299":{"from_node_id":"13861","to_node_id":"13860","b1":null,"b2":null},"13300":{"from_node_id":"13861","to_node_id":"212","b1":{"x":5558.098609015504,"y":-7222.963766234586},"b2":{"x":5494.8926296554655,"y":-7222.950152163119}},"13301":{"from_node_id":"13861","to_node_id":"13862","b1":{"x":5554.098610688233,"y":-7222.960108114301},"b2":{"x":5548.832151342401,"y":-7240.955299304134}},"13302":{"from_node_id":"13859","to_node_id":"13863","b1":{"x":5686.098555488122,"y":-7223.080826083802},"b2":{"x":5691.365014833954,"y":-7205.085634893971}},"13303":{"from_node_id":"13861","to_node_id":"13864","b1":{"x":5554.098610688233,"y":-7222.960108114301},"b2":{"x":5548.865074424992,"y":-7204.955314358712}},"13304":{"from_node_id":"13859","to_node_id":"217","b1":{"x":5682.0985571608435,"y":-7223.0771679635145},"b2":{"x":5727.163357651458,"y":-7223.118381095985}}}},"2024":{"name":"Phosphoenolpyruvate:3-phosphoshikimate 5-O-(1-carboxyvinyl)-transferase_c0","bigg_id":"PSCIT","reversibility":true,"label_x":6256.1596872175705,"label_y":-7275.224736124111,"gene_reaction_rule":"DNL43_RS06150","genes":[{"name":"G_DNL43_RS06150","bigg_id":"DNL43_RS06150"}],"metabolites":[{"bigg_id":"3psme_c","coefficient":1},{"bigg_id":"pep_c","coefficient":-1},{"bigg_id":"pi_c","coefficient":1},{"bigg_id":"skm5p_c","coefficient":-1}],"segments":{"13305":{"from_node_id":"13866","to_node_id":"13867","b1":null,"b2":null},"13306":{"from_node_id":"13868","to_node_id":"13867","b1":null,"b2":null},"13307":{"from_node_id":"13868","to_node_id":"233","b1":{"x":6385.245957950787,"y":-7224.280902735287},"b2":{"x":6437.84669830202,"y":-7224.2006610440185}},"13308":{"from_node_id":"13866","to_node_id":"13870","b1":{"x":6257.2462780499545,"y":-7224.567163602532},"b2":{"x":6251.956035744563,"y":-7206.578949784862}},"13309":{"from_node_id":"13868","to_node_id":"13871","b1":{"x":6389.245947947688,"y":-7224.271957083186},"b2":{"x":6394.455679384166,"y":-7206.260260928748}},"13310":{"from_node_id":"13866","to_node_id":"224","b1":{"x":6261.246268046853,"y":-7224.55821795043},"b2":{"x":6188.947994959624,"y":-7224.617917511025}}}},"2025":{"name":"N-(5-Phospho-beta-D-ribosyl)anthranilate ketol-isomerase_c0","bigg_id":"PRAIi","reversibility":true,"label_x":6965.597915649414,"label_y":-6083.588901519775,"gene_reaction_rule":"DNL43_RS04000","genes":[{"name":"G_DNL43_RS04000","bigg_id":"DNL43_RS04000"}],"metabolites":[{"bigg_id":"2cpr5p_c","coefficient":1},{"bigg_id":"pran_c","coefficient":-1}],"segments":{"13311":{"from_node_id":"13872","to_node_id":"13873","b1":null,"b2":null},"13312":{"from_node_id":"13874","to_node_id":"13873","b1":null,"b2":null},"13313":{"from_node_id":"13874","to_node_id":"256","b1":{"x":6950.597915649414,"y":-6031.588901519775},"b2":{"x":6950.597915649414,"y":-5998.771030426025}},"13314":{"from_node_id":"13872","to_node_id":"252","b1":{"x":6950.597915649414,"y":-6155.588901519775},"b2":{"x":6950.597915649414,"y":-6185.3450050354}}}},"2028":{"name":"(1S,2R)-1-C-(indol-3-yl)glycerol 3-phosphate D-glyceraldehyde-3-phosphate-lyase_c0","bigg_id":"TRPS3","reversibility":true,"label_x":6965.597915649414,"label_y":-5483.5891456604,"gene_reaction_rule":"DNL43_RS04010 and DNL43_RS04005","genes":[{"name":"G_DNL43_RS04010","bigg_id":"DNL43_RS04010"},{"name":"G_DNL43_RS04005","bigg_id":"DNL43_RS04005"}],"metabolites":[{"bigg_id":"3ig3p_c","coefficient":-1},{"bigg_id":"g3p_c","coefficient":1},{"bigg_id":"indole_c","coefficient":1}],"segments":{"13327":{"from_node_id":"13888","to_node_id":"13889","b1":null,"b2":null},"13328":{"from_node_id":"13890","to_node_id":"13889","b1":null,"b2":null},"13329":{"from_node_id":"13888","to_node_id":"263","b1":{"x":6950.597915649414,"y":-5555.5891456604},"b2":{"x":6950.597915649414,"y":-5585.3450050354}},"13330":{"from_node_id":"13890","to_node_id":"13891","b1":{"x":6950.597915649414,"y":-5427.5891456604},"b2":{"x":6932.597915649414,"y":-5422.3391456604}},"13331":{"from_node_id":"13890","to_node_id":"268","b1":{"x":6950.597915649414,"y":-5431.5891456604},"b2":{"x":6950.597915649414,"y":-5378.86990737915}}}},"2029":{"name":"L-serine hydro-lyase [adding 1-C-(indol-3-yl)glycerol 3-phosphate; L-tryptophan and glyceraldehyde-3-phosphate-forming]_c0","bigg_id":"TRPS1r","reversibility":false,"label_x":7324.0294189453125,"label_y":-5110.465881347656,"gene_reaction_rule":"DNL43_RS04010 and DNL43_RS04005","genes":[{"name":"G_DNL43_RS04010","bigg_id":"DNL43_RS04010"},{"name":"G_DNL43_RS04005","bigg_id":"DNL43_RS04005"}],"metabolites":[{"bigg_id":"3ig3p_c","coefficient":-1},{"bigg_id":"g3p_c","coefficient":1},{"bigg_id":"h2o_c","coefficient":1},{"bigg_id":"ser__L_c","coefficient":-1},{"bigg_id":"trp__L_c","coefficient":1}],"segments":{"13332":{"from_node_id":"13893","to_node_id":"13894","b1":null,"b2":null},"13333":{"from_node_id":"13895","to_node_id":"13894","b1":null,"b2":null},"13334":{"from_node_id":"13893","to_node_id":"7696","b1":{"x":7309.0294189453125,"y":-5182.465881347656},"b2":{"x":7309.0294189453125,"y":-5236.715881347656}},"13335":{"from_node_id":"13895","to_node_id":"13896","b1":{"x":7309.0294189453125,"y":-5054.465881347656},"b2":{"x":7327.0294189453125,"y":-5049.215881347656}},"13336":{"from_node_id":"13895","to_node_id":"13897","b1":{"x":7309.0294189453125,"y":-5054.465881347656},"b2":{"x":7291.0294189453125,"y":-5049.215881347656}},"13337":{"from_node_id":"13893","to_node_id":"13898","b1":{"x":7309.0294189453125,"y":-5186.465881347656},"b2":{"x":7291.0294189453125,"y":-5191.715881347656}},"13338":{"from_node_id":"13895","to_node_id":"13899","b1":{"x":7309.0294189453125,"y":-5058.465881347656},"b2":{"x":7309.0294189453125,"y":-5004.215881347656}}}},"2032":{"name":"3'-phosphoadenylyl-sulfate sulfohydrolase_c0","bigg_id":"PAPSSH","reversibility":false,"label_x":-1592.4121284484863,"label_y":-2240.9993476867676,"gene_reaction_rule":"","genes":[],"metabolites":[{"bigg_id":"h2o_c","coefficient":1},{"bigg_id":"h_c","coefficient":-2},{"bigg_id":"pap_c","coefficient":-1},{"bigg_id":"paps_c","coefficient":1},{"bigg_id":"so4_c","coefficient":-1}],"segments":{"13354":{"from_node_id":"13915","to_node_id":"13916","b1":null,"b2":null},"13355":{"from_node_id":"13917","to_node_id":"13916","b1":null,"b2":null},"13356":{"from_node_id":"13917","to_node_id":"13918","b1":{"x":-1607.4121284484863,"y":-2184.9993476867676},"b2":{"x":-1589.4121284484863,"y":-2179.7493476867676}},"13357":{"from_node_id":"13915","to_node_id":"13919","b1":{"x":-1607.4121284484863,"y":-2316.9993476867676},"b2":{"x":-1625.4121284484863,"y":-2322.2493476867676}},"13358":{"from_node_id":"13915","to_node_id":"13920","b1":{"x":-1607.4121284484863,"y":-2312.9993476867676},"b2":{"x":-1607.4121284484863,"y":-2367.2493476867676}},"13359":{"from_node_id":"13917","to_node_id":"147","b1":{"x":-1607.4121284484863,"y":-2188.9993476867676},"b2":{"x":-1607.4121284484863,"y":-2134.7493476867676}},"13360":{"from_node_id":"13915","to_node_id":"13921","b1":{"x":-1607.4121284484863,"y":-2316.9993476867676},"b2":{"x":-1589.4121284484863,"y":-2322.2493476867676}}}},"2039":{"name":"3-Phospho-D-glycerate:NAD+ 2-oxidoreductase_c0","bigg_id":"PGCD","reversibility":true,"label_x":905.1782989501953,"label_y":-4741.43887424469,"gene_reaction_rule":"DNL43_RS03785 and DNL43_RS08385 and DNL43_RS06730 and DNL43_RS02840 and DNL43_RS04420 and DNL43_RS00465","genes":[{"name":"G_DNL43_RS03785","bigg_id":"DNL43_RS03785"},{"name":"G_DNL43_RS08385","bigg_id":"DNL43_RS08385"},{"name":"G_DNL43_RS06730","bigg_id":"DNL43_RS06730"},{"name":"G_DNL43_RS02840","bigg_id":"DNL43_RS02840"},{"name":"G_DNL43_RS04420","bigg_id":"DNL43_RS04420"},{"name":"G_DNL43_RS00465","bigg_id":"DNL43_RS00465"}],"metabolites":[{"bigg_id":"3pg_c","coefficient":-1},{"bigg_id":"3php_c","coefficient":1},{"bigg_id":"h_c","coefficient":1},{"bigg_id":"nad_c","coefficient":-1},{"bigg_id":"nadh_c","coefficient":1}],"segments":{"13404":{"from_node_id":"13965","to_node_id":"13966","b1":null,"b2":null},"13405":{"from_node_id":"13967","to_node_id":"13966","b1":null,"b2":null},"13406":{"from_node_id":"13965","to_node_id":"3654","b1":{"x":890.1782989501953,"y":-4813.43887424469},"b2":{"x":891.7091827392578,"y":-4841.664093971252}},"13407":{"from_node_id":"13967","to_node_id":"691","b1":{"x":890.1782989501953,"y":-4689.43887424469},"b2":{"x":888.6474761962891,"y":-4658.15176486969}},"13408":{"from_node_id":"13967","to_node_id":"13969","b1":{"x":890.1782989501953,"y":-4685.43887424469},"b2":{"x":908.1782989501953,"y":-4680.18887424469}},"13409":{"from_node_id":"13965","to_node_id":"13970","b1":{"x":890.1782989501953,"y":-4817.43887424469},"b2":{"x":872.1782989501953,"y":-4822.68887424469}},"13410":{"from_node_id":"13967","to_node_id":"13971","b1":{"x":890.1782989501953,"y":-4685.43887424469},"b2":{"x":872.1782989501953,"y":-4680.18887424469}}}},"2062":{"name":"3-Phosphoserine:2-oxoglutarate aminotransferase_c0","bigg_id":"PSERT","reversibility":false,"label_x":906.7091827392578,"label_y":-4415.414093971252,"gene_reaction_rule":"DNL43_RS03780","genes":[{"name":"G_DNL43_RS03780","bigg_id":"DNL43_RS03780"}],"metabolites":[{"bigg_id":"3php_c","coefficient":-1},{"bigg_id":"akg_c","coefficient":1},{"bigg_id":"glu__L_c","coefficient":-1},{"bigg_id":"pser_c","coefficient":1}],"segments":{"13563":{"from_node_id":"14124","to_node_id":"14125","b1":null,"b2":null},"13564":{"from_node_id":"14126","to_node_id":"14125","b1":null,"b2":null},"13565":{"from_node_id":"14124","to_node_id":"691","b1":{"x":891.7091827392578,"y":-4487.414093971252},"b2":{"x":891.7091827392578,"y":-4541.664093971252}},"13566":{"from_node_id":"14126","to_node_id":"14127","b1":{"x":891.7091827392578,"y":-4363.414093971252},"b2":{"x":912.5210113525391,"y":-4362.349762916565}},"13567":{"from_node_id":"14124","to_node_id":"14128","b1":{"x":891.7091827392578,"y":-4491.414093971252},"b2":{"x":873.7091827392578,"y":-4496.664093971252}},"13568":{"from_node_id":"14126","to_node_id":"14129","b1":{"x":891.7091827392578,"y":-4359.414093971252},"b2":{"x":892.2086334228516,"y":-4337.97696018219}}}},"2063":{"name":"O-phospho-L-serine:hydrogen-sulfide 2-amino-2-carboxyethyltransferase_c0","bigg_id":"CYST_II","reversibility":false,"label_x":907.6441192626953,"label_y":-4093.7903146743774,"gene_reaction_rule":"","genes":[],"metabolites":[{"bigg_id":"cys__L_c","coefficient":1},{"bigg_id":"h2s_c","coefficient":-1},{"bigg_id":"h_c","coefficient":-1},{"bigg_id":"pi_c","coefficient":1},{"bigg_id":"pser_c","coefficient":-1}],"segments":{"13569":{"from_node_id":"14130","to_node_id":"14131","b1":null,"b2":null},"13570":{"from_node_id":"14132","to_node_id":"14131","b1":null,"b2":null},"13571":{"from_node_id":"14132","to_node_id":"14875","b1":{"x":892.6441192626953,"y":-4041.7903146743774},"b2":{"x":903.4517364501953,"y":-3847.0417795181274}},"13572":{"from_node_id":"14130","to_node_id":"14134","b1":{"x":892.6441192626953,"y":-4169.790314674377},"b2":{"x":910.6441192626953,"y":-4175.040314674377}},"13573":{"from_node_id":"14130","to_node_id":"14135","b1":{"x":892.6441192626953,"y":-4169.790314674377},"b2":{"x":874.6441192626953,"y":-4175.040314674377}},"13574":{"from_node_id":"14132","to_node_id":"14136","b1":{"x":892.6441192626953,"y":-4037.7903146743774},"b2":{"x":874.6441192626953,"y":-4032.5403146743774}},"13575":{"from_node_id":"14130","to_node_id":"14129","b1":{"x":892.6441192626953,"y":-4165.790314674377},"b2":{"x":892.6441192626953,"y":-4220.040314674377}}}},"2065":{"name":"adenosine 3',5'-bisphosphate,sulfite:oxidized-thioredoxin oxidoreductase (3'-phosphoadenosine-5'-phosphosulfate -forming)_c0","bigg_id":"PAPSh","reversibility":false,"label_x":-1592.4121284484863,"label_y":-1890.9993476867676,"gene_reaction_rule":"DNL43_RS09050 and DNL43_RS02775","genes":[{"name":"G_DNL43_RS09050","bigg_id":"DNL43_RS09050"},{"name":"G_DNL43_RS02775","bigg_id":"DNL43_RS02775"}],"metabolites":[{"bigg_id":"h_c","coefficient":1},{"bigg_id":"pap_c","coefficient":1},{"bigg_id":"paps_c","coefficient":-1},{"bigg_id":"so3_c","coefficient":1},{"bigg_id":"trdox_c","coefficient":1},{"bigg_id":"trdrd_c","coefficient":-1}],"segments":{"13582":{"from_node_id":"14143","to_node_id":"14144","b1":null,"b2":null},"13583":{"from_node_id":"14145","to_node_id":"14144","b1":null,"b2":null},"13584":{"from_node_id":"14145","to_node_id":"14146","b1":{"x":-1607.4121284484863,"y":-1834.9993476867676},"b2":{"x":-1570.9127082824707,"y":-1783.5008125305176}},"13585":{"from_node_id":"14145","to_node_id":"14147","b1":{"x":-1607.4121284484863,"y":-1838.9993476867676},"b2":{"x":-1547.289047241211,"y":-1830.99800491333}},"13586":{"from_node_id":"14143","to_node_id":"147","b1":{"x":-1607.4121284484863,"y":-1962.9993476867676},"b2":{"x":-1607.4121284484863,"y":-2017.2493476867676}},"13587":{"from_node_id":"14145","to_node_id":"138","b1":{"x":-1607.4121284484863,"y":-1834.9993476867676},"b2":{"x":-1611.53755569458,"y":-1778.8758125305176}},"13588":{"from_node_id":"14145","to_node_id":"14149","b1":{"x":-1607.4121284484863,"y":-1834.9993476867676},"b2":{"x":-1648.0369758605957,"y":-1814.687702178955}},"13589":{"from_node_id":"14143","to_node_id":"14150","b1":{"x":-1607.4121284484863,"y":-1966.9993476867676},"b2":{"x":-1641.5991096496582,"y":-1993.061237335205}}}},"2066":{"name":"hydrogen-sulfide:NADP+ oxidoreductase_c0","bigg_id":"MET10","reversibility":false,"label_x":-1594.5060870053267,"label_y":-1499.3104521486944,"gene_reaction_rule":"","genes":[],"metabolites":[{"bigg_id":"h2o_c","coefficient":-3},{"bigg_id":"h2s_c","coefficient":-1},{"bigg_id":"h_c","coefficient":3},{"bigg_id":"nadp_c","coefficient":-3},{"bigg_id":"nadph_c","coefficient":3},{"bigg_id":"so3_c","coefficient":1}],"segments":{"13590":{"from_node_id":"14151","to_node_id":"14152","b1":null,"b2":null},"13591":{"from_node_id":"14153","to_node_id":"14152","b1":null,"b2":null},"13592":{"from_node_id":"14151","to_node_id":"14154","b1":{"x":-1609.5060870053267,"y":-1447.3104521486944},"b2":{"x":-1609.5060870053267,"y":-1393.0604521486944}},"13593":{"from_node_id":"14151","to_node_id":"4281","b1":{"x":-1609.5060870053267,"y":-1443.3104521486944},"b2":{"x":-1545.257555663774,"y":-1431.1229521486944}},"13594":{"from_node_id":"14153","to_node_id":"14156","b1":{"x":-1609.5060870053267,"y":-1575.3104521486944},"b2":{"x":-1591.5060870053267,"y":-1580.5604521486944}},"13595":{"from_node_id":"14151","to_node_id":"14157","b1":{"x":-1609.5060870053267,"y":-1443.3104521486944},"b2":{"x":-1627.5060870053267,"y":-1438.0604521486944}},"13596":{"from_node_id":"14153","to_node_id":"14158","b1":{"x":-1609.5060870053267,"y":-1575.3104521486944},"b2":{"x":-1627.5060870053267,"y":-1580.5604521486944}},"13597":{"from_node_id":"14153","to_node_id":"138","b1":{"x":-1609.5060870053267,"y":-1571.3104521486944},"b2":{"x":-1609.5060870053267,"y":-1625.5604521486944}}}},"2067":{"name":"5-Methyltetrahydrofolate:L-homocysteine S-methyltransferase_c0","bigg_id":"METS_1","reversibility":false,"label_x":-1629.6183166503906,"label_y":-341.452335357666,"gene_reaction_rule":"","genes":[],"metabolites":[{"bigg_id":"5mthf_c","coefficient":-1},{"bigg_id":"hcys__L_c","coefficient":-1},{"bigg_id":"met__L_c","coefficient":1},{"bigg_id":"thf_c","coefficient":1}],"segments":{"13598":{"from_node_id":"14159","to_node_id":"14160","b1":null,"b2":null},"13599":{"from_node_id":"14161","to_node_id":"14160","b1":null,"b2":null},"13600":{"from_node_id":"14159","to_node_id":"14162","b1":{"x":-1408.7508163452148,"y":-408.202579498291},"b2":{"x":-1434.8524436950684,"y":-429.6558265686035}},"13601":{"from_node_id":"14159","to_node_id":"125","b1":{"x":-1408.7508163452148,"y":-404.202579498291},"b2":{"x":-1397.9486503601074,"y":-512.4634132385254}},"13602":{"from_node_id":"14161","to_node_id":"130","b1":{"x":-1408.7508163452148,"y":-276.202579498291},"b2":{"x":-1365.0427112579346,"y":-178.00197219848633}},"13603":{"from_node_id":"14161","to_node_id":"14164","b1":{"x":-1408.7508163452148,"y":-280.202579498291},"b2":{"x":-1424.161566734314,"y":-259.0862159729004}}}},"2070":{"name":"5-Methyltetrahydropteroyltri-L-glutamate:L-homocysteine S-methyltransferase_c0","bigg_id":"MS_1","reversibility":true,"label_x":-1156.9432525634766,"label_y":-322.400390625,"gene_reaction_rule":"DNL43_RS03550","genes":[{"name":"G_DNL43_RS03550","bigg_id":"DNL43_RS03550"}],"metabolites":[{"bigg_id":"hcys__L_c","coefficient":-1},{"bigg_id":"met__L_c","coefficient":1},{"bigg_id":"mhpglu_c","coefficient":-1},{"bigg_id":"thglu_c","coefficient":1}],"segments":{"13616":{"from_node_id":"14177","to_node_id":"14178","b1":null,"b2":null},"13617":{"from_node_id":"14179","to_node_id":"14178","b1":null,"b2":null},"13618":{"from_node_id":"14177","to_node_id":"125","b1":{"x":-1171.9432525634766,"y":-394.400390625},"b2":{"x":-1182.7454147338867,"y":-518.864501953125}},"13619":{"from_node_id":"14179","to_node_id":"130","b1":{"x":-1171.9432525634766,"y":-266.400390625},"b2":{"x":-1217.3530578613281,"y":-167.81179809570312}},"13620":{"from_node_id":"14177","to_node_id":"14181","b1":{"x":-1171.9432525634766,"y":-398.400390625},"b2":{"x":-1173.739990234375,"y":-400.9497985839844}},"13621":{"from_node_id":"14179","to_node_id":"14182","b1":{"x":-1171.9432525634766,"y":-270.400390625},"b2":{"x":-1158.0199279785156,"y":-259.31005859375}}}},"2084":{"name":"L-Homoserine:NAD+ oxidoreductase_c0","bigg_id":"HSDxi","reversibility":false,"label_x":-867.6013031005859,"label_y":-1239.532024383545,"gene_reaction_rule":"DNL43_RS04565","genes":[{"name":"G_DNL43_RS04565","bigg_id":"DNL43_RS04565"}],"metabolites":[{"bigg_id":"aspsa_c","coefficient":1},{"bigg_id":"h_c","coefficient":1},{"bigg_id":"hom__L_c","coefficient":-1},{"bigg_id":"nad_c","coefficient":-1},{"bigg_id":"nadh_c","coefficient":1}],"segments":{"13711":{"from_node_id":"14272","to_node_id":"14273","b1":null,"b2":null},"13712":{"from_node_id":"14274","to_node_id":"14273","b1":null,"b2":null},"13713":{"from_node_id":"14274","to_node_id":"0","b1":{"x":-882.6013031005859,"y":-1311.532024383545},"b2":{"x":-880.2888641357422,"y":-1386.5939140319824}},"13714":{"from_node_id":"14274","to_node_id":"14276","b1":{"x":-882.6013031005859,"y":-1315.532024383545},"b2":{"x":-900.6013031005859,"y":-1320.782024383545}},"13715":{"from_node_id":"14272","to_node_id":"166","b1":{"x":-882.6013031005859,"y":-1187.532024383545},"b2":{"x":-884.9137420654297,"y":-1080.09623336792}},"13716":{"from_node_id":"14272","to_node_id":"14277","b1":{"x":-882.6013031005859,"y":-1183.532024383545},"b2":{"x":-864.6013031005859,"y":-1178.282024383545}},"13717":{"from_node_id":"14274","to_node_id":"14278","b1":{"x":-882.6013031005859,"y":-1315.532024383545},"b2":{"x":-864.6013031005859,"y":-1320.782024383545}}}},"2087":{"name":"L-Aspartate-4-semialdehyde hydro-lyase (adding pyruvate and cyclizing)_c0","bigg_id":"DHPS_h","reversibility":false,"label_x":96.81101989746094,"label_y":-1215.2338848114014,"gene_reaction_rule":"DNL43_RS07205","genes":[{"name":"G_DNL43_RS07205","bigg_id":"DNL43_RS07205"}],"metabolites":[{"bigg_id":"23dhdp_c","coefficient":1},{"bigg_id":"aspsa_c","coefficient":-1},{"bigg_id":"h2o_c","coefficient":2},{"bigg_id":"h_c","coefficient":1},{"bigg_id":"pyr_c","coefficient":-1}],"segments":{"13732":{"from_node_id":"14293","to_node_id":"14294","b1":null,"b2":null},"13733":{"from_node_id":"14295","to_node_id":"14294","b1":null,"b2":null},"13734":{"from_node_id":"14295","to_node_id":"684","b1":{"x":81.81101989746094,"y":-1163.2338848114014},"b2":{"x":81.81101989746094,"y":-1078.9223613739014}},"13735":{"from_node_id":"14293","to_node_id":"0","b1":{"x":79.49864196777344,"y":-1405.1676006317139},"b2":{"x":-332.1132049560547,"y":-1498.7291240692139}},"13736":{"from_node_id":"14295","to_node_id":"14297","b1":{"x":81.81101989746094,"y":-1159.2338848114014},"b2":{"x":63.81101989746094,"y":-1153.9838848114014}},"13737":{"from_node_id":"14295","to_node_id":"14298","b1":{"x":81.81101989746094,"y":-1159.2338848114014},"b2":{"x":99.81101989746094,"y":-1153.9838848114014}},"13738":{"from_node_id":"14293","to_node_id":"14299","b1":{"x":81.81101989746094,"y":-1291.2338848114014},"b2":{"x":99.81101989746094,"y":-1296.4838848114014}}}},"2088":{"name":"2,3,4,5-Tetrahydrodipicolinate:NADP+ oxidoreductase_c0","bigg_id":"DHPh","reversibility":true,"label_x":96.81101989746094,"label_y":-835.1723613739014,"gene_reaction_rule":"DNL43_RS07210","genes":[{"name":"G_DNL43_RS07210","bigg_id":"DNL43_RS07210"}],"metabolites":[{"bigg_id":"23dhdp_c","coefficient":1},{"bigg_id":"h_c","coefficient":1},{"bigg_id":"nadp_c","coefficient":-1},{"bigg_id":"nadph_c","coefficient":1},{"bigg_id":"thdp_c","coefficient":-1}],"segments":{"13739":{"from_node_id":"14300","to_node_id":"14301","b1":null,"b2":null},"13740":{"from_node_id":"14302","to_node_id":"14301","b1":null,"b2":null},"13741":{"from_node_id":"14302","to_node_id":"684","b1":{"x":81.81101989746094,"y":-907.1723613739014},"b2":{"x":81.81101989746094,"y":-961.4223613739014}},"13742":{"from_node_id":"14302","to_node_id":"14303","b1":{"x":81.81101989746094,"y":-911.1723613739014},"b2":{"x":99.81101989746094,"y":-916.4223613739014}},"13743":{"from_node_id":"14300","to_node_id":"14304","b1":{"x":81.81101989746094,"y":-779.1723613739014},"b2":{"x":63.81101989746094,"y":-773.9223613739014}},"13744":{"from_node_id":"14302","to_node_id":"14305","b1":{"x":81.81101989746094,"y":-911.1723613739014},"b2":{"x":63.81101989746094,"y":-916.4223613739014}},"13745":{"from_node_id":"14300","to_node_id":"14306","b1":{"x":81.81101989746094,"y":-783.1723613739014},"b2":{"x":81.81101989746094,"y":-728.9223613739014}}}},"2093":{"name":"Acetyl-CoA:L-2,3,4,5-tetrahydrodipicolinate N2-acetyltransferase_c0","bigg_id":"APATi","reversibility":false,"label_x":96.81101989746094,"label_y":-510.60912895202637,"gene_reaction_rule":"DNL43_RS07195","genes":[{"name":"G_DNL43_RS07195","bigg_id":"DNL43_RS07195"}],"metabolites":[{"bigg_id":"acamoxm_c","coefficient":1},{"bigg_id":"accoa_c","coefficient":-1},{"bigg_id":"coa_c","coefficient":1},{"bigg_id":"h2o_c","coefficient":-1},{"bigg_id":"thdp_c","coefficient":-1}],"segments":{"13773":{"from_node_id":"14334","to_node_id":"14335","b1":null,"b2":null},"13774":{"from_node_id":"14336","to_node_id":"14335","b1":null,"b2":null},"13775":{"from_node_id":"14336","to_node_id":"14337","b1":{"x":81.81101989746094,"y":-458.60912895202637},"b2":{"x":81.81101989746094,"y":-422.85864067077637}},"13776":{"from_node_id":"14334","to_node_id":"14338","b1":{"x":81.81101989746094,"y":-586.6091289520264},"b2":{"x":115.99803161621094,"y":-617.2956523895264}},"13777":{"from_node_id":"14336","to_node_id":"14339","b1":{"x":81.81101989746094,"y":-454.60912895202637},"b2":{"x":52.24888610839844,"y":-442.42187309265137}},"13778":{"from_node_id":"14334","to_node_id":"14340","b1":{"x":81.81101989746094,"y":-586.6091289520264},"b2":{"x":42.99913024902344,"y":-624.2329082489014}},"13779":{"from_node_id":"14334","to_node_id":"14306","b1":{"x":81.81101989746094,"y":-582.6091289520264},"b2":{"x":81.81101989746094,"y":-611.4223613739014}}}},"2094":{"name":"R04467_c0","bigg_id":"APTA1i","reversibility":true,"label_x":96.81101989746094,"label_y":-204.54540824890137,"gene_reaction_rule":"DNL43_RS07215","genes":[{"name":"G_DNL43_RS07215","bigg_id":"DNL43_RS07215"}],"metabolites":[{"bigg_id":"acamoxm_c","coefficient":1},{"bigg_id":"akg_c","coefficient":-1},{"bigg_id":"glu__L_c","coefficient":1},{"bigg_id":"n6all26d_c","coefficient":-1}],"segments":{"13780":{"from_node_id":"14341","to_node_id":"14342","b1":null,"b2":null},"13781":{"from_node_id":"14343","to_node_id":"14342","b1":null,"b2":null},"13782":{"from_node_id":"14343","to_node_id":"14337","b1":{"x":81.81101989746094,"y":-276.54540824890137},"b2":{"x":81.81101989746094,"y":-305.35864067077637}},"13783":{"from_node_id":"14341","to_node_id":"14344","b1":{"x":81.81101989746094,"y":-148.54540824890137},"b2":{"x":63.81101989746094,"y":-143.29516410827637}},"13784":{"from_node_id":"14343","to_node_id":"14345","b1":{"x":81.81101989746094,"y":-280.54540824890137},"b2":{"x":56.87376403808594,"y":-288.10790824890137}},"13785":{"from_node_id":"14341","to_node_id":"14346","b1":{"x":81.81101989746094,"y":-152.54540824890137},"b2":{"x":81.81114196777344,"y":-128.35668754577637}}}},"2095":{"name":"N6-Acetyl-LL-2,6-diaminoheptanedioate amidohydrolase_c0","bigg_id":"ADPDA","reversibility":true,"label_x":96.81114196777344,"label_y":115.39331245422363,"gene_reaction_rule":"DNL43_RS07200","genes":[{"name":"G_DNL43_RS07200","bigg_id":"DNL43_RS07200"}],"metabolites":[{"bigg_id":"26dap_LL_c","coefficient":1},{"bigg_id":"ac_c","coefficient":1},{"bigg_id":"h2o_c","coefficient":-1},{"bigg_id":"n6all26d_c","coefficient":-1}],"segments":{"13786":{"from_node_id":"14347","to_node_id":"14348","b1":null,"b2":null},"13787":{"from_node_id":"14349","to_node_id":"14348","b1":null,"b2":null},"13788":{"from_node_id":"14349","to_node_id":"14350","b1":{"x":81.81114196777344,"y":167.39331245422363},"b2":{"x":81.81114196777344,"y":201.6930866241455}},"13789":{"from_node_id":"14349","to_node_id":"14351","b1":{"x":81.81114196777344,"y":171.39331245422363},"b2":{"x":63.81114196777344,"y":176.64331245422363}},"13790":{"from_node_id":"14347","to_node_id":"14352","b1":{"x":81.81114196777344,"y":39.39331245422363},"b2":{"x":63.81114196777344,"y":34.14331245422363}},"13791":{"from_node_id":"14347","to_node_id":"14346","b1":{"x":81.81114196777344,"y":43.39331245422363},"b2":{"x":81.81114196777344,"y":-10.856687545776367}}}},"2098":{"name":"L-Aspartate:2-oxoglutarate aminotransferase_c0","bigg_id":"ASPTA1","reversibility":false,"label_x":-866.8495330810547,"label_y":-2208.6021766662598,"gene_reaction_rule":"(DNL43_RS02165 and DNL43_RS09740 and DNL43_RS03735) or DNL43_RS04520","genes":[{"name":"G_DNL43_RS02165","bigg_id":"DNL43_RS02165"},{"name":"G_DNL43_RS09740","bigg_id":"DNL43_RS09740"},{"name":"G_DNL43_RS03735","bigg_id":"DNL43_RS03735"},{"name":"G_DNL43_RS04520","bigg_id":"DNL43_RS04520"}],"metabolites":[{"bigg_id":"akg_c","coefficient":-1},{"bigg_id":"asp__L_c","coefficient":-1},{"bigg_id":"glu__L_c","coefficient":1},{"bigg_id":"oaa_c","coefficient":1}],"segments":{"13800":{"from_node_id":"14361","to_node_id":"14362","b1":null,"b2":null},"13801":{"from_node_id":"14363","to_node_id":"14362","b1":null,"b2":null},"13802":{"from_node_id":"14361","to_node_id":"14364","b1":{"x":-881.8495330810547,"y":-2152.6021766662598},"b2":{"x":-863.8495330810547,"y":-2147.3521766662598}},"13803":{"from_node_id":"14361","to_node_id":"187","b1":{"x":-881.8495330810547,"y":-2156.6021766662598},"b2":{"x":-881.8495330810547,"y":-2102.3521766662598}},"13804":{"from_node_id":"14363","to_node_id":"14365","b1":{"x":-881.8495330810547,"y":-2280.6021766662598},"b2":{"x":-881.8495330810547,"y":-2334.8521766662598}},"13805":{"from_node_id":"14363","to_node_id":"14366","b1":{"x":-881.8495330810547,"y":-2284.6021766662598},"b2":{"x":-863.8495330810547,"y":-2289.8521766662598}}}},"2099":{"name":"ATP:L-homoserine O-phosphotransferase_c0","bigg_id":"HSK_2","reversibility":false,"label_x":-507.82960510253906,"label_y":-715.0309181213379,"gene_reaction_rule":"DNL43_RS04575 and DNL43_RS11455","genes":[{"name":"G_DNL43_RS04575","bigg_id":"DNL43_RS04575"},{"name":"G_DNL43_RS11455","bigg_id":"DNL43_RS11455"}],"metabolites":[{"bigg_id":"adp_c","coefficient":1},{"bigg_id":"atp_c","coefficient":-1},{"bigg_id":"h_c","coefficient":1},{"bigg_id":"hom__L_c","coefficient":-1},{"bigg_id":"phom_c","coefficient":1}],"segments":{"13806":{"from_node_id":"14367","to_node_id":"14368","b1":null,"b2":null},"13807":{"from_node_id":"14369","to_node_id":"14368","b1":null,"b2":null},"13808":{"from_node_id":"14369","to_node_id":"14370","b1":{"x":-522.8296051025391,"y":-659.0309181213379},"b2":{"x":-540.8296051025391,"y":-653.7809181213379}},"13809":{"from_node_id":"14367","to_node_id":"14371","b1":{"x":-522.8296051025391,"y":-791.0309181213379},"b2":{"x":-504.82960510253906,"y":-796.2809181213379}},"13810":{"from_node_id":"14369","to_node_id":"14372","b1":{"x":-522.8296051025391,"y":-659.0309181213379},"b2":{"x":-504.82960510253906,"y":-653.7809181213379}},"13811":{"from_node_id":"14367","to_node_id":"166","b1":{"x":-522.8296051025391,"y":-787.0309181213379},"b2":{"x":-537.0109710693359,"y":-968.934024810791}},"13812":{"from_node_id":"14369","to_node_id":"374","b1":{"x":-522.8296051025391,"y":-663.0309181213379},"b2":{"x":-522.8296051025391,"y":-608.7809181213379}}}},"2100":{"name":"O-phospho-L-homoserine phosphate-lyase (adding water;L-threonine-forming)_c0","bigg_id":"THRS_2","reversibility":false,"label_x":-507.82960510253906,"label_y":-395.0924415588379,"gene_reaction_rule":"DNL43_RS04570","genes":[{"name":"G_DNL43_RS04570","bigg_id":"DNL43_RS04570"}],"metabolites":[{"bigg_id":"h2o_c","coefficient":-1},{"bigg_id":"phom_c","coefficient":-1},{"bigg_id":"pi_c","coefficient":1},{"bigg_id":"thr__L_c","coefficient":1}],"segments":{"13813":{"from_node_id":"14374","to_node_id":"14375","b1":null,"b2":null},"13814":{"from_node_id":"14376","to_node_id":"14375","b1":null,"b2":null},"13815":{"from_node_id":"14374","to_node_id":"14377","b1":{"x":-522.8296051025391,"y":-471.0924415588379},"b2":{"x":-540.8296051025391,"y":-476.3424415588379}},"13816":{"from_node_id":"14374","to_node_id":"374","b1":{"x":-522.8296051025391,"y":-467.0924415588379},"b2":{"x":-522.8296051025391,"y":-491.2809181213379}},"13817":{"from_node_id":"14376","to_node_id":"14378","b1":{"x":-522.8296051025391,"y":-339.0924415588379},"b2":{"x":-540.8296051025391,"y":-333.8424415588379}},"13818":{"from_node_id":"14376","to_node_id":"369","b1":{"x":-522.8296051025391,"y":-343.0924415588379},"b2":{"x":-522.8296661376953,"y":-316.5917091369629}}}},"2113":{"name":"L-Phenylalanine:2-oxoglutarate aminotransferase_c0","bigg_id":"POATh","reversibility":true,"label_x":7547.687210083008,"label_y":-6284.759660720825,"gene_reaction_rule":"DNL43_RS01625 or (DNL43_RS02165 and DNL43_RS09740 and DNL43_RS03735)","genes":[{"name":"G_DNL43_RS01625","bigg_id":"DNL43_RS01625"},{"name":"G_DNL43_RS02165","bigg_id":"DNL43_RS02165"},{"name":"G_DNL43_RS09740","bigg_id":"DNL43_RS09740"},{"name":"G_DNL43_RS03735","bigg_id":"DNL43_RS03735"}],"metabolites":[{"bigg_id":"akg_c","coefficient":-1},{"bigg_id":"glu__L_c","coefficient":1},{"bigg_id":"phe__L_c","coefficient":-1},{"bigg_id":"phpyr_c","coefficient":1}],"segments":{"13894":{"from_node_id":"14455","to_node_id":"14456","b1":null,"b2":null},"13895":{"from_node_id":"14457","to_node_id":"14456","b1":null,"b2":null},"13896":{"from_node_id":"14455","to_node_id":"14458","b1":{"x":7532.687210083008,"y":-6228.759660720825},"b2":{"x":7514.687210083008,"y":-6223.509660720825}},"13897":{"from_node_id":"14457","to_node_id":"14459","b1":{"x":7532.687210083008,"y":-6360.759660720825},"b2":{"x":7514.687210083008,"y":-6366.009660720825}},"13898":{"from_node_id":"14455","to_node_id":"14460","b1":{"x":7532.687210083008,"y":-6232.759660720825},"b2":{"x":7532.687210083008,"y":-6178.509660720825}},"13899":{"from_node_id":"14457","to_node_id":"731","b1":{"x":7532.687210083008,"y":-6356.759660720825},"b2":{"x":7532.687210083008,"y":-6411.009660720825}}}},"2116":{"name":"L-glutamate-5-semialdehyde:NADP+ 5-oxidoreductase (phosphorylating)_c0","bigg_id":"G5SDym","reversibility":false,"label_x":-80.95531193644456,"label_y":-4694.682776425056,"gene_reaction_rule":"DNL43_RS07130","genes":[{"name":"G_DNL43_RS07130","bigg_id":"DNL43_RS07130"}],"metabolites":[{"bigg_id":"glu5p_c","coefficient":-1},{"bigg_id":"glu5sa_c","coefficient":1},{"bigg_id":"h_c","coefficient":-1},{"bigg_id":"nadp_c","coefficient":1},{"bigg_id":"nadph_c","coefficient":-1},{"bigg_id":"pi_c","coefficient":1}],"segments":{"13915":{"from_node_id":"14476","to_node_id":"14477","b1":null,"b2":null},"13916":{"from_node_id":"14478","to_node_id":"14477","b1":null,"b2":null},"13917":{"from_node_id":"14476","to_node_id":"4876","b1":{"x":-95.95531193644456,"y":-4766.682776425056},"b2":{"x":-95.95531193644456,"y":-4820.932776425056}},"13918":{"from_node_id":"14478","to_node_id":"4866","b1":{"x":-95.95531193644456,"y":-4642.682776425056},"b2":{"x":-95.95531193644456,"y":-4539.871741268806}},"13919":{"from_node_id":"14476","to_node_id":"14480","b1":{"x":-95.95531193644456,"y":-4770.682776425056},"b2":{"x":-77.95531193644456,"y":-4775.932776425056}},"13920":{"from_node_id":"14478","to_node_id":"14481","b1":{"x":-95.95531193644456,"y":-4638.682776425056},"b2":{"x":-77.95531193644456,"y":-4633.432776425056}},"13921":{"from_node_id":"14476","to_node_id":"14482","b1":{"x":-95.95531193644456,"y":-4770.682776425056},"b2":{"x":-113.95531193644456,"y":-4775.932776425056}},"13922":{"from_node_id":"14478","to_node_id":"14483","b1":{"x":-95.95531193644456,"y":-4638.682776425056},"b2":{"x":-113.95531193644456,"y":-4633.432776425056}}}},"2117":{"name":"R03314_c0","bigg_id":"G5SADs","reversibility":false,"label_x":-80.95531193644456,"label_y":-4328.078406307868,"gene_reaction_rule":"","genes":[],"metabolites":[{"bigg_id":"glu5sa_c","coefficient":-1},{"bigg_id":"h2o_c","coefficient":1},{"bigg_id":"h_c","coefficient":1},{"bigg_id":"pyr5carb_c","coefficient":1}],"segments":{"13923":{"from_node_id":"14484","to_node_id":"14485","b1":null,"b2":null},"13924":{"from_node_id":"14486","to_node_id":"14485","b1":null,"b2":null},"13925":{"from_node_id":"14484","to_node_id":"4866","b1":{"x":-95.95531193644456,"y":-4400.078406307868},"b2":{"x":-95.95531193644456,"y":-4419.186194393806}},"13926":{"from_node_id":"14486","to_node_id":"14487","b1":{"x":-95.95531193644456,"y":-4272.078406307868},"b2":{"x":-77.95531193644456,"y":-4266.828406307868}},"13927":{"from_node_id":"14486","to_node_id":"14488","b1":{"x":-95.95531193644456,"y":-4272.078406307868},"b2":{"x":-113.95531193644456,"y":-4266.828406307868}},"13928":{"from_node_id":"14486","to_node_id":"14489","b1":{"x":-95.95531193644456,"y":-4276.078406307868},"b2":{"x":-95.95531193644456,"y":-4221.828406307868}}}},"2118":{"name":"L-Proline:NAD+ 5-oxidoreductase_c0","bigg_id":"PRO1x","reversibility":false,"label_x":82.77125056355544,"label_y":-3951.5021123625556,"gene_reaction_rule":"DNL43_RS11515","genes":[{"name":"G_DNL43_RS11515","bigg_id":"DNL43_RS11515"}],"metabolites":[{"bigg_id":"h_c","coefficient":2},{"bigg_id":"nad_c","coefficient":-1},{"bigg_id":"nadh_c","coefficient":1},{"bigg_id":"pro__L_c","coefficient":-1},{"bigg_id":"pyr5carb_c","coefficient":1}],"segments":{"13929":{"from_node_id":"14490","to_node_id":"14491","b1":null,"b2":null},"13930":{"from_node_id":"14492","to_node_id":"14491","b1":null,"b2":null},"13931":{"from_node_id":"14492","to_node_id":"14493","b1":{"x":67.77125056355544,"y":-4027.5021123625556},"b2":{"x":80.36487849324294,"y":-4070.5975713469306}},"13932":{"from_node_id":"14490","to_node_id":"14494","b1":{"x":67.77125056355544,"y":-3895.5021123625556},"b2":{"x":71.39722712605544,"y":-3857.813269589118}},"13933":{"from_node_id":"14492","to_node_id":"14495","b1":{"x":67.77125056355544,"y":-4027.5021123625556},"b2":{"x":93.02308161824294,"y":-4038.1586065031806}},"13934":{"from_node_id":"14490","to_node_id":"14503","b1":{"x":67.77125056355544,"y":-3899.5021123625556},"b2":{"x":36.113810378008566,"y":-3765.0660772063056}},"13935":{"from_node_id":"14492","to_node_id":"14489","b1":{"x":67.77125056355544,"y":-4023.5021123625556},"b2":{"x":70.83272822468825,"y":-4110.516394589118}}}},"2119":{"name":"L-Proline:NADP+ 5-oxidoreductase_c0","bigg_id":"P5CR","reversibility":false,"label_x":-401.0152789774602,"label_y":-3943.7831182219306,"gene_reaction_rule":"DNL43_RS11515","genes":[{"name":"G_DNL43_RS11515","bigg_id":"DNL43_RS11515"}],"metabolites":[{"bigg_id":"h_c","coefficient":-2},{"bigg_id":"nadp_c","coefficient":1},{"bigg_id":"nadph_c","coefficient":-1},{"bigg_id":"pro__L_c","coefficient":1},{"bigg_id":"pyr5carb_c","coefficient":-1}],"segments":{"13936":{"from_node_id":"14497","to_node_id":"14498","b1":null,"b2":null},"13937":{"from_node_id":"14499","to_node_id":"14498","b1":null,"b2":null},"13938":{"from_node_id":"14497","to_node_id":"14500","b1":{"x":-228.44778172404222,"y":-4013.203894589118},"b2":{"x":-188.82192723185472,"y":-4042.7831182219306}},"13939":{"from_node_id":"14499","to_node_id":"14501","b1":{"x":-228.44778172404222,"y":-3881.203894589118},"b2":{"x":-241.04116551310472,"y":-3859.7345342375556}},"13940":{"from_node_id":"14497","to_node_id":"14502","b1":{"x":-228.44778172404222,"y":-4013.203894589118},"b2":{"x":-224.82180516154222,"y":-4042.7831182219306}},"13941":{"from_node_id":"14499","to_node_id":"14503","b1":{"x":-228.44778172404222,"y":-3885.203894589118},"b2":{"x":-196.04129521281175,"y":-3799.426306698493}},"13942":{"from_node_id":"14497","to_node_id":"14489","b1":{"x":-228.44778172404222,"y":-4009.203894589118},"b2":{"x":-211.4466525736516,"y":-4125.563635800056}}}},"2135":{"name":"L-Aspartate-4-semialdehyde:NADP+ oxidoreductase (phosphorylating)_c0","bigg_id":"ASADH","reversibility":false,"label_x":-862.9372711181641,"label_y":-1595.9197978973389,"gene_reaction_rule":"DNL43_RS07220","genes":[{"name":"G_DNL43_RS07220","bigg_id":"DNL43_RS07220"}],"metabolites":[{"bigg_id":"4pasp_c","coefficient":-1},{"bigg_id":"aspsa_c","coefficient":1},{"bigg_id":"h_c","coefficient":-1},{"bigg_id":"nadp_c","coefficient":1},{"bigg_id":"nadph_c","coefficient":-1},{"bigg_id":"pi_c","coefficient":1}],"segments":{"14040":{"from_node_id":"14601","to_node_id":"14602","b1":null,"b2":null},"14041":{"from_node_id":"14603","to_node_id":"14602","b1":null,"b2":null},"14042":{"from_node_id":"14601","to_node_id":"183","b1":{"x":-877.9372711181641,"y":-1667.9197978973389},"b2":{"x":-877.1769561767578,"y":-1683.6916484832764}},"14043":{"from_node_id":"14603","to_node_id":"0","b1":{"x":-877.9372711181641,"y":-1543.9197978973389},"b2":{"x":-880.2462310791016,"y":-1526.6131572723389}},"14044":{"from_node_id":"14601","to_node_id":"14605","b1":{"x":-877.9372711181641,"y":-1671.9197978973389},"b2":{"x":-902.8641510009766,"y":-1672.5518779754639}},"14045":{"from_node_id":"14603","to_node_id":"14606","b1":{"x":-877.9372711181641,"y":-1539.9197978973389},"b2":{"x":-902.8641510009766,"y":-1539.2877178192139}},"14046":{"from_node_id":"14601","to_node_id":"14607","b1":{"x":-877.9372711181641,"y":-1671.9197978973389},"b2":{"x":-853.0103912353516,"y":-1672.5518779754639}},"14047":{"from_node_id":"14603","to_node_id":"14608","b1":{"x":-877.9372711181641,"y":-1539.9197978973389},"b2":{"x":-855.3193511962891,"y":-1536.9787578582764}}}},"2136":{"name":"N-(5'-Phospho-D-ribosylformimino)-5-amino-1- (5''-phospho-D-ribosyl)-4-imidazolecarboxamide ketol-isomerase_c0","bigg_id":"PRMICIi","reversibility":true,"label_x":603.3060150146484,"label_y":-1387.4163436889648,"gene_reaction_rule":"DNL43_RS01640","genes":[{"name":"G_DNL43_RS01640","bigg_id":"DNL43_RS01640"}],"metabolites":[{"bigg_id":"h_c","coefficient":-1},{"bigg_id":"prfp_c","coefficient":-1},{"bigg_id":"prlp_c","coefficient":1}],"segments":{"14048":{"from_node_id":"14609","to_node_id":"14610","b1":null,"b2":null},"14049":{"from_node_id":"14611","to_node_id":"14610","b1":null,"b2":null},"14050":{"from_node_id":"14609","to_node_id":"14612","b1":{"x":588.3060150146484,"y":-1463.4163436889648},"b2":{"x":570.3060150146484,"y":-1468.6663436889648}},"14051":{"from_node_id":"14609","to_node_id":"2940","b1":{"x":588.3060150146484,"y":-1459.4163436889648},"b2":{"x":588.3060150146484,"y":-1513.6663436889648}},"14052":{"from_node_id":"14611","to_node_id":"14613","b1":{"x":588.3060150146484,"y":-1335.4163436889648},"b2":{"x":588.3060150146484,"y":-1318.1097030639648}}}},"2137":{"name":"R04558_c0","bigg_id":"IG3PS_1","reversibility":false,"label_x":603.3060150146484,"label_y":-1111.3030624389648,"gene_reaction_rule":"DNL43_RS01635 or DNL43_RS01645","genes":[{"name":"G_DNL43_RS01635","bigg_id":"DNL43_RS01635"},{"name":"G_DNL43_RS01645","bigg_id":"DNL43_RS01645"}],"metabolites":[{"bigg_id":"aicar_c","coefficient":1},{"bigg_id":"eig3p_c","coefficient":1},{"bigg_id":"gln__L_c","coefficient":-1},{"bigg_id":"glu__L_c","coefficient":1},{"bigg_id":"h_c","coefficient":2},{"bigg_id":"prlp_c","coefficient":-1}],"segments":{"14053":{"from_node_id":"14614","to_node_id":"14615","b1":null,"b2":null},"14054":{"from_node_id":"14616","to_node_id":"14615","b1":null,"b2":null},"14055":{"from_node_id":"14616","to_node_id":"14617","b1":{"x":588.3060150146484,"y":-1059.3030624389648},"b2":{"x":676.0467376708984,"y":-1016.5977401733398}},"14056":{"from_node_id":"14616","to_node_id":"421","b1":{"x":588.3060150146484,"y":-1055.3030624389648},"b2":{"x":585.5250091552734,"y":-1003.8741073608398}},"14057":{"from_node_id":"14614","to_node_id":"14619","b1":{"x":588.3060150146484,"y":-1187.3030624389648},"b2":{"x":570.3060150146484,"y":-1192.5530624389648}},"14058":{"from_node_id":"14616","to_node_id":"14620","b1":{"x":588.3060150146484,"y":-1055.3030624389648},"b2":{"x":570.3060150146484,"y":-1050.0530624389648}},"14059":{"from_node_id":"14616","to_node_id":"14621","b1":{"x":588.3060150146484,"y":-1055.3030624389648},"b2":{"x":552.3060150146484,"y":-1065.0530624389648}},"14060":{"from_node_id":"14614","to_node_id":"14613","b1":{"x":588.3060150146484,"y":-1183.3030624389648},"b2":{"x":588.3060150146484,"y":-1200.6097030639648}}}},"2138":{"name":"D-erythro-1-(Imidazol-4-yl)glycerol 3-phosphate hydro-lyase_c0","bigg_id":"IGPDH_1","reversibility":false,"label_x":601.5234222412109,"label_y":-811.7709763646126,"gene_reaction_rule":"DNL43_RS01650","genes":[{"name":"G_DNL43_RS01650","bigg_id":"DNL43_RS01650"}],"metabolites":[{"bigg_id":"eig3p_c","coefficient":-1},{"bigg_id":"h2o_c","coefficient":1},{"bigg_id":"imacp_c","coefficient":1}],"segments":{"14061":{"from_node_id":"14622","to_node_id":"14623","b1":null,"b2":null},"14062":{"from_node_id":"14624","to_node_id":"14623","b1":null,"b2":null},"14063":{"from_node_id":"14622","to_node_id":"421","b1":{"x":586.5234222412109,"y":-883.7709763646126},"b2":{"x":586.5234222412109,"y":-901.0776169896126}},"14064":{"from_node_id":"14624","to_node_id":"14625","b1":{"x":586.5234222412109,"y":-755.7709763646126},"b2":{"x":550.0517425537109,"y":-750.5209763646126}},"14065":{"from_node_id":"14624","to_node_id":"14626","b1":{"x":586.5234222412109,"y":-759.7709763646126},"b2":{"x":586.5234222412109,"y":-733.2284958958626}}}},"2139":{"name":"5-Amino-2-oxopentanoate:2-oxoglutarate aminotransferase_c0","bigg_id":"HSTPTr","reversibility":true,"label_x":601.5234222412109,"label_y":-489.4784958958626,"gene_reaction_rule":"DNL43_RS01625","genes":[{"name":"G_DNL43_RS01625","bigg_id":"DNL43_RS01625"}],"metabolites":[{"bigg_id":"akg_c","coefficient":-1},{"bigg_id":"glu__L_c","coefficient":1},{"bigg_id":"hisp_c","coefficient":-1},{"bigg_id":"imacp_c","coefficient":1}],"segments":{"14066":{"from_node_id":"14627","to_node_id":"14628","b1":null,"b2":null},"14067":{"from_node_id":"14629","to_node_id":"14628","b1":null,"b2":null},"14068":{"from_node_id":"14627","to_node_id":"14630","b1":{"x":586.5234222412109,"y":-433.4784958958626},"b2":{"x":568.5234222412109,"y":-428.2284958958626}},"14069":{"from_node_id":"14629","to_node_id":"14631","b1":{"x":586.5234222412109,"y":-565.4784958958626},"b2":{"x":568.5234222412109,"y":-570.7284958958626}},"14070":{"from_node_id":"14627","to_node_id":"14632","b1":{"x":586.5234222412109,"y":-437.4784958958626},"b2":{"x":586.5234222412109,"y":-383.2284958958626}},"14071":{"from_node_id":"14629","to_node_id":"14626","b1":{"x":586.5234222412109,"y":-561.4784958958626},"b2":{"x":586.5234222412109,"y":-615.7284958958626}}}},"2140":{"name":"L-Histidinol-phosphate phosphohydrolase_c0","bigg_id":"HISTP","reversibility":false,"label_x":601.5234222412109,"label_y":-139.47849589586258,"gene_reaction_rule":"DNL43_RS01665","genes":[{"name":"G_DNL43_RS01665","bigg_id":"DNL43_RS01665"}],"metabolites":[{"bigg_id":"h2o_c","coefficient":-1},{"bigg_id":"hisp_c","coefficient":-1},{"bigg_id":"histd_c","coefficient":1},{"bigg_id":"pi_c","coefficient":1}],"segments":{"14072":{"from_node_id":"14633","to_node_id":"14634","b1":null,"b2":null},"14073":{"from_node_id":"14635","to_node_id":"14634","b1":null,"b2":null},"14074":{"from_node_id":"14633","to_node_id":"14636","b1":{"x":586.5234222412109,"y":-215.47849589586258},"b2":{"x":568.5234222412109,"y":-220.72849589586258}},"14075":{"from_node_id":"14633","to_node_id":"14632","b1":{"x":586.5234222412109,"y":-211.47849589586258},"b2":{"x":586.5234222412109,"y":-265.7284958958626}},"14076":{"from_node_id":"14635","to_node_id":"14637","b1":{"x":586.5234222412109,"y":-87.47849589586258},"b2":{"x":586.5234222412109,"y":-33.22849589586258}},"14077":{"from_node_id":"14635","to_node_id":"14638","b1":{"x":586.5234222412109,"y":-83.47849589586258},"b2":{"x":568.5234222412109,"y":-78.22849589586258}}}},"2141":{"name":"L-Histidinol:NAD+ oxidoreductase_c0","bigg_id":"rxn02159_c0","reversibility":true,"label_x":601.5234222412109,"label_y":210.52150410413742,"gene_reaction_rule":"DNL43_RS02095","genes":[{"name":"G_DNL43_RS02095","bigg_id":"DNL43_RS02095"}],"metabolites":[{"bigg_id":"cpd01324","coefficient":1},{"bigg_id":"h_c","coefficient":1},{"bigg_id":"histd_c","coefficient":-1},{"bigg_id":"nad_c","coefficient":-1},{"bigg_id":"nadh_c","coefficient":1}],"segments":{"14078":{"from_node_id":"14639","to_node_id":"14640","b1":null,"b2":null},"14079":{"from_node_id":"14641","to_node_id":"14640","b1":null,"b2":null},"14080":{"from_node_id":"14641","to_node_id":"14642","b1":{"x":586.5234222412109,"y":262.5215041041374},"b2":{"x":586.5234222412109,"y":316.7715041041374}},"14081":{"from_node_id":"14641","to_node_id":"14643","b1":{"x":586.5234222412109,"y":266.5215041041374},"b2":{"x":604.5234222412109,"y":271.7715041041374}},"14082":{"from_node_id":"14639","to_node_id":"14637","b1":{"x":586.5234222412109,"y":138.52150410413742},"b2":{"x":586.5234222412109,"y":84.27150410413742}},"14083":{"from_node_id":"14639","to_node_id":"14644","b1":{"x":586.5234222412109,"y":134.52150410413742},"b2":{"x":568.5234222412109,"y":129.27150410413742}},"14084":{"from_node_id":"14641","to_node_id":"14645","b1":{"x":586.5234222412109,"y":266.5215041041374},"b2":{"x":568.5234222412109,"y":271.7715041041374}}}},"2142":{"name":"L-histidinal:NAD+ oxidoreductase_c0","bigg_id":"rxn00863_c0","reversibility":false,"label_x":601.5234222412109,"label_y":560.5215041041374,"gene_reaction_rule":"DNL43_RS02095","genes":[{"name":"G_DNL43_RS02095","bigg_id":"DNL43_RS02095"}],"metabolites":[{"bigg_id":"cpd01324","coefficient":-1},{"bigg_id":"h2o_c","coefficient":-1},{"bigg_id":"h_c","coefficient":2},{"bigg_id":"his__L_c","coefficient":1},{"bigg_id":"nad_c","coefficient":-1},{"bigg_id":"nadh_c","coefficient":1}],"segments":{"14085":{"from_node_id":"14646","to_node_id":"14647","b1":null,"b2":null},"14086":{"from_node_id":"14648","to_node_id":"14647","b1":null,"b2":null},"14087":{"from_node_id":"14646","to_node_id":"14642","b1":{"x":586.5234222412109,"y":488.5215041041374},"b2":{"x":586.5234222412109,"y":434.2715041041374}},"14088":{"from_node_id":"14646","to_node_id":"14649","b1":{"x":586.5234222412109,"y":484.5215041041374},"b2":{"x":604.5234222412109,"y":479.2715041041374}},"14089":{"from_node_id":"14648","to_node_id":"14650","b1":{"x":586.5234222412109,"y":616.5215041041374},"b2":{"x":604.5234222412109,"y":621.7715041041374}},"14090":{"from_node_id":"14648","to_node_id":"14651","b1":{"x":586.5234222412109,"y":612.5215041041374},"b2":{"x":586.5234222412109,"y":666.7715041041374}},"14091":{"from_node_id":"14646","to_node_id":"14652","b1":{"x":586.5234222412109,"y":484.5215041041374},"b2":{"x":568.5234222412109,"y":479.2715041041374}},"14092":{"from_node_id":"14648","to_node_id":"14653","b1":{"x":586.5234222412109,"y":616.5215041041374},"b2":{"x":568.5234222412109,"y":621.7715041041374}}}},"2155":{"name":"L-Valine:2-oxoglutarate aminotransferase_c0","bigg_id":"VALTAim","reversibility":true,"label_x":1039.9368743896484,"label_y":-1269.6795864105225,"gene_reaction_rule":"DNL43_RS01675","genes":[{"name":"G_DNL43_RS01675","bigg_id":"DNL43_RS01675"}],"metabolites":[{"bigg_id":"3mob_c","coefficient":1},{"bigg_id":"akg_c","coefficient":-1},{"bigg_id":"glu__L_c","coefficient":1},{"bigg_id":"val__L_c","coefficient":-1}],"segments":{"14177":{"from_node_id":"14738","to_node_id":"14739","b1":null,"b2":null},"14178":{"from_node_id":"14740","to_node_id":"14739","b1":null,"b2":null},"14179":{"from_node_id":"14740","to_node_id":"709","b1":{"x":1311.2479095458984,"y":-1357.842306137085},"b2":{"x":1311.2479095458984,"y":-1393.620626449585}},"14180":{"from_node_id":"14738","to_node_id":"14742","b1":{"x":1311.2479095458984,"y":-1229.842306137085},"b2":{"x":1294.6131439208984,"y":-1215.356466293335}},"14181":{"from_node_id":"14740","to_node_id":"14743","b1":{"x":1311.2479095458984,"y":-1361.842306137085},"b2":{"x":1280.7596282958984,"y":-1369.4012660980225}},"14182":{"from_node_id":"14738","to_node_id":"2959","b1":{"x":1311.2479095458984,"y":-1233.842306137085},"b2":{"x":1311.2479095458984,"y":-1179.592306137085}}}},"2156":{"name":"acetyl-CoA:3-methyl-2-oxobutanoate C-acetyltransferase (thioester-hydrolysing, carboxymethyl-forming)_c0","bigg_id":"LEU4","reversibility":false,"label_x":1555.8316497802734,"label_y":-1489.2966747283936,"gene_reaction_rule":"","genes":[],"metabolites":[{"bigg_id":"3c3hmp_c","coefficient":1},{"bigg_id":"3mob_c","coefficient":-1},{"bigg_id":"accoa_c","coefficient":-1},{"bigg_id":"coa_c","coefficient":1},{"bigg_id":"h2o_c","coefficient":-1},{"bigg_id":"h_c","coefficient":1}],"segments":{"14183":{"from_node_id":"14744","to_node_id":"14745","b1":null,"b2":null},"14184":{"from_node_id":"14746","to_node_id":"14745","b1":null,"b2":null},"14185":{"from_node_id":"14746","to_node_id":"811","b1":{"x":1667.8316497802734,"y":-1449.2966747283936},"b2":{"x":1860.3133392333984,"y":-1452.3596019744873}},"14186":{"from_node_id":"14744","to_node_id":"709","b1":{"x":1543.8316497802734,"y":-1449.2966747283936},"b2":{"x":1369.9974212646484,"y":-1449.2966747283936}},"14187":{"from_node_id":"14744","to_node_id":"14748","b1":{"x":1539.8316497802734,"y":-1449.2966747283936},"b2":{"x":1534.5816497802734,"y":-1467.2966747283936}},"14188":{"from_node_id":"14746","to_node_id":"14749","b1":{"x":1671.8316497802734,"y":-1449.2966747283936},"b2":{"x":1677.0816497802734,"y":-1467.2966747283936}},"14189":{"from_node_id":"14744","to_node_id":"14750","b1":{"x":1539.8316497802734,"y":-1449.2966747283936},"b2":{"x":1534.5816497802734,"y":-1431.2966747283936}},"14190":{"from_node_id":"14746","to_node_id":"14751","b1":{"x":1671.8316497802734,"y":-1449.2966747283936},"b2":{"x":1677.0816497802734,"y":-1431.2966747283936}}}},"2157":{"name":"3-isopropylmalate dehydrogenase_c0","bigg_id":"LEU2","reversibility":false,"label_x":1841.5661163330078,"label_y":-1002.6782360076904,"gene_reaction_rule":"","genes":[],"metabolites":[{"bigg_id":"3c3hmp_c","coefficient":-1},{"bigg_id":"4mop_c","coefficient":1},{"bigg_id":"co2_c","coefficient":1},{"bigg_id":"nad_c","coefficient":-1},{"bigg_id":"nadh_c","coefficient":1}],"segments":{"14191":{"from_node_id":"14752","to_node_id":"14753","b1":null,"b2":null},"14192":{"from_node_id":"14754","to_node_id":"14753","b1":null,"b2":null},"14193":{"from_node_id":"14752","to_node_id":"811","b1":{"x":1826.5661163330078,"y":-1074.6782360076904},"b2":{"x":1826.5661163330078,"y":-1128.9282360076904}},"14194":{"from_node_id":"14754","to_node_id":"14755","b1":{"x":1826.5661163330078,"y":-950.6782360076904},"b2":{"x":1826.5661163330078,"y":-896.4282360076904}},"14195":{"from_node_id":"14754","to_node_id":"14756","b1":{"x":1826.5661163330078,"y":-946.6782360076904},"b2":{"x":1844.5661163330078,"y":-941.4282360076904}},"14196":{"from_node_id":"14752","to_node_id":"14757","b1":{"x":1826.5661163330078,"y":-1078.6782360076904},"b2":{"x":1808.5661163330078,"y":-1083.9282360076904}},"14197":{"from_node_id":"14754","to_node_id":"14758","b1":{"x":1826.5661163330078,"y":-946.6782360076904},"b2":{"x":1808.5661163330078,"y":-932.1923961639404}}}},"2160":{"name":"L-Leucine:2-oxoglutarate aminotransferase_c0","bigg_id":"BAT2_3","reversibility":true,"label_x":1841.5661163330078,"label_y":-652.6782360076904,"gene_reaction_rule":"DNL43_RS01675","genes":[{"name":"G_DNL43_RS01675","bigg_id":"DNL43_RS01675"}],"metabolites":[{"bigg_id":"4mop_c","coefficient":1},{"bigg_id":"akg_c","coefficient":-1},{"bigg_id":"glu__L_c","coefficient":1},{"bigg_id":"leu__L_c","coefficient":-1}],"segments":{"14210":{"from_node_id":"14771","to_node_id":"14772","b1":null,"b2":null},"14211":{"from_node_id":"14773","to_node_id":"14772","b1":null,"b2":null},"14212":{"from_node_id":"14773","to_node_id":"14755","b1":{"x":1826.5661163330078,"y":-724.6782360076904},"b2":{"x":1826.5661163330078,"y":-778.9282360076904}},"14213":{"from_node_id":"14771","to_node_id":"14774","b1":{"x":1826.5661163330078,"y":-596.6782360076904},"b2":{"x":1808.5661163330078,"y":-591.4282360076904}},"14214":{"from_node_id":"14773","to_node_id":"14775","b1":{"x":1826.5661163330078,"y":-728.6782360076904},"b2":{"x":1808.5661163330078,"y":-733.9282360076904}},"14215":{"from_node_id":"14771","to_node_id":"14776","b1":{"x":1826.5661163330078,"y":-600.6782360076904},"b2":{"x":1826.5661163330078,"y":-546.4282360076904}}}},"2176":{"name":"L-Cysteine hydrogen-sulfide-lyase (deaminating; pyruvate-forming)_c0","bigg_id":"CYSDS","reversibility":false,"label_x":531.2185316376965,"label_y":-4090.9886370769264,"gene_reaction_rule":"DNL43_RS03910","genes":[{"name":"G_DNL43_RS03910","bigg_id":"DNL43_RS03910"}],"metabolites":[{"bigg_id":"cys__L_c","coefficient":-1},{"bigg_id":"h2o_c","coefficient":-1},{"bigg_id":"h2s_c","coefficient":1},{"bigg_id":"h_c","coefficient":1},{"bigg_id":"nh3_c","coefficient":1},{"bigg_id":"pyr_c","coefficient":1}],"segments":{"14314":{"from_node_id":"14876","to_node_id":"14877","b1":null,"b2":null},"14315":{"from_node_id":"14878","to_node_id":"14877","b1":null,"b2":null},"14316":{"from_node_id":"14876","to_node_id":"14875","b1":{"x":516.2598773227064,"y":-4038.9886508629415},"b2":{"x":529.8055152463087,"y":-3828.0289461288294}},"14317":{"from_node_id":"14876","to_node_id":"14879","b1":{"x":516.2625447862551,"y":-4034.988651752362},"b2":{"x":534.2660418297721,"y":-4029.7506565056965}},"14318":{"from_node_id":"14878","to_node_id":"14880","b1":{"x":516.1745184891374,"y":-4166.988622401492},"b2":{"x":498.17102144562114,"y":-4172.226617648156}},"14319":{"from_node_id":"14878","to_node_id":"14881","b1":{"x":516.1745184891374,"y":-4166.988622401492},"b2":{"x":534.1710134408377,"y":-4172.250624820097}},"14320":{"from_node_id":"14878","to_node_id":"14882","b1":{"x":516.1745184891374,"y":-4166.988622401492},"b2":{"x":552.1810124267554,"y":-4157.262631741394}},"14321":{"from_node_id":"14878","to_node_id":"14883","b1":{"x":516.1771859526862,"y":-4162.988623290911},"b2":{"x":516.1410084783033,"y":-4217.238611228148}}}},"2180":{"name":"L-Aspartate ammonia-lyase_c0","bigg_id":"ASPT","reversibility":false,"label_x":2735.7077699185047,"label_y":-3265.7689896379934,"gene_reaction_rule":"DNL43_RS08350","genes":[{"name":"G_DNL43_RS08350","bigg_id":"DNL43_RS08350"}],"metabolites":[{"bigg_id":"asp__L_c","coefficient":-1},{"bigg_id":"fum_c","coefficient":1},{"bigg_id":"nh3_c","coefficient":1}],"segments":{"14340":{"from_node_id":"14902","to_node_id":"14903","b1":null,"b2":null},"14341":{"from_node_id":"14904","to_node_id":"14903","b1":null,"b2":null},"14342":{"from_node_id":"14902","to_node_id":"14905","b1":{"x":2748.9921937466297,"y":-3317.7130814348684},"b2":{"x":2694.7421937466297,"y":-3317.7130814348684}},"14343":{"from_node_id":"14904","to_node_id":"16330","b1":{"x":2872.9921937466297,"y":-3317.7130814348684},"b2":{"x":3028.3803773403797,"y":-3317.7130814348684}},"14344":{"from_node_id":"14904","to_node_id":"14906","b1":{"x":2876.9921937466297,"y":-3317.7130814348684},"b2":{"x":2882.2421937466297,"y":-3335.7130814348684}}}},"2187":{"name":"L-aspartate : fumarate oxidoreductase (deaminating)_c0","bigg_id":"ASPO5","reversibility":false,"label_x":11428.826171875,"label_y":-3983.290771484375,"gene_reaction_rule":"","genes":[],"metabolites":[{"bigg_id":"asp__L_c","coefficient":-1},{"bigg_id":"fum_c","coefficient":-1},{"bigg_id":"h_c","coefficient":1},{"bigg_id":"iasp_c","coefficient":1},{"bigg_id":"succ_c","coefficient":1}],"segments":{"14380":{"from_node_id":"14942","to_node_id":"14943","b1":null,"b2":null},"14381":{"from_node_id":"14944","to_node_id":"14943","b1":null,"b2":null},"14382":{"from_node_id":"14942","to_node_id":"10694","b1":{"x":11413.826171875,"y":-4055.290771484375},"b2":{"x":11413.826171875,"y":-4091.152099609375}},"14383":{"from_node_id":"14942","to_node_id":"14945","b1":{"x":11413.826171875,"y":-4059.290771484375},"b2":{"x":11395.826171875,"y":-4064.540771484375}},"14384":{"from_node_id":"14944","to_node_id":"14946","b1":{"x":11413.826171875,"y":-3927.290771484375},"b2":{"x":11434.125,"y":-3928.936279296875}},"14385":{"from_node_id":"14944","to_node_id":"14947","b1":{"x":11413.826171875,"y":-3931.290771484375},"b2":{"x":11413.8271484375,"y":-3897.727783203125}},"14386":{"from_node_id":"14944","to_node_id":"14948","b1":{"x":11413.826171875,"y":-3927.290771484375},"b2":{"x":11398.125,"y":-3928.936279296875}}}},"2188":{"name":"glycerone phosphate:iminosuccinate alkyltransferase (cyclizing)_c0","bigg_id":"QULNS_1","reversibility":false,"label_x":11428.8271484375,"label_y":-3676.963623046875,"gene_reaction_rule":"","genes":[],"metabolites":[{"bigg_id":"dhap_c","coefficient":1},{"bigg_id":"h2o_c","coefficient":-2},{"bigg_id":"iasp_c","coefficient":1},{"bigg_id":"pi_c","coefficient":-1},{"bigg_id":"quln_c","coefficient":-1}],"segments":{"14387":{"from_node_id":"14949","to_node_id":"14950","b1":null,"b2":null},"14388":{"from_node_id":"14951","to_node_id":"14950","b1":null,"b2":null},"14389":{"from_node_id":"14951","to_node_id":"14952","b1":{"x":11413.8271484375,"y":-3752.963623046875},"b2":{"x":11395.8271484375,"y":-3758.213623046875}},"14390":{"from_node_id":"14949","to_node_id":"14953","b1":{"x":11413.8271484375,"y":-3620.963623046875},"b2":{"x":11431.8271484375,"y":-3615.713623046875}},"14391":{"from_node_id":"14951","to_node_id":"14947","b1":{"x":11413.8271484375,"y":-3748.963623046875},"b2":{"x":11413.8271484375,"y":-3780.227783203125}},"14392":{"from_node_id":"14949","to_node_id":"14954","b1":{"x":11413.8271484375,"y":-3620.963623046875},"b2":{"x":11395.8271484375,"y":-3615.713623046875}},"14393":{"from_node_id":"14949","to_node_id":"14955","b1":{"x":11413.8271484375,"y":-3624.963623046875},"b2":{"x":11413.8271484375,"y":-3591.400634765625}}}},"2189":{"name":"Nicotinate-nucleotide:pyrophosphate phosphoribosyltransferase (carboxylating)_c0","bigg_id":"NNDPRm","reversibility":false,"label_x":11431.1259765625,"label_y":-3368.338134765625,"gene_reaction_rule":"DNL43_RS05590","genes":[{"name":"G_DNL43_RS05590","bigg_id":"DNL43_RS05590"}],"metabolites":[{"bigg_id":"co2_c","coefficient":1},{"bigg_id":"h_c","coefficient":-1},{"bigg_id":"nicrnt_c","coefficient":1},{"bigg_id":"ppi_c","coefficient":1},{"bigg_id":"prpp_c","coefficient":-1},{"bigg_id":"quln_c","coefficient":-1}],"segments":{"14394":{"from_node_id":"14956","to_node_id":"14957","b1":null,"b2":null},"14395":{"from_node_id":"14958","to_node_id":"14957","b1":null,"b2":null},"14396":{"from_node_id":"14958","to_node_id":"14959","b1":{"x":11416.1259765625,"y":-3312.338134765625},"b2":{"x":11434.1259765625,"y":-3307.088134765625}},"14397":{"from_node_id":"14956","to_node_id":"14960","b1":{"x":11416.1259765625,"y":-3444.338134765625},"b2":{"x":11434.1259765625,"y":-3449.588134765625}},"14398":{"from_node_id":"14958","to_node_id":"14961","b1":{"x":11416.1259765625,"y":-3316.338134765625},"b2":{"x":11416.1259765625,"y":-3278.178466796875}},"14399":{"from_node_id":"14958","to_node_id":"14962","b1":{"x":11416.1259765625,"y":-3312.338134765625},"b2":{"x":11398.1259765625,"y":-3307.088134765625}},"14400":{"from_node_id":"14956","to_node_id":"14963","b1":{"x":11416.1259765625,"y":-3444.338134765625},"b2":{"x":11398.1259765625,"y":-3449.588134765625}},"14401":{"from_node_id":"14956","to_node_id":"14955","b1":{"x":11416.1259765625,"y":-3440.338134765625},"b2":{"x":11413.8271484375,"y":-3473.900634765625}}}},"2191":{"name":"ATP:nicotinamide-nucleotide adenylyltransferase_c0","bigg_id":"NNATm","reversibility":true,"label_x":11431.1259765625,"label_y":-3062.011474609375,"gene_reaction_rule":"DNL43_RS10360","genes":[{"name":"G_DNL43_RS10360","bigg_id":"DNL43_RS10360"}],"metabolites":[{"bigg_id":"atp_c","coefficient":-1},{"bigg_id":"dnad_c","coefficient":1},{"bigg_id":"nicrnt_c","coefficient":-1},{"bigg_id":"ppi_c","coefficient":1}],"segments":{"14407":{"from_node_id":"14969","to_node_id":"14970","b1":null,"b2":null},"14408":{"from_node_id":"14971","to_node_id":"14970","b1":null,"b2":null},"14409":{"from_node_id":"14969","to_node_id":"14972","b1":{"x":11416.1259765625,"y":-3138.011474609375},"b2":{"x":11398.1259765625,"y":-3143.261474609375}},"14410":{"from_node_id":"14971","to_node_id":"14973","b1":{"x":11416.1259765625,"y":-3010.011474609375},"b2":{"x":11416.1259765625,"y":-2987.942138671875}},"14411":{"from_node_id":"14969","to_node_id":"14961","b1":{"x":11416.1259765625,"y":-3134.011474609375},"b2":{"x":11416.1259765625,"y":-3160.678466796875}},"14412":{"from_node_id":"14971","to_node_id":"14974","b1":{"x":11416.1259765625,"y":-3006.011474609375},"b2":{"x":11398.1259765625,"y":-3000.761474609375}}}},"2192":{"name":"deamido-NAD+:ammonia ligase (AMP-forming)_c0","bigg_id":"QNS1_2","reversibility":false,"label_x":11431.1259765625,"label_y":-2744.192138671875,"gene_reaction_rule":"DNL43_RS11480","genes":[{"name":"G_DNL43_RS11480","bigg_id":"DNL43_RS11480"}],"metabolites":[{"bigg_id":"amp_c","coefficient":1},{"bigg_id":"atp_c","coefficient":-1},{"bigg_id":"dnad_c","coefficient":-1},{"bigg_id":"h_c","coefficient":2},{"bigg_id":"nad_c","coefficient":1},{"bigg_id":"nh3_c","coefficient":-1},{"bigg_id":"ppi_c","coefficient":1}],"segments":{"14413":{"from_node_id":"14975","to_node_id":"14976","b1":null,"b2":null},"14414":{"from_node_id":"14977","to_node_id":"14976","b1":null,"b2":null},"14415":{"from_node_id":"14977","to_node_id":"14978","b1":{"x":11416.1259765625,"y":-2692.192138671875},"b2":{"x":11356.3623046875,"y":-2677.018310546875}},"14416":{"from_node_id":"14975","to_node_id":"14979","b1":{"x":11416.1259765625,"y":-2820.192138671875},"b2":{"x":11434.1259765625,"y":-2825.442138671875}},"14417":{"from_node_id":"14975","to_node_id":"14973","b1":{"x":11416.1259765625,"y":-2816.192138671875},"b2":{"x":11416.1259765625,"y":-2870.442138671875}},"14418":{"from_node_id":"14977","to_node_id":"14980","b1":{"x":11416.1259765625,"y":-2688.192138671875},"b2":{"x":11434.1259765625,"y":-2682.942138671875}},"14419":{"from_node_id":"14977","to_node_id":"14981","b1":{"x":11416.1259765625,"y":-2688.192138671875},"b2":{"x":11414.21484375,"y":-2636.970458984375}},"14420":{"from_node_id":"14975","to_node_id":"14982","b1":{"x":11416.1259765625,"y":-2820.192138671875},"b2":{"x":11398.1259765625,"y":-2825.442138671875}},"14421":{"from_node_id":"14977","to_node_id":"14983","b1":{"x":11416.1259765625,"y":-2688.192138671875},"b2":{"x":11387.0234375,"y":-2642.775634765625}}}},"2197":{"name":"GTP 7,8-8,9-dihydrolase (diphosphate-forming)_c0","bigg_id":"GTPCII2","reversibility":false,"label_x":13071.10888671875,"label_y":-3956.652587890625,"gene_reaction_rule":"","genes":[],"metabolites":[{"bigg_id":"25dhpp_c","coefficient":1},{"bigg_id":"for_c","coefficient":1},{"bigg_id":"gtp_c","coefficient":-1},{"bigg_id":"h2o_c","coefficient":-3},{"bigg_id":"h_c","coefficient":3},{"bigg_id":"ppi_c","coefficient":1}],"segments":{"14453":{"from_node_id":"15015","to_node_id":"15016","b1":null,"b2":null},"14454":{"from_node_id":"15017","to_node_id":"15016","b1":null,"b2":null},"14455":{"from_node_id":"15017","to_node_id":"1922","b1":{"x":13056.10888671875,"y":-3904.652587890625},"b2":{"x":13056.10888671875,"y":-3866.476318359375}},"14456":{"from_node_id":"15017","to_node_id":"15018","b1":{"x":13056.10888671875,"y":-3900.652587890625},"b2":{"x":13038.10888671875,"y":-3895.402587890625}},"14457":{"from_node_id":"15015","to_node_id":"15019","b1":{"x":13056.10888671875,"y":-4028.652587890625},"b2":{"x":13056.10888671875,"y":-4057.643310546875}},"14458":{"from_node_id":"15015","to_node_id":"15020","b1":{"x":13056.10888671875,"y":-4032.652587890625},"b2":{"x":13074.10888671875,"y":-4037.902587890625}},"14459":{"from_node_id":"15017","to_node_id":"15021","b1":{"x":13056.10888671875,"y":-3900.652587890625},"b2":{"x":13074.10888671875,"y":-3895.402587890625}},"14460":{"from_node_id":"15017","to_node_id":"15022","b1":{"x":13056.10888671875,"y":-3900.652587890625},"b2":{"x":13092.10888671875,"y":-3910.402587890625}}}},"2198":{"name":"2,5-Diamino-6-hydroxy-4-(5-phosphoribosylamino)-pyrimidine 2-aminohydrolase_c0","bigg_id":"DHPPDA2","reversibility":false,"label_x":13071.10888671875,"label_y":-3645.689208984375,"gene_reaction_rule":"","genes":[],"metabolites":[{"bigg_id":"25dhpp_c","coefficient":-1},{"bigg_id":"5apru_c","coefficient":1},{"bigg_id":"h2o_c","coefficient":-1},{"bigg_id":"h_c","coefficient":-1},{"bigg_id":"nh3_c","coefficient":1}],"segments":{"14461":{"from_node_id":"15023","to_node_id":"15024","b1":null,"b2":null},"14462":{"from_node_id":"15025","to_node_id":"15024","b1":null,"b2":null},"14463":{"from_node_id":"15023","to_node_id":"1922","b1":{"x":13056.10888671875,"y":-3717.689208984375},"b2":{"x":13056.10888671875,"y":-3748.976318359375}},"14464":{"from_node_id":"15025","to_node_id":"15026","b1":{"x":13056.10888671875,"y":-3593.689208984375},"b2":{"x":13056.10888671875,"y":-3566.994384765625}},"14465":{"from_node_id":"15023","to_node_id":"15027","b1":{"x":13056.10888671875,"y":-3721.689208984375},"b2":{"x":13074.10888671875,"y":-3726.939208984375}},"14466":{"from_node_id":"15023","to_node_id":"15028","b1":{"x":13056.10888671875,"y":-3721.689208984375},"b2":{"x":13038.10888671875,"y":-3726.939208984375}},"14467":{"from_node_id":"15025","to_node_id":"15029","b1":{"x":13056.10888671875,"y":-3589.689208984375},"b2":{"x":13038.10888671875,"y":-3584.439208984375}}}},"2199":{"name":"5-amino-6-(5-phosphoribitylamino)uracil:NADP+ 1'-oxidoreductase_c0","bigg_id":"RIB7_2","reversibility":false,"label_x":13071.10888671875,"label_y":-3348.503662109375,"gene_reaction_rule":"","genes":[],"metabolites":[{"bigg_id":"5aprbu_c","coefficient":1},{"bigg_id":"5apru_c","coefficient":-1},{"bigg_id":"h_c","coefficient":-1},{"bigg_id":"nadp_c","coefficient":1},{"bigg_id":"nadph_c","coefficient":-1}],"segments":{"14468":{"from_node_id":"15030","to_node_id":"15031","b1":null,"b2":null},"14469":{"from_node_id":"15032","to_node_id":"15031","b1":null,"b2":null},"14470":{"from_node_id":"15032","to_node_id":"1938","b1":{"x":13056.10888671875,"y":-3296.503662109375},"b2":{"x":13058.40478515625,"y":-3258.327392578125}},"14471":{"from_node_id":"15030","to_node_id":"15026","b1":{"x":13056.10888671875,"y":-3420.503662109375},"b2":{"x":13056.10888671875,"y":-3449.494384765625}},"14472":{"from_node_id":"15030","to_node_id":"15034","b1":{"x":13056.10888671875,"y":-3424.503662109375},"b2":{"x":13074.10888671875,"y":-3429.753662109375}},"14473":{"from_node_id":"15032","to_node_id":"15035","b1":{"x":13056.10888671875,"y":-3292.503662109375},"b2":{"x":13038.10888671875,"y":-3287.253662109375}},"14474":{"from_node_id":"15030","to_node_id":"15036","b1":{"x":13056.10888671875,"y":-3424.503662109375},"b2":{"x":13038.10888671875,"y":-3429.753662109375}}}},"2203":{"name":"5-amino-6-(D-ribitylamino)uracil butanedionetransferase_c0","bigg_id":"RIB5","reversibility":false,"label_x":13071.10400390625,"label_y":-2735.225830078125,"gene_reaction_rule":"","genes":[],"metabolites":[{"bigg_id":"4r5au_c","coefficient":-1},{"bigg_id":"db4p_c","coefficient":-1},{"bigg_id":"dmlz_c","coefficient":1},{"bigg_id":"h2o_c","coefficient":2},{"bigg_id":"h_c","coefficient":1},{"bigg_id":"pi_c","coefficient":1}],"segments":{"14495":{"from_node_id":"15057","to_node_id":"15058","b1":null,"b2":null},"14496":{"from_node_id":"15059","to_node_id":"15058","b1":null,"b2":null},"14497":{"from_node_id":"15057","to_node_id":"1906","b1":{"x":13056.10400390625,"y":-2807.225830078125},"b2":{"x":13056.10400390625,"y":-2833.919677734375}},"14498":{"from_node_id":"15057","to_node_id":"1909","b1":{"x":13056.10400390625,"y":-2811.225830078125},"b2":{"x":12882.88623046875,"y":-2855.864501953125}},"14499":{"from_node_id":"15059","to_node_id":"1902","b1":{"x":13056.10400390625,"y":-2683.225830078125},"b2":{"x":13056.10400390625,"y":-2628.975830078125}},"14500":{"from_node_id":"15059","to_node_id":"15062","b1":{"x":13056.10400390625,"y":-2679.225830078125},"b2":{"x":13038.10400390625,"y":-2673.975830078125}},"14501":{"from_node_id":"15059","to_node_id":"15063","b1":{"x":13056.10400390625,"y":-2679.225830078125},"b2":{"x":13074.10400390625,"y":-2673.975830078125}},"14502":{"from_node_id":"15059","to_node_id":"15064","b1":{"x":13056.10400390625,"y":-2679.225830078125},"b2":{"x":13092.10400390625,"y":-2688.975830078125}}}},"2205":{"name":"6,7-Dimethyl-8-(1-D-ribityl)lumazine:6,7-dimethyl-8-(1-D-ribityl)lumazine 2,3-butanediyltransferase_c0","bigg_id":"rxn00048_c0","reversibility":false,"label_x":13071.10400390625,"label_y":-2408.189208984375,"gene_reaction_rule":"","genes":[],"metabolites":[{"bigg_id":"4r5au_c","coefficient":1},{"bigg_id":"dmlz_c","coefficient":-2},{"bigg_id":"h_c","coefficient":-1},{"bigg_id":"ribflv_c","coefficient":1}],"segments":{"14509":{"from_node_id":"15071","to_node_id":"15072","b1":null,"b2":null},"14510":{"from_node_id":"15073","to_node_id":"15072","b1":null,"b2":null},"14511":{"from_node_id":"15073","to_node_id":"15074","b1":{"x":13056.10400390625,"y":-2352.189208984375},"b2":{"x":13038.10400390625,"y":-2346.939208984375}},"14512":{"from_node_id":"15071","to_node_id":"1902","b1":{"x":13056.10400390625,"y":-2480.189208984375},"b2":{"x":13056.10400390625,"y":-2511.475830078125}},"14513":{"from_node_id":"15071","to_node_id":"15075","b1":{"x":13056.10400390625,"y":-2484.189208984375},"b2":{"x":13038.10400390625,"y":-2489.439208984375}},"14514":{"from_node_id":"15073","to_node_id":"15076","b1":{"x":13056.10400390625,"y":-2356.189208984375},"b2":{"x":13056.10400390625,"y":-2320.309814453125}}}},"2207":{"name":"ATP:riboflavin 5'-phosphotransferase_c0","bigg_id":"RBFK_h","reversibility":true,"label_x":13071.10400390625,"label_y":-2076.559814453125,"gene_reaction_rule":"DNL43_RS07445 and DNL43_RS09330","genes":[{"name":"G_DNL43_RS07445","bigg_id":"DNL43_RS07445"},{"name":"G_DNL43_RS09330","bigg_id":"DNL43_RS09330"}],"metabolites":[{"bigg_id":"adp_c","coefficient":1},{"bigg_id":"atp_c","coefficient":-1},{"bigg_id":"fmn_c","coefficient":1},{"bigg_id":"h_c","coefficient":1},{"bigg_id":"ribflv_c","coefficient":-1}],"segments":{"14521":{"from_node_id":"15083","to_node_id":"15084","b1":null,"b2":null},"14522":{"from_node_id":"15085","to_node_id":"15084","b1":null,"b2":null},"14523":{"from_node_id":"15085","to_node_id":"15086","b1":{"x":13056.10400390625,"y":-2020.559814453125},"b2":{"x":13074.10400390625,"y":-2015.309814453125}},"14524":{"from_node_id":"15083","to_node_id":"15087","b1":{"x":13056.10400390625,"y":-2152.559814453125},"b2":{"x":13038.10400390625,"y":-2157.809814453125}},"14525":{"from_node_id":"15085","to_node_id":"15088","b1":{"x":13056.10400390625,"y":-2024.559814453125},"b2":{"x":13056.10400390625,"y":-1970.309814453125}},"14526":{"from_node_id":"15085","to_node_id":"15089","b1":{"x":13056.10400390625,"y":-2020.559814453125},"b2":{"x":13038.10400390625,"y":-2015.309814453125}},"14527":{"from_node_id":"15083","to_node_id":"15076","b1":{"x":13056.10400390625,"y":-2148.559814453125},"b2":{"x":13056.10400390625,"y":-2202.809814453125}}}},"2208":{"name":"ATP:FMN adenylyltransferase_c0","bigg_id":"FMNAT_1","reversibility":false,"label_x":13071.10400390625,"label_y":-1726.559814453125,"gene_reaction_rule":"DNL43_RS07445 and DNL43_RS09330","genes":[{"name":"G_DNL43_RS07445","bigg_id":"DNL43_RS07445"},{"name":"G_DNL43_RS09330","bigg_id":"DNL43_RS09330"}],"metabolites":[{"bigg_id":"atp_c","coefficient":-1},{"bigg_id":"fad_c","coefficient":1},{"bigg_id":"fmn_c","coefficient":-1},{"bigg_id":"ppi_c","coefficient":1}],"segments":{"14528":{"from_node_id":"15090","to_node_id":"15091","b1":null,"b2":null},"14529":{"from_node_id":"15092","to_node_id":"15091","b1":null,"b2":null},"14530":{"from_node_id":"15090","to_node_id":"15093","b1":{"x":13056.10400390625,"y":-1802.559814453125},"b2":{"x":13038.10400390625,"y":-1807.809814453125}},"14531":{"from_node_id":"15092","to_node_id":"15094","b1":{"x":13056.10400390625,"y":-1674.559814453125},"b2":{"x":13056.10400390625,"y":-1620.309814453125}},"14532":{"from_node_id":"15090","to_node_id":"15088","b1":{"x":13056.10400390625,"y":-1798.559814453125},"b2":{"x":13056.10400390625,"y":-1852.809814453125}},"14533":{"from_node_id":"15092","to_node_id":"15095","b1":{"x":13056.10400390625,"y":-1670.559814453125},"b2":{"x":13038.10400390625,"y":-1665.309814453125}}}},"2209":{"name":"ATP:nicotinamide-nucleotide adenylyltransferase_c0","bigg_id":"ANNATn","reversibility":true,"label_x":11886.56982421875,"label_y":-2436.036376953125,"gene_reaction_rule":"DNL43_RS10360","genes":[{"name":"G_DNL43_RS10360","bigg_id":"DNL43_RS10360"}],"metabolites":[{"bigg_id":"atp_c","coefficient":-1},{"bigg_id":"nad_c","coefficient":1},{"bigg_id":"nmn_c","coefficient":-1},{"bigg_id":"ppi_c","coefficient":1}],"segments":{"14534":{"from_node_id":"15096","to_node_id":"15097","b1":null,"b2":null},"14535":{"from_node_id":"15098","to_node_id":"15097","b1":null,"b2":null},"14536":{"from_node_id":"15096","to_node_id":"15099","b1":{"x":12154.01416015625,"y":-2521.221435546875},"b2":{"x":12136.01416015625,"y":-2526.471435546875}},"14537":{"from_node_id":"15098","to_node_id":"15100","b1":{"x":12154.01416015625,"y":-2393.221435546875},"b2":{"x":12154.01416015625,"y":-2338.971435546875}},"14538":{"from_node_id":"15096","to_node_id":"1785","b1":{"x":12154.01416015625,"y":-2517.221435546875},"b2":{"x":12188.44775390625,"y":-2610.599853515625}},"14539":{"from_node_id":"15098","to_node_id":"15101","b1":{"x":12154.01416015625,"y":-2389.221435546875},"b2":{"x":12136.01416015625,"y":-2383.971435546875}}}},"2211":{"name":"Nicotinamide-D-ribonucleotide amidohydrolase_c0","bigg_id":"NMNDA","reversibility":true,"label_x":12392.25732421875,"label_y":-2454.406494140625,"gene_reaction_rule":"DNL43_RS08935","genes":[{"name":"G_DNL43_RS08935","bigg_id":"DNL43_RS08935"}],"metabolites":[{"bigg_id":"h2o_c","coefficient":-1},{"bigg_id":"nh3_c","coefficient":1},{"bigg_id":"nicrnt_c","coefficient":1},{"bigg_id":"nmn_c","coefficient":-1}],"segments":{"14544":{"from_node_id":"15106","to_node_id":"15107","b1":null,"b2":null},"14545":{"from_node_id":"15108","to_node_id":"15107","b1":null,"b2":null},"14546":{"from_node_id":"15106","to_node_id":"15109","b1":{"x":12377.25732421875,"y":-2530.406494140625},"b2":{"x":12359.25732421875,"y":-2535.656494140625}},"14547":{"from_node_id":"15108","to_node_id":"15110","b1":{"x":12377.25732421875,"y":-2398.406494140625},"b2":{"x":12359.25732421875,"y":-2393.156494140625}},"14548":{"from_node_id":"15108","to_node_id":"15111","b1":{"x":12377.25732421875,"y":-2402.406494140625},"b2":{"x":12377.25732421875,"y":-2348.156494140625}},"14549":{"from_node_id":"15106","to_node_id":"1785","b1":{"x":12377.25732421875,"y":-2526.406494140625},"b2":{"x":12377.25732421875,"y":-2580.656494140625}}}},"2213":{"name":"N-Ribosylnicotinamide:orthophosphate ribosyltransferase_c0","bigg_id":"RIOR","reversibility":true,"label_x":12392.25732421875,"label_y":-3104.406494140625,"gene_reaction_rule":"DNL43_RS00810","genes":[{"name":"G_DNL43_RS00810","bigg_id":"DNL43_RS00810"}],"metabolites":[{"bigg_id":"h_c","coefficient":1},{"bigg_id":"ncam_c","coefficient":1},{"bigg_id":"pi_c","coefficient":-1},{"bigg_id":"r1p_c","coefficient":1},{"bigg_id":"rnam_c","coefficient":-1}],"segments":{"14556":{"from_node_id":"15118","to_node_id":"15119","b1":null,"b2":null},"14557":{"from_node_id":"15120","to_node_id":"15119","b1":null,"b2":null},"14558":{"from_node_id":"15120","to_node_id":"15121","b1":{"x":12377.25732421875,"y":-3180.406494140625},"b2":{"x":12359.25732421875,"y":-3185.656494140625}},"14559":{"from_node_id":"15120","to_node_id":"15122","b1":{"x":12377.25732421875,"y":-3176.406494140625},"b2":{"x":12377.25732421875,"y":-3230.656494140625}},"14560":{"from_node_id":"15118","to_node_id":"15123","b1":{"x":12377.25732421875,"y":-3048.406494140625},"b2":{"x":12395.25732421875,"y":-3043.156494140625}},"14561":{"from_node_id":"15120","to_node_id":"15124","b1":{"x":12377.25732421875,"y":-3180.406494140625},"b2":{"x":12395.25732421875,"y":-3185.656494140625}},"14562":{"from_node_id":"15118","to_node_id":"1872","b1":{"x":12377.25732421875,"y":-3052.406494140625},"b2":{"x":12377.25732421875,"y":-2998.156494140625}}}},"2214":{"name":"Nicotinamide amidohydrolase_c0","bigg_id":"PNC1_2","reversibility":false,"label_x":12392.25732421875,"label_y":-3454.406494140625,"gene_reaction_rule":"DNL43_RS10765","genes":[{"name":"G_DNL43_RS10765","bigg_id":"DNL43_RS10765"}],"metabolites":[{"bigg_id":"h2o_c","coefficient":-1},{"bigg_id":"ncam_c","coefficient":-1},{"bigg_id":"nh3_c","coefficient":1},{"bigg_id":"nicnt_c","coefficient":1}],"segments":{"14563":{"from_node_id":"15125","to_node_id":"15126","b1":null,"b2":null},"14564":{"from_node_id":"15127","to_node_id":"15126","b1":null,"b2":null},"14565":{"from_node_id":"15125","to_node_id":"15128","b1":{"x":12377.25732421875,"y":-3398.406494140625},"b2":{"x":12395.25732421875,"y":-3393.156494140625}},"14566":{"from_node_id":"15125","to_node_id":"15122","b1":{"x":12377.25732421875,"y":-3402.406494140625},"b2":{"x":12377.25732421875,"y":-3348.156494140625}},"14567":{"from_node_id":"15127","to_node_id":"15129","b1":{"x":12377.25732421875,"y":-3530.406494140625},"b2":{"x":12395.25732421875,"y":-3535.656494140625}},"14568":{"from_node_id":"15127","to_node_id":"15130","b1":{"x":12377.25732421875,"y":-3526.406494140625},"b2":{"x":12377.25732421875,"y":-3580.656494140625}}}},"2216":{"name":"Nicotinate-nucleotide:dimethylbenzimidazole phospho-D-ribosyltransferase_c0","bigg_id":"NNDMBRT","reversibility":false,"label_x":11963.039690324857,"label_y":-3764.7012266571437,"gene_reaction_rule":"","genes":[],"metabolites":[{"bigg_id":"5prdmbz_c","coefficient":1},{"bigg_id":"dmbzid_c","coefficient":-1},{"bigg_id":"h_c","coefficient":1},{"bigg_id":"nicnt_c","coefficient":1},{"bigg_id":"nicrnt_c","coefficient":-1}],"segments":{"14580":{"from_node_id":"15142","to_node_id":"15143","b1":null,"b2":null},"14581":{"from_node_id":"15144","to_node_id":"15143","b1":null,"b2":null},"14582":{"from_node_id":"15144","to_node_id":"15145","b1":{"x":12085.214780632263,"y":-3638.044980262419},"b2":{"x":12090.143548564689,"y":-3619.9543819674936}},"14583":{"from_node_id":"15142","to_node_id":"15146","b1":{"x":11953.235693767458,"y":-3640.3945824268676},"b2":{"x":11948.30692583503,"y":-3658.48518072179}},"14584":{"from_node_id":"15144","to_node_id":"15147","b1":{"x":12085.214780632263,"y":-3638.044980262419},"b2":{"x":12090.784349154997,"y":-3655.94867838517}},"14585":{"from_node_id":"15144","to_node_id":"15130","b1":{"x":12081.215414363634,"y":-3638.1161803280056},"b2":{"x":12285.40478515625,"y":-3633.860107421875}},"14586":{"from_node_id":"15142","to_node_id":"14961","b1":{"x":11709.235060036086,"y":-3562.249651892531},"b2":{"x":11936.36767578125,"y":-3046.581298828125}}}},"2217":{"name":"ATP:D-glucose 6-phosphotransferase_c0","bigg_id":"HEX1","reversibility":false,"label_x":3400.7396814702006,"label_y":-7280.559618387091,"gene_reaction_rule":"DNL43_RS10215","genes":[{"name":"G_DNL43_RS10215","bigg_id":"DNL43_RS10215"}],"metabolites":[{"bigg_id":"adp_c","coefficient":1},{"bigg_id":"atp_c","coefficient":-1},{"bigg_id":"g6p_c","coefficient":1},{"bigg_id":"glc__D_c","coefficient":-1},{"bigg_id":"h_c","coefficient":1}],"segments":{"14587":{"from_node_id":"15148","to_node_id":"15149","b1":null,"b2":null},"14588":{"from_node_id":"15150","to_node_id":"15149","b1":null,"b2":null},"14589":{"from_node_id":"15150","to_node_id":"15151","b1":{"x":3385.7396814702006,"y":-7224.559618387091},"b2":{"x":3367.7396814702006,"y":-7219.309618387091}},"14590":{"from_node_id":"15148","to_node_id":"15152","b1":{"x":3385.7396814702006,"y":-7356.559618387091},"b2":{"x":3403.7396814702006,"y":-7361.809618387091}},"14591":{"from_node_id":"15150","to_node_id":"1613","b1":{"x":3385.7396814702006,"y":-7228.559618387091},"b2":{"x":3385.7396814702006,"y":-7092.9165043262055}},"14592":{"from_node_id":"15148","to_node_id":"15153","b1":{"x":3385.7396814702006,"y":-7352.559618387091},"b2":{"x":3385.7396814702006,"y":-7406.809618387091}},"14593":{"from_node_id":"15150","to_node_id":"15154","b1":{"x":3385.7396814702006,"y":-7224.559618387091},"b2":{"x":3403.7396814702006,"y":-7219.309618387091}}}},"2220":{"name":"6-Phospho-D-glucono-1,5-lactone lactonohydrolase_c0","bigg_id":"PGL","reversibility":false,"label_x":4186.630315405713,"label_y":-6658.709137024268,"gene_reaction_rule":"DNL43_RS07155","genes":[{"name":"G_DNL43_RS07155","bigg_id":"DNL43_RS07155"}],"metabolites":[{"bigg_id":"6pgc_c","coefficient":1},{"bigg_id":"6pgl_c","coefficient":-1},{"bigg_id":"h2o_c","coefficient":-1},{"bigg_id":"h_c","coefficient":1}],"segments":{"14604":{"from_node_id":"15165","to_node_id":"15166","b1":null,"b2":null},"14605":{"from_node_id":"15167","to_node_id":"15166","b1":null,"b2":null},"14606":{"from_node_id":"15167","to_node_id":"1657","b1":{"x":4298.630315405713,"y":-6618.709137024268},"b2":{"x":4373.671331030713,"y":-6616.393219055518}},"14607":{"from_node_id":"15165","to_node_id":"1637","b1":{"x":4174.630315405713,"y":-6618.709137024268},"b2":{"x":4138.141301733838,"y":-6620.921539368018}},"14608":{"from_node_id":"15165","to_node_id":"15169","b1":{"x":4170.630315405713,"y":-6618.709137024268},"b2":{"x":4160.806096655713,"y":-6577.839019836768}},"14609":{"from_node_id":"15167","to_node_id":"15170","b1":{"x":4302.630315405713,"y":-6618.709137024268},"b2":{"x":4307.880315405713,"y":-6600.709137024268}}}},"2221":{"name":"Iron (II) transport via ABC system","bigg_id":"FE2abc","reversibility":true,"label_x":3438.1761474609375,"label_y":-8636.5146484375,"gene_reaction_rule":"","genes":[],"metabolites":[{"bigg_id":"adp_c","coefficient":1},{"bigg_id":"atp_c","coefficient":-1},{"bigg_id":"fe2_c","coefficient":1},{"bigg_id":"fe2_e","coefficient":-1},{"bigg_id":"h2o_c","coefficient":-1},{"bigg_id":"h_c","coefficient":1},{"bigg_id":"pi_c","coefficient":1}],"segments":{"14610":{"from_node_id":"15171","to_node_id":"15172","b1":null,"b2":null},"14611":{"from_node_id":"15173","to_node_id":"15172","b1":null,"b2":null},"14612":{"from_node_id":"15173","to_node_id":"15174","b1":{"x":3423.1761474609375,"y":-8584.5146484375},"b2":{"x":3423.1761474609375,"y":-8530.2646484375}},"14613":{"from_node_id":"15171","to_node_id":"15175","b1":{"x":3423.1761474609375,"y":-8712.5146484375},"b2":{"x":3441.1761474609375,"y":-8717.7646484375}},"14614":{"from_node_id":"15173","to_node_id":"15176","b1":{"x":3423.1761474609375,"y":-8580.5146484375},"b2":{"x":3441.1761474609375,"y":-8575.2646484375}},"14615":{"from_node_id":"15171","to_node_id":"8190","b1":{"x":3423.1761474609375,"y":-8708.5146484375},"b2":{"x":3423.1761474609375,"y":-8762.7646484375}},"14616":{"from_node_id":"15171","to_node_id":"15177","b1":{"x":3423.1761474609375,"y":-8712.5146484375},"b2":{"x":3405.1761474609375,"y":-8717.7646484375}},"14617":{"from_node_id":"15173","to_node_id":"15178","b1":{"x":3423.1761474609375,"y":-8580.5146484375},"b2":{"x":3405.1761474609375,"y":-8575.2646484375}},"14618":{"from_node_id":"15173","to_node_id":"15179","b1":{"x":3423.1761474609375,"y":-8580.5146484375},"b2":{"x":3387.1761474609375,"y":-8590.2646484375}}}},"2238":{"name":"biotin-carboxyl-carrier-protein:carbon-dioxide ligase (ADP-forming)_c0","bigg_id":"BTNC","reversibility":false,"label_x":11373.783203125,"label_y":-6054.85888671875,"gene_reaction_rule":"DNL43_RS00750 and DNL43_RS00730 and DNL43_RS00760","genes":[{"name":"G_DNL43_RS00750","bigg_id":"DNL43_RS00750"},{"name":"G_DNL43_RS00730","bigg_id":"DNL43_RS00730"},{"name":"G_DNL43_RS00760","bigg_id":"DNL43_RS00760"}],"metabolites":[{"bigg_id":"adp_c","coefficient":1},{"bigg_id":"atp_c","coefficient":-1},{"bigg_id":"btnCCP_c","coefficient":-1},{"bigg_id":"cbtnCCP_c","coefficient":1},{"bigg_id":"h2co3_c","coefficient":-1},{"bigg_id":"h_c","coefficient":1},{"bigg_id":"pi_c","coefficient":1}],"segments":{"14726":{"from_node_id":"15287","to_node_id":"15288","b1":null,"b2":null},"14727":{"from_node_id":"15289","to_node_id":"15288","b1":null,"b2":null},"14728":{"from_node_id":"15289","to_node_id":"15290","b1":{"x":11358.783203125,"y":-5998.85888671875},"b2":{"x":11376.783203125,"y":-5993.60888671875}},"14729":{"from_node_id":"15287","to_node_id":"15291","b1":{"x":11358.783203125,"y":-6130.85888671875},"b2":{"x":11376.783203125,"y":-6136.10888671875}},"14730":{"from_node_id":"15287","to_node_id":"6878","b1":{"x":11358.783203125,"y":-6126.85888671875},"b2":{"x":11358.783203125,"y":-6181.10888671875}},"14731":{"from_node_id":"15289","to_node_id":"15292","b1":{"x":11358.783203125,"y":-6002.85888671875},"b2":{"x":11358.783203125,"y":-5948.60888671875}},"14732":{"from_node_id":"15287","to_node_id":"15293","b1":{"x":11358.783203125,"y":-6130.85888671875},"b2":{"x":11340.783203125,"y":-6136.10888671875}},"14733":{"from_node_id":"15289","to_node_id":"15294","b1":{"x":11358.783203125,"y":-5998.85888671875},"b2":{"x":11340.783203125,"y":-5993.60888671875}},"14734":{"from_node_id":"15289","to_node_id":"15295","b1":{"x":11358.783203125,"y":-5998.85888671875},"b2":{"x":11322.783203125,"y":-6008.60888671875}}}},"2239":{"name":"biotin:CoA ligase (AMP-forming)_c0","bigg_id":"BACCL","reversibility":false,"label_x":11821.796875,"label_y":-6050.1201171875,"gene_reaction_rule":"DNL43_RS00730","genes":[{"name":"G_DNL43_RS00730","bigg_id":"DNL43_RS00730"}],"metabolites":[{"bigg_id":"atp_c","coefficient":-1},{"bigg_id":"btamp_c","coefficient":1},{"bigg_id":"btn_c","coefficient":-1},{"bigg_id":"ppi_c","coefficient":1}],"segments":{"14735":{"from_node_id":"15296","to_node_id":"15297","b1":null,"b2":null},"14736":{"from_node_id":"15298","to_node_id":"15297","b1":null,"b2":null},"14737":{"from_node_id":"15296","to_node_id":"15299","b1":{"x":11806.796875,"y":-6126.1201171875},"b2":{"x":11824.796875,"y":-6131.3701171875}},"14738":{"from_node_id":"15298","to_node_id":"7759","b1":{"x":11806.796875,"y":-5998.1201171875},"b2":{"x":11806.796875,"y":-5943.8701171875}},"14739":{"from_node_id":"15296","to_node_id":"15300","b1":{"x":11806.796875,"y":-6122.1201171875},"b2":{"x":11806.796875,"y":-6176.3701171875}},"14740":{"from_node_id":"15298","to_node_id":"15301","b1":{"x":11806.796875,"y":-5994.1201171875},"b2":{"x":11824.796875,"y":-5988.8701171875}}}},"2240":{"name":"7,8-Diaminononanoate:carbon-dioxide cyclo-ligase_c0","bigg_id":"DBTS","reversibility":false,"label_x":11811.48573070504,"label_y":-6565.5249609286475,"gene_reaction_rule":"","genes":[],"metabolites":[{"bigg_id":"adp_c","coefficient":1},{"bigg_id":"atp_c","coefficient":-1},{"bigg_id":"co2_c","coefficient":-1},{"bigg_id":"dann_c","coefficient":-1},{"bigg_id":"dtbt_c","coefficient":1},{"bigg_id":"h_c","coefficient":3},{"bigg_id":"pi_c","coefficient":1}],"segments":{"14741":{"from_node_id":"15302","to_node_id":"15303","b1":null,"b2":null},"14742":{"from_node_id":"15304","to_node_id":"15303","b1":null,"b2":null},"14743":{"from_node_id":"15304","to_node_id":"15305","b1":{"x":11796.48573070504,"y":-6509.5249609286475},"b2":{"x":11780.78162914254,"y":-6508.8677343661475}},"14744":{"from_node_id":"15302","to_node_id":"15306","b1":{"x":11796.48573070504,"y":-6641.5249609286475},"b2":{"x":11778.48573070504,"y":-6628.4053320223975}},"14745":{"from_node_id":"15302","to_node_id":"15307","b1":{"x":11796.48573070504,"y":-6641.5249609286475},"b2":{"x":11814.48573070504,"y":-6628.4053320223975}},"14746":{"from_node_id":"15302","to_node_id":"6716","b1":{"x":11796.48573070504,"y":-6637.5249609286475},"b2":{"x":11796.48670726754,"y":-6648.1475195223975}},"14747":{"from_node_id":"15304","to_node_id":"6717","b1":{"x":11796.48573070504,"y":-6513.5249609286475},"b2":{"x":11796.48573070504,"y":-6466.1636328036475}},"14748":{"from_node_id":"15304","to_node_id":"15309","b1":{"x":11796.48573070504,"y":-6509.5249609286475},"b2":{"x":11816.78162914254,"y":-6508.8677343661475}},"14749":{"from_node_id":"15304","to_node_id":"15310","b1":{"x":11796.48573070504,"y":-6509.5249609286475},"b2":{"x":11834.78162914254,"y":-6523.8677343661475}}}},"2241":{"name":"L-lysine:8-amino-7-oxononanoate aminotransferase_c0","bigg_id":"rxn40439_c0","reversibility":false,"label_x":11811.953740663841,"label_y":-6876.993673988261,"gene_reaction_rule":"","genes":[],"metabolites":[{"bigg_id":"8aonn_c","coefficient":-1},{"bigg_id":"L2aadp6sa_c","coefficient":1},{"bigg_id":"dann_c","coefficient":1},{"bigg_id":"lys__L_c","coefficient":-1}],"segments":{"14750":{"from_node_id":"15311","to_node_id":"15312","b1":null,"b2":null},"14751":{"from_node_id":"15313","to_node_id":"15312","b1":null,"b2":null},"14752":{"from_node_id":"15311","to_node_id":"6725","b1":{"x":11796.953740663841,"y":-6948.993673988261},"b2":{"x":11796.954717226341,"y":-6987.169943519511}},"14753":{"from_node_id":"15313","to_node_id":"15315","b1":{"x":11796.953740663841,"y":-6820.993673988261},"b2":{"x":11814.953740663841,"y":-6815.743673988261}},"14754":{"from_node_id":"15313","to_node_id":"6716","b1":{"x":11796.953740663841,"y":-6824.993673988261},"b2":{"x":11796.953740663841,"y":-6770.743673988261}},"14755":{"from_node_id":"15311","to_node_id":"15316","b1":{"x":11796.953740663841,"y":-6952.993673988261},"b2":{"x":11814.953740663841,"y":-6958.243673988261}}}},"2242":{"name":"6-Carboxyhexanoyl-CoA:L-alanine C-carboxyhexanoyltransferase (decarboxylating)_c0","bigg_id":"AOXSr","reversibility":false,"label_x":11811.3837890625,"label_y":-7234.6256103515625,"gene_reaction_rule":"","genes":[],"metabolites":[{"bigg_id":"8aonn_c","coefficient":1},{"bigg_id":"ala__L_c","coefficient":-1},{"bigg_id":"co2_c","coefficient":1},{"bigg_id":"coa_c","coefficient":1},{"bigg_id":"h_c","coefficient":-1},{"bigg_id":"pmcoa_c","coefficient":-1}],"segments":{"14756":{"from_node_id":"15317","to_node_id":"15318","b1":null,"b2":null},"14757":{"from_node_id":"15319","to_node_id":"15318","b1":null,"b2":null},"14758":{"from_node_id":"15319","to_node_id":"6725","b1":{"x":11796.3837890625,"y":-7182.6256103515625},"b2":{"x":11796.3837890625,"y":-7128.3756103515625}},"14759":{"from_node_id":"15317","to_node_id":"15320","b1":{"x":11796.3837890625,"y":-7310.6256103515625},"b2":{"x":11778.3837890625,"y":-7315.8756103515625}},"14760":{"from_node_id":"15319","to_node_id":"15321","b1":{"x":11796.3837890625,"y":-7178.6256103515625},"b2":{"x":11778.3837890625,"y":-7173.3756103515625}},"14761":{"from_node_id":"15319","to_node_id":"15322","b1":{"x":11796.3837890625,"y":-7178.6256103515625},"b2":{"x":11814.3837890625,"y":-7173.3756103515625}},"14762":{"from_node_id":"15317","to_node_id":"15323","b1":{"x":11796.3837890625,"y":-7310.6256103515625},"b2":{"x":11814.3837890625,"y":-7315.8756103515625}},"14763":{"from_node_id":"15317","to_node_id":"15324","b1":{"x":11796.3837890625,"y":-7306.6256103515625},"b2":{"x":11796.3837890625,"y":-7360.8756103515625}}}},"2244":{"name":"pimeloyl-CoA:NAD+ oxidoreductase_c0","bigg_id":"rxn03622_c0","reversibility":false,"label_x":11811.3837890625,"label_y":-7584.6256103515625,"gene_reaction_rule":"","genes":[],"metabolites":[{"bigg_id":"cpd04111","coefficient":-1},{"bigg_id":"nad_c","coefficient":1},{"bigg_id":"nadh_c","coefficient":-1},{"bigg_id":"pmcoa_c","coefficient":1}],"segments":{"14770":{"from_node_id":"15331","to_node_id":"15332","b1":null,"b2":null},"14771":{"from_node_id":"15333","to_node_id":"15332","b1":null,"b2":null},"14772":{"from_node_id":"15331","to_node_id":"15334","b1":{"x":11796.3837890625,"y":-7656.6256103515625},"b2":{"x":11796.3837890625,"y":-7710.8756103515625}},"14773":{"from_node_id":"15333","to_node_id":"15335","b1":{"x":11796.3837890625,"y":-7528.6256103515625},"b2":{"x":11814.3837890625,"y":-7523.3756103515625}},"14774":{"from_node_id":"15331","to_node_id":"15336","b1":{"x":11796.3837890625,"y":-7660.6256103515625},"b2":{"x":11814.3837890625,"y":-7665.8756103515625}},"14775":{"from_node_id":"15333","to_node_id":"15324","b1":{"x":11796.3837890625,"y":-7532.6256103515625},"b2":{"x":11796.3837890625,"y":-7478.3756103515625}}}},"2245":{"name":"GTP 7,8-8,9-dihydrolase_c0","bigg_id":"GTPCI","reversibility":false,"label_x":9489.20361328125,"label_y":-7978.06396484375,"gene_reaction_rule":"DNL43_RS09855","genes":[{"name":"G_DNL43_RS09855","bigg_id":"DNL43_RS09855"}],"metabolites":[{"bigg_id":"ahdt_c","coefficient":1},{"bigg_id":"for_c","coefficient":1},{"bigg_id":"gtp_c","coefficient":-1},{"bigg_id":"h2o_c","coefficient":-1},{"bigg_id":"h_c","coefficient":1}],"segments":{"14776":{"from_node_id":"15337","to_node_id":"15338","b1":null,"b2":null},"14777":{"from_node_id":"15339","to_node_id":"15338","b1":null,"b2":null},"14778":{"from_node_id":"15339","to_node_id":"2013","b1":{"x":9477.20361328125,"y":-7938.06396484375},"b2":{"x":9230.45751953125,"y":-7938.06396484375}},"14779":{"from_node_id":"15339","to_node_id":"15340","b1":{"x":9473.20361328125,"y":-7938.06396484375},"b2":{"x":9467.95361328125,"y":-7956.06396484375}},"14780":{"from_node_id":"15337","to_node_id":"15341","b1":{"x":9601.20361328125,"y":-7938.06396484375},"b2":{"x":9655.45361328125,"y":-7938.06396484375}},"14781":{"from_node_id":"15337","to_node_id":"15342","b1":{"x":9605.20361328125,"y":-7938.06396484375},"b2":{"x":9610.45361328125,"y":-7920.06396484375}},"14782":{"from_node_id":"15339","to_node_id":"15343","b1":{"x":9473.20361328125,"y":-7938.06396484375},"b2":{"x":9467.95361328125,"y":-7920.06396484375}}}},"2251":{"name":"2-amino-4-hydroxy-6-(D-erythro-1,2,3-trihydroxypropyl)-7,8-dihydropteridine glycolaldehyde-lyase_c0","bigg_id":"DHNPA","reversibility":true,"label_x":9187.78466796875,"label_y":-7121.110107421875,"gene_reaction_rule":"DNL43_RS09850","genes":[{"name":"G_DNL43_RS09850","bigg_id":"DNL43_RS09850"}],"metabolites":[{"bigg_id":"6hmhpt_c","coefficient":1},{"bigg_id":"dhnpt_c","coefficient":-1},{"bigg_id":"gcald_c","coefficient":1}],"segments":{"14811":{"from_node_id":"15372","to_node_id":"15373","b1":null,"b2":null},"14812":{"from_node_id":"15374","to_node_id":"15373","b1":null,"b2":null},"14813":{"from_node_id":"15374","to_node_id":"15375","b1":{"x":9172.78466796875,"y":-7069.110107421875},"b2":{"x":9172.78466796875,"y":-7014.860107421875}},"14814":{"from_node_id":"15372","to_node_id":"12105","b1":{"x":9172.78466796875,"y":-7193.110107421875},"b2":{"x":9172.78466796875,"y":-7247.360107421875}},"14815":{"from_node_id":"15374","to_node_id":"15376","b1":{"x":9172.78466796875,"y":-7065.110107421875},"b2":{"x":9154.78466796875,"y":-7059.860107421875}}}},"2252":{"name":"2-amino-4-hydroxy-6-hydroxymethyl-7,8-dihydropteridine:4-aminobenzoate 2-amino-4-hydroxydihydropteridine-6-methenyltransferase_c0","bigg_id":"DHPS","reversibility":true,"label_x":8983.98779296875,"label_y":-6555.414306640625,"gene_reaction_rule":"DNL43_RS09865","genes":[{"name":"G_DNL43_RS09865","bigg_id":"DNL43_RS09865"}],"metabolites":[{"bigg_id":"4abz_c","coefficient":-1},{"bigg_id":"6hmhpt_c","coefficient":-1},{"bigg_id":"dhpt_c","coefficient":1},{"bigg_id":"h2o_c","coefficient":1}],"segments":{"14816":{"from_node_id":"15377","to_node_id":"15378","b1":null,"b2":null},"14817":{"from_node_id":"15379","to_node_id":"15378","b1":null,"b2":null},"14818":{"from_node_id":"15377","to_node_id":"1950","b1":{"x":9189.20849609375,"y":-6664.504150390625},"b2":{"x":9356.11279296875,"y":-6769.752685546875}},"14819":{"from_node_id":"15377","to_node_id":"15375","b1":{"x":9170.66357421875,"y":-6654.595458984375},"b2":{"x":9174.75439453125,"y":-6852.249267578125}},"14820":{"from_node_id":"15379","to_node_id":"1955","b1":{"x":9170.66357421875,"y":-6494.141845703125},"b2":{"x":9200.80029296875,"y":-6344.849365234375}},"14821":{"from_node_id":"15379","to_node_id":"15382","b1":{"x":9170.66357421875,"y":-6490.141845703125},"b2":{"x":9221.11669921875,"y":-6447.802001953125}}}},"2253":{"name":"Spermidine synthase_c0","bigg_id":"SPE3","reversibility":false,"label_x":12598.525390625,"label_y":-910.0298452377319,"gene_reaction_rule":"","genes":[],"metabolites":[{"bigg_id":"5mta_c","coefficient":1},{"bigg_id":"amet_c","coefficient":-1},{"bigg_id":"co2_c","coefficient":1},{"bigg_id":"ptrc_c","coefficient":-1},{"bigg_id":"spmd_c","coefficient":1}],"segments":{"14822":{"from_node_id":"15383","to_node_id":"15384","b1":null,"b2":null},"14823":{"from_node_id":"15385","to_node_id":"15384","b1":null,"b2":null},"14824":{"from_node_id":"15385","to_node_id":"15386","b1":{"x":12583.525390625,"y":-858.0298452377319},"b2":{"x":12569.6455078125,"y":-826.9146718978882}},"14825":{"from_node_id":"15383","to_node_id":"15387","b1":{"x":12583.525390625,"y":-986.0298452377319},"b2":{"x":12565.525390625,"y":-991.2798452377319}},"14826":{"from_node_id":"15385","to_node_id":"15388","b1":{"x":12583.525390625,"y":-854.0298452377319},"b2":{"x":12601.525390625,"y":-848.7798452377319}},"14827":{"from_node_id":"15383","to_node_id":"6814","b1":{"x":12583.525390625,"y":-982.0298452377319},"b2":{"x":12583.525390625,"y":-1036.279845237732}},"14828":{"from_node_id":"15385","to_node_id":"6810","b1":{"x":12583.525390625,"y":-854.0298452377319},"b2":{"x":12584.033203125,"y":-758.5539541244507}}}},"2268":{"name":"S-Adenosyl-L-methionine hydrolase_c0","bigg_id":"rxn00125_c0","reversibility":false,"label_x":12997.442050215603,"label_y":-903.5912943776159,"gene_reaction_rule":"","genes":[],"metabolites":[{"bigg_id":"5mta_c","coefficient":-1},{"bigg_id":"amet_c","coefficient":1},{"bigg_id":"h2o_c","coefficient":1},{"bigg_id":"h_c","coefficient":-1},{"bigg_id":"hom__L_c","coefficient":-1}],"segments":{"14927":{"from_node_id":"15488","to_node_id":"15489","b1":null,"b2":null},"14928":{"from_node_id":"15490","to_node_id":"15489","b1":null,"b2":null},"14929":{"from_node_id":"15488","to_node_id":"6795","b1":{"x":12982.442050215603,"y":-851.5912943776159},"b2":{"x":12982.442050215603,"y":-797.3412943776159}},"14930":{"from_node_id":"15490","to_node_id":"15491","b1":{"x":12982.442050215603,"y":-975.5912943776159},"b2":{"x":12982.442050215603,"y":-1029.841294377616}},"14931":{"from_node_id":"15490","to_node_id":"15492","b1":{"x":12982.442050215603,"y":-979.5912943776159},"b2":{"x":13000.442050215603,"y":-984.8412943776159}},"14932":{"from_node_id":"15488","to_node_id":"15493","b1":{"x":12982.442050215603,"y":-847.5912943776159},"b2":{"x":12964.442050215603,"y":-842.3412943776159}},"14933":{"from_node_id":"15488","to_node_id":"15494","b1":{"x":12982.442050215603,"y":-847.5912943776159},"b2":{"x":13000.442050215603,"y":-842.3412943776159}}}},"2269":{"name":"ATP:GTP 3'-diphosphotransferase_c0","bigg_id":"GTPDPK","reversibility":false,"label_x":11589.45078125,"label_y":-975.068208694458,"gene_reaction_rule":"DNL43_RS09385 or (DNL43_RS01820 and DNL43_RS03960)","genes":[{"name":"G_DNL43_RS09385","bigg_id":"DNL43_RS09385"},{"name":"G_DNL43_RS01820","bigg_id":"DNL43_RS01820"},{"name":"G_DNL43_RS03960","bigg_id":"DNL43_RS03960"}],"metabolites":[{"bigg_id":"amp_c","coefficient":1},{"bigg_id":"atp_c","coefficient":-1},{"bigg_id":"gdptp_c","coefficient":1},{"bigg_id":"gtp_c","coefficient":-1},{"bigg_id":"h_c","coefficient":2}],"segments":{"14934":{"from_node_id":"15495","to_node_id":"15496","b1":null,"b2":null},"14935":{"from_node_id":"15497","to_node_id":"15496","b1":null,"b2":null},"14936":{"from_node_id":"15497","to_node_id":"15498","b1":{"x":11535.1412109375,"y":-853.6984577178955},"b2":{"x":11558.2662109375,"y":-841.070405960083}},"14937":{"from_node_id":"15495","to_node_id":"15499","b1":{"x":11535.1412109375,"y":-981.6984577178955},"b2":{"x":11517.1412109375,"y":-986.9484577178955}},"14938":{"from_node_id":"15497","to_node_id":"10089","b1":{"x":11535.1412109375,"y":-849.6984577178955},"b2":{"x":11535.1412109375,"y":-784.3279132843018}},"14939":{"from_node_id":"15495","to_node_id":"10101","b1":{"x":11535.1412109375,"y":-977.6984577178955},"b2":{"x":11535.1412109375,"y":-1031.9484577178955}},"14940":{"from_node_id":"15497","to_node_id":"15501","b1":{"x":11535.1412109375,"y":-849.6984577178955},"b2":{"x":11517.1412109375,"y":-844.4484577178955}}}},"2271":{"name":"guanosine-3',5'-bis(diphosphate) 3'-diphosphohydrolase_c0","bigg_id":"G35DP","reversibility":false,"label_x":11923.954743960743,"label_y":-549.9298468232522,"gene_reaction_rule":"DNL43_RS09385","genes":[{"name":"G_DNL43_RS09385","bigg_id":"DNL43_RS09385"}],"metabolites":[{"bigg_id":"gdp_c","coefficient":1},{"bigg_id":"h2o_c","coefficient":-1},{"bigg_id":"ppgpp_c","coefficient":-1},{"bigg_id":"ppi_c","coefficient":1}],"segments":{"14947":{"from_node_id":"15508","to_node_id":"15509","b1":null,"b2":null},"14948":{"from_node_id":"15510","to_node_id":"15509","b1":null,"b2":null},"14949":{"from_node_id":"15510","to_node_id":"15511","b1":{"x":11908.954743960743,"y":-621.9298468232522},"b2":{"x":11908.954743960743,"y":-676.1798468232522}},"14950":{"from_node_id":"15508","to_node_id":"15512","b1":{"x":11908.954743960743,"y":-493.9298468232522},"b2":{"x":11926.954743960743,"y":-488.6798468232522}},"14951":{"from_node_id":"15508","to_node_id":"10084","b1":{"x":11908.954743960743,"y":-497.9298468232522},"b2":{"x":11908.954743960743,"y":-443.6798468232522}},"14952":{"from_node_id":"15510","to_node_id":"15513","b1":{"x":11908.954743960743,"y":-625.9298468232522},"b2":{"x":11926.954743960743,"y":-631.1798468232522}}}},"2275":{"name":"GTP phosphohydrolase_c0","bigg_id":"NTP3","reversibility":false,"label_x":11923.954743960743,"label_y":-899.9298468232523,"gene_reaction_rule":"DNL43_RS10045","genes":[{"name":"G_DNL43_RS10045","bigg_id":"DNL43_RS10045"}],"metabolites":[{"bigg_id":"gdp_c","coefficient":1},{"bigg_id":"gtp_c","coefficient":-1},{"bigg_id":"h2o_c","coefficient":-1},{"bigg_id":"h_c","coefficient":1},{"bigg_id":"pi_c","coefficient":1}],"segments":{"14973":{"from_node_id":"15534","to_node_id":"15535","b1":null,"b2":null},"14974":{"from_node_id":"15536","to_node_id":"15535","b1":null,"b2":null},"14975":{"from_node_id":"15536","to_node_id":"15511","b1":{"x":11908.954743960743,"y":-847.9298468232522},"b2":{"x":11908.954743960743,"y":-793.6798468232522}},"14976":{"from_node_id":"15534","to_node_id":"15537","b1":{"x":11908.954743960743,"y":-971.9298468232523},"b2":{"x":11908.954743960743,"y":-1026.1798468232523}},"14977":{"from_node_id":"15534","to_node_id":"15538","b1":{"x":11908.954743960743,"y":-975.9298468232523},"b2":{"x":11926.954743960743,"y":-981.1798468232523}},"14978":{"from_node_id":"15536","to_node_id":"15539","b1":{"x":11908.954743960743,"y":-843.9298468232522},"b2":{"x":11890.954743960743,"y":-838.6798468232522}},"14979":{"from_node_id":"15536","to_node_id":"15540","b1":{"x":11908.954743960743,"y":-843.9298468232522},"b2":{"x":11926.954743960743,"y":-838.6798468232522}}}},"2280":{"name":"R07396_c0","bigg_id":"UNK3","reversibility":true,"label_x":10812.81982421875,"label_y":-423.6434383392334,"gene_reaction_rule":"DNL43_RS01215","genes":[{"name":"G_DNL43_RS01215","bigg_id":"DNL43_RS01215"}],"metabolites":[{"bigg_id":"2kmb_c","coefficient":-1},{"bigg_id":"akg_c","coefficient":1},{"bigg_id":"glu__L_c","coefficient":-1},{"bigg_id":"met__L_c","coefficient":1}],"segments":{"15006":{"from_node_id":"15567","to_node_id":"15568","b1":null,"b2":null},"15007":{"from_node_id":"15569","to_node_id":"15568","b1":null,"b2":null},"15008":{"from_node_id":"15567","to_node_id":"6643","b1":{"x":10797.81982421875,"y":-371.6434383392334},"b2":{"x":10797.81982421875,"y":-317.3934383392334}},"15009":{"from_node_id":"15569","to_node_id":"15570","b1":{"x":10797.81982421875,"y":-495.6434383392334},"b2":{"x":10823.21728515625,"y":-517.5693416595459}},"15010":{"from_node_id":"15567","to_node_id":"15571","b1":{"x":10797.81982421875,"y":-367.6434383392334},"b2":{"x":10815.81982421875,"y":-362.3934383392334}},"15011":{"from_node_id":"15569","to_node_id":"15572","b1":{"x":10795.51123046875,"y":-483.4812068939209},"b2":{"x":10797.35009765625,"y":-504.8933162689209}}}},"2290":{"name":"L-methionine:oxidized-thioredoxin S-oxidoreductase_c0","bigg_id":"METSR-S1","reversibility":true,"label_x":10814.31884765625,"label_y":-777.5271053314209,"gene_reaction_rule":"DNL43_RS09890 or DNL43_RS08835","genes":[{"name":"G_DNL43_RS09890","bigg_id":"DNL43_RS09890"},{"name":"G_DNL43_RS08835","bigg_id":"DNL43_RS08835"}],"metabolites":[{"bigg_id":"h2o_c","coefficient":-1},{"bigg_id":"met__L_c","coefficient":-1},{"bigg_id":"metox_c","coefficient":1},{"bigg_id":"trdox_c","coefficient":-1},{"bigg_id":"trdrd_c","coefficient":1}],"segments":{"15076":{"from_node_id":"15637","to_node_id":"15638","b1":null,"b2":null},"15077":{"from_node_id":"15639","to_node_id":"15638","b1":null,"b2":null},"15078":{"from_node_id":"15637","to_node_id":"15640","b1":{"x":10799.31884765625,"y":-721.5271053314209},"b2":{"x":10781.31884765625,"y":-716.2771053314209}},"15079":{"from_node_id":"15637","to_node_id":"15572","b1":{"x":10799.31884765625,"y":-725.5271053314209},"b2":{"x":10799.31884765625,"y":-671.2771053314209}},"15080":{"from_node_id":"15639","to_node_id":"15641","b1":{"x":10799.31884765625,"y":-853.5271053314209},"b2":{"x":10817.31884765625,"y":-858.7771053314209}},"15081":{"from_node_id":"15637","to_node_id":"15642","b1":{"x":10799.31884765625,"y":-721.5271053314209},"b2":{"x":10817.31884765625,"y":-716.2771053314209}},"15082":{"from_node_id":"15639","to_node_id":"15643","b1":{"x":10799.31884765625,"y":-849.5271053314209},"b2":{"x":10799.31884765625,"y":-903.7771053314209}}}},"2292":{"name":"L-methionine:thioredoxin-disulfide S-oxidoreductase [L-methionine (R)-S-oxide-forming]_c0","bigg_id":"METSOXR2","reversibility":true,"label_x":10532.01025390625,"label_y":-796.1349544525146,"gene_reaction_rule":"DNL43_RS08835","genes":[{"name":"G_DNL43_RS08835","bigg_id":"DNL43_RS08835"}],"metabolites":[{"bigg_id":"h2o_c","coefficient":-1},{"bigg_id":"met__L_c","coefficient":-1},{"bigg_id":"metsox_R__L_c","coefficient":1},{"bigg_id":"trdox_c","coefficient":-1},{"bigg_id":"trdrd_c","coefficient":1}],"segments":{"15090":{"from_node_id":"15651","to_node_id":"15652","b1":null,"b2":null},"15091":{"from_node_id":"15653","to_node_id":"15652","b1":null,"b2":null},"15092":{"from_node_id":"15651","to_node_id":"15654","b1":{"x":10517.01025390625,"y":-740.1349544525146},"b2":{"x":10535.01025390625,"y":-734.8849544525146}},"15093":{"from_node_id":"15651","to_node_id":"15655","b1":{"x":10517.01025390625,"y":-740.1349544525146},"b2":{"x":10517.47998046875,"y":-707.1785335540771}},"15094":{"from_node_id":"15653","to_node_id":"15648","b1":{"x":10517.01025390625,"y":-868.1349544525146},"b2":{"x":10517.01025390625,"y":-922.3849544525146}},"15095":{"from_node_id":"15651","to_node_id":"15656","b1":{"x":10517.01025390625,"y":-744.1349544525146},"b2":{"x":10470.83251953125,"y":-738.3710384368896}},"15096":{"from_node_id":"15653","to_node_id":"15657","b1":{"x":10517.01025390625,"y":-872.1349544525146},"b2":{"x":10499.01025390625,"y":-877.3849544525146}}}},"2298":{"name":"alanine racemase_c0","bigg_id":"ALAR","reversibility":true,"label_x":9676.10693359375,"label_y":-900.042555809021,"gene_reaction_rule":"DNL43_RS10530 or DNL43_RS00295","genes":[{"name":"G_DNL43_RS10530","bigg_id":"DNL43_RS10530"},{"name":"G_DNL43_RS00295","bigg_id":"DNL43_RS00295"}],"metabolites":[{"bigg_id":"ala__D_c","coefficient":1},{"bigg_id":"ala__L_c","coefficient":-1}],"segments":{"15131":{"from_node_id":"15692","to_node_id":"15693","b1":null,"b2":null},"15132":{"from_node_id":"15694","to_node_id":"15693","b1":null,"b2":null},"15133":{"from_node_id":"15694","to_node_id":"15695","b1":{"x":9661.10693359375,"y":-848.042555809021},"b2":{"x":9661.10693359375,"y":-819.291823387146}},"15134":{"from_node_id":"15692","to_node_id":"10665","b1":{"x":9661.10693359375,"y":-972.042555809021},"b2":{"x":9661.10693359375,"y":-989.202712059021}}}},"2327":{"name":"D-alanine:D-alanine ligase (ADP-forming)_c0","bigg_id":"ALAALAr","reversibility":false,"label_x":9676.10693359375,"label_y":-575.541823387146,"gene_reaction_rule":"DNL43_RS08785","genes":[{"name":"G_DNL43_RS08785","bigg_id":"DNL43_RS08785"}],"metabolites":[{"bigg_id":"adp_c","coefficient":1},{"bigg_id":"ala__D_c","coefficient":-2},{"bigg_id":"atp_c","coefficient":-1},{"bigg_id":"diala__L_c","coefficient":1},{"bigg_id":"h_c","coefficient":1},{"bigg_id":"pi_c","coefficient":1}],"segments":{"15343":{"from_node_id":"15904","to_node_id":"15905","b1":null,"b2":null},"15344":{"from_node_id":"15906","to_node_id":"15905","b1":null,"b2":null},"15345":{"from_node_id":"15906","to_node_id":"15907","b1":{"x":9661.10693359375,"y":-519.541823387146},"b2":{"x":9679.10693359375,"y":-514.291823387146}},"15346":{"from_node_id":"15904","to_node_id":"15695","b1":{"x":9661.10693359375,"y":-647.541823387146},"b2":{"x":9661.10693359375,"y":-701.791823387146}},"15347":{"from_node_id":"15904","to_node_id":"15908","b1":{"x":9661.10693359375,"y":-651.541823387146},"b2":{"x":9643.10693359375,"y":-656.791823387146}},"15348":{"from_node_id":"15906","to_node_id":"15909","b1":{"x":9661.10693359375,"y":-523.541823387146},"b2":{"x":9661.10693359375,"y":-469.291823387146}},"15349":{"from_node_id":"15906","to_node_id":"15910","b1":{"x":9661.10693359375,"y":-519.541823387146},"b2":{"x":9643.10693359375,"y":-514.291823387146}},"15350":{"from_node_id":"15906","to_node_id":"15911","b1":{"x":9661.10693359375,"y":-519.541823387146},"b2":{"x":9625.10693359375,"y":-529.291823387146}}}},"2328":{"name":"UDP-N-acetylmuramoyl-L-alanyl-D-glutamyl-meso-2,6-diaminoheptanedioate:D-alanyl-D-alanine ligase(ADP-forming)_c0","bigg_id":"UGMDDS","reversibility":false,"label_x":9676.10693359375,"label_y":-225.541823387146,"gene_reaction_rule":"DNL43_RS00310","genes":[{"name":"G_DNL43_RS00310","bigg_id":"DNL43_RS00310"}],"metabolites":[{"bigg_id":"adp_c","coefficient":1},{"bigg_id":"atp_c","coefficient":-1},{"bigg_id":"diala__L_c","coefficient":-1},{"bigg_id":"h_c","coefficient":1},{"bigg_id":"pi_c","coefficient":1},{"bigg_id":"ugmd_c","coefficient":-1},{"bigg_id":"ugmda_c","coefficient":1}],"segments":{"15351":{"from_node_id":"15912","to_node_id":"15913","b1":null,"b2":null},"15352":{"from_node_id":"15914","to_node_id":"15913","b1":null,"b2":null},"15353":{"from_node_id":"15914","to_node_id":"15915","b1":{"x":9661.10693359375,"y":-169.541823387146},"b2":{"x":9679.10693359375,"y":-164.291823387146}},"15354":{"from_node_id":"15912","to_node_id":"15916","b1":{"x":9661.10693359375,"y":-301.541823387146},"b2":{"x":9679.10693359375,"y":-306.791823387146}},"15355":{"from_node_id":"15912","to_node_id":"15909","b1":{"x":9661.10693359375,"y":-297.541823387146},"b2":{"x":9661.10693359375,"y":-351.791823387146}},"15356":{"from_node_id":"15914","to_node_id":"15917","b1":{"x":9661.10693359375,"y":-169.541823387146},"b2":{"x":9643.10693359375,"y":-164.291823387146}},"15357":{"from_node_id":"15914","to_node_id":"15918","b1":{"x":9661.10693359375,"y":-169.541823387146},"b2":{"x":9625.10693359375,"y":-179.291823387146}},"15358":{"from_node_id":"15912","to_node_id":"15919","b1":{"x":9661.10693359375,"y":-301.541823387146},"b2":{"x":9643.10693359375,"y":-306.791823387146}},"15359":{"from_node_id":"15914","to_node_id":"15920","b1":{"x":9661.10693359375,"y":-173.541823387146},"b2":{"x":9661.10693359375,"y":-119.291823387146}}}},"2329":{"name":"IMP:L-aspartate ligase (GDP-forming)_c0","bigg_id":"ADSS","reversibility":false,"label_x":6959.686338852276,"label_y":-712.350447999961,"gene_reaction_rule":"DNL43_RS02700","genes":[{"name":"G_DNL43_RS02700","bigg_id":"DNL43_RS02700"}],"metabolites":[{"bigg_id":"asp__L_c","coefficient":-1},{"bigg_id":"dcamp_c","coefficient":1},{"bigg_id":"gdp_c","coefficient":1},{"bigg_id":"gtp_c","coefficient":-1},{"bigg_id":"h_c","coefficient":2},{"bigg_id":"imp_c","coefficient":-1},{"bigg_id":"pi_c","coefficient":1}],"segments":{"15360":{"from_node_id":"15921","to_node_id":"15922","b1":null,"b2":null},"15361":{"from_node_id":"15923","to_node_id":"15922","b1":null,"b2":null},"15362":{"from_node_id":"15921","to_node_id":"15924","b1":{"x":6944.686338852276,"y":-788.350447999961},"b2":{"x":6926.686338852276,"y":-793.600447999961}},"15363":{"from_node_id":"15923","to_node_id":"852","b1":{"x":6944.686338852276,"y":-660.350447999961},"b2":{"x":6944.686338852276,"y":-571.4328454608985}},"15364":{"from_node_id":"15923","to_node_id":"15925","b1":{"x":6944.686338852276,"y":-656.350447999961},"b2":{"x":6926.686338852276,"y":-651.100447999961}},"15365":{"from_node_id":"15921","to_node_id":"15926","b1":{"x":6944.686338852276,"y":-788.350447999961},"b2":{"x":6962.686338852276,"y":-793.600447999961}},"15366":{"from_node_id":"15923","to_node_id":"15927","b1":{"x":6944.686338852276,"y":-656.350447999961},"b2":{"x":6962.686338852276,"y":-651.100447999961}},"15367":{"from_node_id":"15921","to_node_id":"943","b1":{"x":6944.686338852276,"y":-983.111434328086},"b2":{"x":7113.402159164776,"y":-1028.116561281211}},"15368":{"from_node_id":"15923","to_node_id":"15929","b1":{"x":6944.686338852276,"y":-656.350447999961},"b2":{"x":6980.686338852276,"y":-666.100447999961}}}},"2330":{"name":"2'-Deoxyadenosine 5'-diphosphate:oxidized-thioredoxin 2'-oxidoreductase_c0","bigg_id":"RNDR1","reversibility":false,"label_x":6963.56005859375,"label_y":294.79249000549316,"gene_reaction_rule":"DNL43_RS11280 and DNL43_RS06460 and DNL43_RS11285","genes":[{"name":"G_DNL43_RS11280","bigg_id":"DNL43_RS11280"},{"name":"G_DNL43_RS06460","bigg_id":"DNL43_RS06460"},{"name":"G_DNL43_RS11285","bigg_id":"DNL43_RS11285"}],"metabolites":[{"bigg_id":"adp_c","coefficient":-1},{"bigg_id":"dadp_c","coefficient":1},{"bigg_id":"h2o_c","coefficient":1},{"bigg_id":"trdox_c","coefficient":1},{"bigg_id":"trdrd_c","coefficient":-1}],"segments":{"15369":{"from_node_id":"15930","to_node_id":"15931","b1":null,"b2":null},"15370":{"from_node_id":"15932","to_node_id":"15931","b1":null,"b2":null},"15371":{"from_node_id":"15930","to_node_id":"866","b1":{"x":6948.56005859375,"y":218.79249000549316},"b2":{"x":6943.44677734375,"y":171.9413547515869}},"15372":{"from_node_id":"15932","to_node_id":"887","b1":{"x":6948.56005859375,"y":346.79249000549316},"b2":{"x":6950.87158203125,"y":421.84302711486816}},"15373":{"from_node_id":"15932","to_node_id":"15934","b1":{"x":6948.56005859375,"y":350.79249000549316},"b2":{"x":6930.56005859375,"y":356.04249000549316}},"15374":{"from_node_id":"15932","to_node_id":"15935","b1":{"x":6948.56005859375,"y":350.79249000549316},"b2":{"x":6966.56005859375,"y":356.04249000549316}},"15375":{"from_node_id":"15930","to_node_id":"15936","b1":{"x":6948.56005859375,"y":222.79249000549316},"b2":{"x":6962.42724609375,"y":189.34304237365723}}}},"2332":{"name":"ATP:dAMP phosphotransferase_c0","bigg_id":"DADK","reversibility":true,"label_x":6965.87158203125,"label_y":665.5930271148682,"gene_reaction_rule":"DNL43_RS00965","genes":[{"name":"G_DNL43_RS00965","bigg_id":"DNL43_RS00965"}],"metabolites":[{"bigg_id":"adp_c","coefficient":1},{"bigg_id":"atp_c","coefficient":-1},{"bigg_id":"dadp_c","coefficient":1},{"bigg_id":"damp_c","coefficient":-1},{"bigg_id":"h_c","coefficient":-1}],"segments":{"15383":{"from_node_id":"15944","to_node_id":"15945","b1":null,"b2":null},"15384":{"from_node_id":"15946","to_node_id":"15945","b1":null,"b2":null},"15385":{"from_node_id":"15946","to_node_id":"15947","b1":{"x":6950.87158203125,"y":589.5930271148682},"b2":{"x":6932.87158203125,"y":584.3430271148682}},"15386":{"from_node_id":"15944","to_node_id":"15948","b1":{"x":6950.87158203125,"y":721.5930271148682},"b2":{"x":6968.87158203125,"y":726.8430271148682}},"15387":{"from_node_id":"15946","to_node_id":"887","b1":{"x":6950.87158203125,"y":593.5930271148682},"b2":{"x":6950.87158203125,"y":539.3430271148682}},"15388":{"from_node_id":"15944","to_node_id":"15949","b1":{"x":6950.87158203125,"y":717.5930271148682},"b2":{"x":6950.87158203125,"y":771.8430271148682}},"15389":{"from_node_id":"15944","to_node_id":"15950","b1":{"x":6950.87158203125,"y":721.5930271148682},"b2":{"x":6932.87158203125,"y":726.8430271148682}}}},"2334":{"name":"Xanthosine-5'-phosphate:L-glutamine amido-ligase (AMP-forming)_c0","bigg_id":"GMPS2","reversibility":false,"label_x":7658.95831508805,"label_y":-359.2027201364308,"gene_reaction_rule":"DNL43_RS07965 or DNL43_RS07965","genes":[{"name":"G_DNL43_RS07965","bigg_id":"DNL43_RS07965"}],"metabolites":[{"bigg_id":"amp_c","coefficient":1},{"bigg_id":"atp_c","coefficient":-1},{"bigg_id":"gln__L_c","coefficient":-1},{"bigg_id":"glu__L_c","coefficient":1},{"bigg_id":"gmp_c","coefficient":1},{"bigg_id":"h2o_c","coefficient":-1},{"bigg_id":"h_c","coefficient":3},{"bigg_id":"ppi_c","coefficient":1},{"bigg_id":"xmp_c","coefficient":-1}],"segments":{"15401":{"from_node_id":"15962","to_node_id":"15963","b1":null,"b2":null},"15402":{"from_node_id":"15964","to_node_id":"15963","b1":null,"b2":null},"15403":{"from_node_id":"15964","to_node_id":"15965","b1":{"x":7627.77960415055,"y":-272.5351175973683},"b2":{"x":7664.75811977555,"y":-220.5962748239308}},"15404":{"from_node_id":"15962","to_node_id":"15966","b1":{"x":7627.77960415055,"y":-400.5351175973683},"b2":{"x":7645.77960415055,"y":-405.7851175973683}},"15405":{"from_node_id":"15962","to_node_id":"15967","b1":{"x":7627.77960415055,"y":-400.5351175973683},"b2":{"x":7609.77960415055,"y":-405.7851175973683}},"15406":{"from_node_id":"15964","to_node_id":"15968","b1":{"x":7627.77960415055,"y":-268.5351175973683},"b2":{"x":7663.77960415055,"y":-278.2851175973683}},"15407":{"from_node_id":"15964","to_node_id":"2806","b1":{"x":7627.77960415055,"y":-268.5351175973683},"b2":{"x":7627.29034633805,"y":-196.2610697458058}},"15408":{"from_node_id":"15962","to_node_id":"15970","b1":{"x":7627.77960415055,"y":-400.5351175973683},"b2":{"x":7591.77960415055,"y":-390.7851175973683}},"15409":{"from_node_id":"15964","to_node_id":"15971","b1":{"x":7627.77960415055,"y":-268.5351175973683},"b2":{"x":7609.77960415055,"y":-263.2851175973683}},"15410":{"from_node_id":"15964","to_node_id":"15972","b1":{"x":7627.77960415055,"y":-268.5351175973683},"b2":{"x":7591.77960415055,"y":-278.2851175973683}},"15411":{"from_node_id":"15962","to_node_id":"928","b1":{"x":7627.77960415055,"y":-396.5351175973683},"b2":{"x":7627.77960415055,"y":-450.7851175973683}}}},"2336":{"name":"ATP:dGMP phosphotransferase_c0","bigg_id":"DGK1","reversibility":true,"label_x":7645.08624477555,"label_y":672.4838185598578,"gene_reaction_rule":"DNL43_RS10085","genes":[{"name":"G_DNL43_RS10085","bigg_id":"DNL43_RS10085"}],"metabolites":[{"bigg_id":"adp_c","coefficient":1},{"bigg_id":"atp_c","coefficient":-1},{"bigg_id":"dgdp_c","coefficient":1},{"bigg_id":"dgmp_c","coefficient":-1},{"bigg_id":"h_c","coefficient":-1}],"segments":{"15419":{"from_node_id":"15980","to_node_id":"15981","b1":null,"b2":null},"15420":{"from_node_id":"15982","to_node_id":"15981","b1":null,"b2":null},"15421":{"from_node_id":"15982","to_node_id":"15983","b1":{"x":7630.08624477555,"y":596.4838185598578},"b2":{"x":7648.08624477555,"y":591.2338185598578}},"15422":{"from_node_id":"15980","to_node_id":"15984","b1":{"x":7630.08624477555,"y":728.4838185598578},"b2":{"x":7612.08624477555,"y":733.7338185598578}},"15423":{"from_node_id":"15982","to_node_id":"15985","b1":{"x":7630.08624477555,"y":600.4838185598578},"b2":{"x":7630.08526821305,"y":550.8561711599555}},"15424":{"from_node_id":"15980","to_node_id":"900","b1":{"x":7630.08624477555,"y":724.4838185598578},"b2":{"x":7630.08624477555,"y":778.7338185598578}},"15425":{"from_node_id":"15980","to_node_id":"15986","b1":{"x":7630.08624477555,"y":728.4838185598578},"b2":{"x":7648.08624477555,"y":733.7338185598578}}}},"2337":{"name":"10-Formyltetrahydrofolate:5'-phosphoribosyl-5-amino-4-imidazolecarboxamide formyltransferase_c0","bigg_id":"AICART","reversibility":true,"label_x":7320.55499477555,"label_y":-1562.9728922555714,"gene_reaction_rule":"DNL43_RS03350","genes":[{"name":"G_DNL43_RS03350","bigg_id":"DNL43_RS03350"}],"metabolites":[{"bigg_id":"10fthf_c","coefficient":-1},{"bigg_id":"aicar_c","coefficient":-1},{"bigg_id":"fprica_c","coefficient":1},{"bigg_id":"thf_c","coefficient":1}],"segments":{"15426":{"from_node_id":"15987","to_node_id":"15988","b1":null,"b2":null},"15427":{"from_node_id":"15989","to_node_id":"15988","b1":null,"b2":null},"15428":{"from_node_id":"15987","to_node_id":"15990","b1":{"x":7305.55499477555,"y":-1634.9728922555714},"b2":{"x":7259.33038540055,"y":-1633.7548746774464}},"15429":{"from_node_id":"15987","to_node_id":"2153","b1":{"x":7305.55499477555,"y":-1638.9728922555714},"b2":{"x":7305.06573696305,"y":-1630.3561930368214}},"15430":{"from_node_id":"15989","to_node_id":"2149","b1":{"x":7305.55499477555,"y":-1510.9728922555714},"b2":{"x":7305.55597133805,"y":-1484.4570231149464}},"15431":{"from_node_id":"15989","to_node_id":"15992","b1":{"x":7305.55499477555,"y":-1506.9728922555714},"b2":{"x":7272.70929165055,"y":-1510.9672770211964}}}},"2338":{"name":"1-(5'-Phosphoribosyl)-5-amino-4-imidazolecarboxamide:pyrophosphate phosphoribosyltransferase_c0","bigg_id":"ADPT2","reversibility":true,"label_x":7615.45050258805,"label_y":-1798.0632242868214,"gene_reaction_rule":"DNL43_RS01335 and DNL43_RS04405","genes":[{"name":"G_DNL43_RS01335","bigg_id":"DNL43_RS01335"},{"name":"G_DNL43_RS04405","bigg_id":"DNL43_RS04405"}],"metabolites":[{"bigg_id":"C04051_c","coefficient":1},{"bigg_id":"aicar_c","coefficient":-1},{"bigg_id":"h_c","coefficient":-1},{"bigg_id":"ppi_c","coefficient":-1},{"bigg_id":"prpp_c","coefficient":1}],"segments":{"15432":{"from_node_id":"15993","to_node_id":"15994","b1":null,"b2":null},"15433":{"from_node_id":"15995","to_node_id":"15994","b1":null,"b2":null},"15434":{"from_node_id":"15995","to_node_id":"15996","b1":{"x":7759.18390102555,"y":-1707.2175211618214},"b2":{"x":7882.30401821305,"y":-1663.7946695993214}},"15435":{"from_node_id":"15993","to_node_id":"2153","b1":{"x":7631.18390102555,"y":-1707.2175211618214},"b2":{"x":7364.30597133805,"y":-1704.9064860055714}},"15436":{"from_node_id":"15993","to_node_id":"15997","b1":{"x":7627.18390102555,"y":-1707.2175211618214},"b2":{"x":7591.88897915055,"y":-1727.5285563180714}},"15437":{"from_node_id":"15993","to_node_id":"15998","b1":{"x":7627.18390102555,"y":-1707.2175211618214},"b2":{"x":7591.88897915055,"y":-1691.5285563180714}},"15438":{"from_node_id":"15995","to_node_id":"15999","b1":{"x":7755.18390102555,"y":-1707.2175211618214},"b2":{"x":7888.01495571305,"y":-1781.1750406930714}}}},"2339":{"name":"1-(5'-Phosphoribosyl)-5-amino-4-(N-succinocarboxamide)-imidazole AMP-lyase_c0","bigg_id":"ADSL2r","reversibility":true,"label_x":7320.55597133805,"label_y":-1869.9064860055714,"gene_reaction_rule":"DNL43_RS02695","genes":[{"name":"G_DNL43_RS02695","bigg_id":"DNL43_RS02695"}],"metabolites":[{"bigg_id":"25aics_c","coefficient":-1},{"bigg_id":"aicar_c","coefficient":1},{"bigg_id":"fum_c","coefficient":1},{"bigg_id":"h_c","coefficient":1}],"segments":{"15439":{"from_node_id":"16000","to_node_id":"16001","b1":null,"b2":null},"15440":{"from_node_id":"16002","to_node_id":"16001","b1":null,"b2":null},"15441":{"from_node_id":"16000","to_node_id":"2159","b1":{"x":7305.55597133805,"y":-1941.9064860055714},"b2":{"x":7303.24444790055,"y":-1912.9543375680714}},"15442":{"from_node_id":"16002","to_node_id":"2153","b1":{"x":7305.55597133805,"y":-1817.9064860055714},"b2":{"x":7305.55597133805,"y":-1763.6564860055714}},"15443":{"from_node_id":"16002","to_node_id":"16004","b1":{"x":7305.55597133805,"y":-1813.9064860055714},"b2":{"x":7287.55597133805,"y":-1808.6564860055714}},"15444":{"from_node_id":"16002","to_node_id":"16005","b1":{"x":7305.55597133805,"y":-1813.9064860055714},"b2":{"x":7323.55597133805,"y":-1808.6564860055714}}}},"2340":{"name":"phosphoribosylaminoimidazole carboxylase (ATP-dependent)_c0","bigg_id":"AIRC1","reversibility":false,"label_x":7318.24444790055,"label_y":-2617.8215250680714,"gene_reaction_rule":"","genes":[],"metabolites":[{"bigg_id":"5aizc_c","coefficient":1},{"bigg_id":"adp_c","coefficient":1},{"bigg_id":"air_c","coefficient":-1},{"bigg_id":"atp_c","coefficient":-1},{"bigg_id":"co2_c","coefficient":-1},{"bigg_id":"h2o_c","coefficient":-1},{"bigg_id":"h_c","coefficient":2},{"bigg_id":"pi_c","coefficient":1}],"segments":{"15445":{"from_node_id":"16006","to_node_id":"16007","b1":null,"b2":null},"15446":{"from_node_id":"16008","to_node_id":"16007","b1":null,"b2":null},"15447":{"from_node_id":"16008","to_node_id":"2166","b1":{"x":7303.24444790055,"y":-2565.8215250680714},"b2":{"x":7305.55597133805,"y":-2363.6564860055714}},"15448":{"from_node_id":"16008","to_node_id":"16009","b1":{"x":7303.24444790055,"y":-2561.8215250680714},"b2":{"x":7285.24444790055,"y":-2556.5715250680714}},"15449":{"from_node_id":"16006","to_node_id":"2181","b1":{"x":7303.24444790055,"y":-2689.8215250680714},"b2":{"x":7300.93390102555,"y":-2838.8295817086964}},"15450":{"from_node_id":"16006","to_node_id":"16011","b1":{"x":7303.24444790055,"y":-2693.8215250680714},"b2":{"x":7285.24444790055,"y":-2699.0715250680714}},"15451":{"from_node_id":"16006","to_node_id":"16012","b1":{"x":7303.24444790055,"y":-2693.8215250680714},"b2":{"x":7321.24444790055,"y":-2699.0715250680714}},"15452":{"from_node_id":"16006","to_node_id":"16013","b1":{"x":7303.24444790055,"y":-2693.8215250680714},"b2":{"x":7339.24444790055,"y":-2684.0715250680714}},"15453":{"from_node_id":"16008","to_node_id":"16014","b1":{"x":7303.24444790055,"y":-2561.8215250680714},"b2":{"x":7321.24444790055,"y":-2556.5715250680714}},"15454":{"from_node_id":"16008","to_node_id":"16015","b1":{"x":7303.24444790055,"y":-2561.8215250680714},"b2":{"x":7339.24444790055,"y":-2571.5715250680714}}}},"2341":{"name":"4-amino-2-methyl-5-phosphomethylpyrimidine synthetase_c0","bigg_id":"AMPMS2","reversibility":false,"label_x":7731.00811977555,"label_y":-2944.9067301461964,"gene_reaction_rule":"","genes":[],"metabolites":[{"bigg_id":"4ampm_c","coefficient":1},{"bigg_id":"air_c","coefficient":-1},{"bigg_id":"for_c","coefficient":2},{"bigg_id":"h2o_c","coefficient":-1},{"bigg_id":"h_c","coefficient":4},{"bigg_id":"nad_c","coefficient":-1},{"bigg_id":"nadh_c","coefficient":1}],"segments":{"15455":{"from_node_id":"16016","to_node_id":"16017","b1":null,"b2":null},"15456":{"from_node_id":"16018","to_node_id":"16017","b1":null,"b2":null},"15457":{"from_node_id":"16018","to_node_id":"7490","b1":{"x":7843.00811977555,"y":-2904.9067301461964},"b2":{"x":8172.28741665055,"y":-2900.2841715524464}},"15458":{"from_node_id":"16016","to_node_id":"2181","b1":{"x":7719.00811977555,"y":-2904.9067301461964},"b2":{"x":7364.30597133805,"y":-2904.9064860055714}},"15459":{"from_node_id":"16018","to_node_id":"16020","b1":{"x":7847.00811977555,"y":-2904.9067301461964},"b2":{"x":7852.25811977555,"y":-2922.9067301461964}},"15460":{"from_node_id":"16016","to_node_id":"16021","b1":{"x":7715.00811977555,"y":-2904.9067301461964},"b2":{"x":7709.75811977555,"y":-2922.9067301461964}},"15461":{"from_node_id":"16018","to_node_id":"16022","b1":{"x":7847.00811977555,"y":-2904.9067301461964},"b2":{"x":7852.25811977555,"y":-2886.9067301461964}},"15462":{"from_node_id":"16016","to_node_id":"16023","b1":{"x":7715.00811977555,"y":-2904.9067301461964},"b2":{"x":7709.75811977555,"y":-2886.9067301461964}},"15463":{"from_node_id":"16018","to_node_id":"16024","b1":{"x":7847.00811977555,"y":-2904.9067301461964},"b2":{"x":7837.25811977555,"y":-2868.9067301461964}}}},"2343":{"name":"ATP:4-amino-5-hydroxymethyl-2-methylpyrimidine 5-phosphotransferase_c0","bigg_id":"HMPK1","reversibility":false,"label_x":8305.78936977555,"label_y":-3118.1415934274464,"gene_reaction_rule":"(DNL43_RS02615 and DNL43_RS06955) or (DNL43_RS02615 and DNL43_RS06955)","genes":[{"name":"G_DNL43_RS02615","bigg_id":"DNL43_RS02615"},{"name":"G_DNL43_RS06955","bigg_id":"DNL43_RS06955"}],"metabolites":[{"bigg_id":"4ahmmp_c","coefficient":-1},{"bigg_id":"4ampm_c","coefficient":1},{"bigg_id":"adp_c","coefficient":1},{"bigg_id":"atp_c","coefficient":-1},{"bigg_id":"h_c","coefficient":1}],"segments":{"15473":{"from_node_id":"16034","to_node_id":"16035","b1":null,"b2":null},"15474":{"from_node_id":"16036","to_node_id":"16035","b1":null,"b2":null},"15475":{"from_node_id":"16034","to_node_id":"16037","b1":{"x":8233.01007290055,"y":-3143.9179606149464},"b2":{"x":8233.01007290055,"y":-3198.1679606149464}},"15476":{"from_node_id":"16036","to_node_id":"7490","b1":{"x":8233.01007290055,"y":-3019.9179606149464},"b2":{"x":8233.01007290055,"y":-2965.6679606149464}},"15477":{"from_node_id":"16036","to_node_id":"16038","b1":{"x":8233.01007290055,"y":-3015.9179606149464},"b2":{"x":8215.01007290055,"y":-3010.6679606149464}},"15478":{"from_node_id":"16034","to_node_id":"16039","b1":{"x":8233.01007290055,"y":-3147.9179606149464},"b2":{"x":8251.01007290055,"y":-3153.1679606149464}},"15479":{"from_node_id":"16036","to_node_id":"16040","b1":{"x":8233.01007290055,"y":-3015.9179606149464},"b2":{"x":8251.01007290055,"y":-3010.6679606149464}}}},"2344":{"name":"thiazole phosphate synthesis_c0","bigg_id":"THZPSN_1","reversibility":false,"label_x":8982.29913540055,"label_y":-2764.8808512399464,"gene_reaction_rule":"","genes":[],"metabolites":[{"bigg_id":"4hba_c","coefficient":1},{"bigg_id":"4mpetz_c","coefficient":1},{"bigg_id":"ala__L_c","coefficient":1},{"bigg_id":"amp_c","coefficient":1},{"bigg_id":"atp_c","coefficient":-1},{"bigg_id":"co2_c","coefficient":1},{"bigg_id":"cys__L_c","coefficient":-1},{"bigg_id":"dxyl5p_c","coefficient":-1},{"bigg_id":"h2o_c","coefficient":1},{"bigg_id":"h_c","coefficient":2},{"bigg_id":"ppi_c","coefficient":1},{"bigg_id":"tyr__L_c","coefficient":-1}],"segments":{"15480":{"from_node_id":"16041","to_node_id":"16042","b1":null,"b2":null},"15481":{"from_node_id":"16043","to_node_id":"16042","b1":null,"b2":null},"15482":{"from_node_id":"16043","to_node_id":"16044","b1":{"x":8967.29913540055,"y":-2708.8808512399464},"b2":{"x":8913.29913540055,"y":-2733.6308512399464}},"15483":{"from_node_id":"16043","to_node_id":"7500","b1":{"x":8967.29913540055,"y":-2712.8808512399464},"b2":{"x":9008.89874477555,"y":-2547.6945719430714}},"15484":{"from_node_id":"16043","to_node_id":"16045","b1":{"x":8967.29913540055,"y":-2708.8808512399464},"b2":{"x":8931.29913540055,"y":-2718.6308512399464}},"15485":{"from_node_id":"16043","to_node_id":"16046","b1":{"x":8967.29913540055,"y":-2708.8808512399464},"b2":{"x":8949.29913540055,"y":-2703.6308512399464}},"15486":{"from_node_id":"16041","to_node_id":"16047","b1":{"x":8967.29913540055,"y":-2840.8808512399464},"b2":{"x":8949.29913540055,"y":-2846.1308512399464}},"15487":{"from_node_id":"16043","to_node_id":"16048","b1":{"x":8967.29913540055,"y":-2708.8808512399464},"b2":{"x":8985.29913540055,"y":-2703.6308512399464}},"15488":{"from_node_id":"16041","to_node_id":"16049","b1":{"x":8967.29913540055,"y":-2840.8808512399464},"b2":{"x":8985.29913540055,"y":-2846.1308512399464}},"15489":{"from_node_id":"16041","to_node_id":"16050","b1":{"x":8967.29913540055,"y":-2840.8808512399464},"b2":{"x":9003.29913540055,"y":-2831.1308512399464}},"15490":{"from_node_id":"16043","to_node_id":"16051","b1":{"x":8967.29913540055,"y":-2708.8808512399464},"b2":{"x":9003.29913540055,"y":-2718.6308512399464}},"15491":{"from_node_id":"16043","to_node_id":"16052","b1":{"x":8967.29913540055,"y":-2708.8808512399464},"b2":{"x":9021.29913540055,"y":-2733.6308512399464}},"15492":{"from_node_id":"16043","to_node_id":"16053","b1":{"x":8967.29913540055,"y":-2708.8808512399464},"b2":{"x":9039.29913540055,"y":-2748.6308512399464}},"15493":{"from_node_id":"16041","to_node_id":"16054","b1":{"x":8967.29913540055,"y":-2836.8808512399464},"b2":{"x":8967.29913540055,"y":-2891.1308512399464}}}},"2345":{"name":"ATP:thiamin-phosphate phosphotransferase_c0","bigg_id":"TMPKr","reversibility":false,"label_x":8248.01007290055,"label_y":-2135.7531656930714,"gene_reaction_rule":"","genes":[],"metabolites":[{"bigg_id":"adp_c","coefficient":1},{"bigg_id":"atp_c","coefficient":-1},{"bigg_id":"h_c","coefficient":-1},{"bigg_id":"thmmp_c","coefficient":-1},{"bigg_id":"thmpp_c","coefficient":1}],"segments":{"15494":{"from_node_id":"16055","to_node_id":"16056","b1":null,"b2":null},"15495":{"from_node_id":"16057","to_node_id":"16056","b1":null,"b2":null},"15496":{"from_node_id":"16057","to_node_id":"16058","b1":{"x":8233.01007290055,"y":-2079.7531656930714},"b2":{"x":8215.01007290055,"y":-2074.5031656930714}},"15497":{"from_node_id":"16055","to_node_id":"16059","b1":{"x":8233.01007290055,"y":-2211.7531656930714},"b2":{"x":8251.01007290055,"y":-2217.0031656930714}},"15498":{"from_node_id":"16055","to_node_id":"16060","b1":{"x":8233.01007290055,"y":-2211.7531656930714},"b2":{"x":8215.01007290055,"y":-2217.0031656930714}},"15499":{"from_node_id":"16055","to_node_id":"7503","b1":{"x":8233.01007290055,"y":-2207.7531656930714},"b2":{"x":8233.01007290055,"y":-2262.0031656930714}},"15500":{"from_node_id":"16057","to_node_id":"16061","b1":{"x":8233.01007290055,"y":-2083.7531656930714},"b2":{"x":8233.01007290055,"y":-2029.5031656930714}}}},"2346":{"name":"ATP:dCMP phosphotransferase_c0","bigg_id":"CYTK2","reversibility":true,"label_x":4809.389892578125,"label_y":802.790491104126,"gene_reaction_rule":"DNL43_RS09590","genes":[{"name":"G_DNL43_RS09590","bigg_id":"DNL43_RS09590"}],"metabolites":[{"bigg_id":"adp_c","coefficient":1},{"bigg_id":"atp_c","coefficient":-1},{"bigg_id":"dcdp_c","coefficient":1},{"bigg_id":"dcmp_c","coefficient":-1},{"bigg_id":"h_c","coefficient":-1}],"segments":{"15501":{"from_node_id":"16062","to_node_id":"16063","b1":null,"b2":null},"15502":{"from_node_id":"16064","to_node_id":"16063","b1":null,"b2":null},"15503":{"from_node_id":"16064","to_node_id":"16065","b1":{"x":4794.389892578125,"y":726.790491104126},"b2":{"x":4812.389892578125,"y":721.540491104126}},"15504":{"from_node_id":"16062","to_node_id":"16066","b1":{"x":4794.389892578125,"y":858.790491104126},"b2":{"x":4776.389892578125,"y":864.040491104126}},"15505":{"from_node_id":"16064","to_node_id":"957","b1":{"x":4794.389892578125,"y":730.790491104126},"b2":{"x":4794.389892578125,"y":674.2304630279541}},"15506":{"from_node_id":"16062","to_node_id":"951","b1":{"x":4794.389892578125,"y":854.790491104126},"b2":{"x":4794.389892578125,"y":909.040491104126}},"15507":{"from_node_id":"16062","to_node_id":"16068","b1":{"x":4794.389892578125,"y":858.790491104126},"b2":{"x":4812.389892578125,"y":864.040491104126}}}},"2347":{"name":"2'-Deoxycytidine diphosphate:oxidized-thioredoxin 2'-oxidoreductase_c0","bigg_id":"RNDR3","reversibility":false,"label_x":4811.699951171875,"label_y":445.0400562286377,"gene_reaction_rule":"DNL43_RS11280 and DNL43_RS06460 and DNL43_RS11285","genes":[{"name":"G_DNL43_RS11280","bigg_id":"DNL43_RS11280"},{"name":"G_DNL43_RS06460","bigg_id":"DNL43_RS06460"},{"name":"G_DNL43_RS11285","bigg_id":"DNL43_RS11285"}],"metabolites":[{"bigg_id":"cdp_c","coefficient":-1},{"bigg_id":"dcdp_c","coefficient":1},{"bigg_id":"h2o_c","coefficient":1},{"bigg_id":"trdox_c","coefficient":1},{"bigg_id":"trdrd_c","coefficient":-1}],"segments":{"15508":{"from_node_id":"16069","to_node_id":"16070","b1":null,"b2":null},"15509":{"from_node_id":"16071","to_node_id":"16070","b1":null,"b2":null},"15510":{"from_node_id":"16069","to_node_id":"961","b1":{"x":4796.699951171875,"y":373.0400562286377},"b2":{"x":4794.389892578125,"y":318.7900562286377}},"15511":{"from_node_id":"16071","to_node_id":"957","b1":{"x":4796.699951171875,"y":497.0400562286377},"b2":{"x":4796.699951171875,"y":551.2900562286377}},"15512":{"from_node_id":"16071","to_node_id":"16073","b1":{"x":4796.699951171875,"y":501.0400562286377},"b2":{"x":4778.699951171875,"y":506.2900562286377}},"15513":{"from_node_id":"16071","to_node_id":"16074","b1":{"x":4796.699951171875,"y":501.0400562286377},"b2":{"x":4814.699951171875,"y":506.2900562286377}},"15514":{"from_node_id":"16069","to_node_id":"16075","b1":{"x":4796.699951171875,"y":369.0400562286377},"b2":{"x":4814.699951171875,"y":363.7900562286377}}}},"2348":{"name":"ATP:UDP phosphotransferase_c0","bigg_id":"NDPK2","reversibility":false,"label_x":5081.7408447265625,"label_y":-280.76863861083984,"gene_reaction_rule":"","genes":[],"metabolites":[{"bigg_id":"adp_c","coefficient":1},{"bigg_id":"atp_c","coefficient":-1},{"bigg_id":"udp_c","coefficient":-1},{"bigg_id":"utp_c","coefficient":1}],"segments":{"15515":{"from_node_id":"16076","to_node_id":"16077","b1":null,"b2":null},"15516":{"from_node_id":"16078","to_node_id":"16077","b1":null,"b2":null},"15517":{"from_node_id":"16078","to_node_id":"16079","b1":{"x":5074.9810791015625,"y":-333.16939544677734},"b2":{"x":5069.7310791015625,"y":-351.16939544677734}},"15518":{"from_node_id":"16076","to_node_id":"16080","b1":{"x":5206.9810791015625,"y":-333.16939544677734},"b2":{"x":5212.2310791015625,"y":-351.16939544677734}},"15519":{"from_node_id":"16076","to_node_id":"1029","b1":{"x":5202.9810791015625,"y":-333.16939544677734},"b2":{"x":5356.5621337890625,"y":-333.16939544677734}},"15520":{"from_node_id":"16078","to_node_id":"978","b1":{"x":5078.9810791015625,"y":-333.16939544677734},"b2":{"x":4860.7198486328125,"y":-335.47933197021484}}}},"2349":{"name":"orotidine-5'-phosphate carboxy-lyase (UMP-forming)_c0","bigg_id":"OMPDC","reversibility":false,"label_x":5432.6221923828125,"label_y":-770.4491806030273,"gene_reaction_rule":"DNL43_RS03310","genes":[{"name":"G_DNL43_RS03310","bigg_id":"DNL43_RS03310"}],"metabolites":[{"bigg_id":"co2_c","coefficient":1},{"bigg_id":"h_c","coefficient":-1},{"bigg_id":"orot5p_c","coefficient":-1},{"bigg_id":"ump_c","coefficient":1}],"segments":{"15521":{"from_node_id":"16082","to_node_id":"16083","b1":null,"b2":null},"15522":{"from_node_id":"16084","to_node_id":"16083","b1":null,"b2":null},"15523":{"from_node_id":"16084","to_node_id":"16085","b1":{"x":5417.6221923828125,"y":-714.4491806030273},"b2":{"x":5435.6221923828125,"y":-709.1991806030273}},"15524":{"from_node_id":"16082","to_node_id":"16086","b1":{"x":5417.6221923828125,"y":-846.4491806030273},"b2":{"x":5435.6221923828125,"y":-851.6991806030273}},"15525":{"from_node_id":"16082","to_node_id":"1055","b1":{"x":5417.6221923828125,"y":-842.4491806030273},"b2":{"x":5419.9322509765625,"y":-882.8390731811523}},"15526":{"from_node_id":"16084","to_node_id":"1036","b1":{"x":5417.6221923828125,"y":-718.4491806030273},"b2":{"x":5415.3121337890625,"y":-691.9193954467773}}}},"2350":{"name":"Fumarate dependent DHORD_c0","bigg_id":"DHORDfum","reversibility":false,"label_x":5430.3121337890625,"label_y":-1398.1693954467773,"gene_reaction_rule":"","genes":[],"metabolites":[{"bigg_id":"dhor__S_c","coefficient":-1},{"bigg_id":"fum_c","coefficient":-1},{"bigg_id":"orot_c","coefficient":1},{"bigg_id":"succ_c","coefficient":1}],"segments":{"15527":{"from_node_id":"16088","to_node_id":"16089","b1":null,"b2":null},"15528":{"from_node_id":"16090","to_node_id":"16089","b1":null,"b2":null},"15529":{"from_node_id":"16088","to_node_id":"13427","b1":{"x":5415.3121337890625,"y":-1470.1693954467773},"b2":{"x":5417.6221923828125,"y":-1526.7294540405273}},"15530":{"from_node_id":"16088","to_node_id":"16092","b1":{"x":5415.3121337890625,"y":-1474.1693954467773},"b2":{"x":5433.3121337890625,"y":-1479.4193954467773}},"15531":{"from_node_id":"16090","to_node_id":"1060","b1":{"x":5415.3121337890625,"y":-1346.1693954467773},"b2":{"x":5415.3121337890625,"y":-1291.9193954467773}},"15532":{"from_node_id":"16090","to_node_id":"16093","b1":{"x":5415.3121337890625,"y":-1342.1693954467773},"b2":{"x":5433.3121337890625,"y":-1336.9193954467773}}}},"2354":{"name":"ATP:NAD+ 2'-phosphotransferase_c0","bigg_id":"NADK","reversibility":true,"label_x":11422.5859375,"label_y":-2248.717041015625,"gene_reaction_rule":"DNL43_RS01815","genes":[{"name":"G_DNL43_RS01815","bigg_id":"DNL43_RS01815"}],"metabolites":[{"bigg_id":"adp_c","coefficient":1},{"bigg_id":"atp_c","coefficient":-1},{"bigg_id":"h_c","coefficient":1},{"bigg_id":"nad_c","coefficient":-1},{"bigg_id":"nadp_c","coefficient":1}],"segments":{"15552":{"from_node_id":"16113","to_node_id":"16114","b1":null,"b2":null},"15553":{"from_node_id":"16115","to_node_id":"16114","b1":null,"b2":null},"15554":{"from_node_id":"16115","to_node_id":"16116","b1":{"x":11407.5859375,"y":-2324.717041015625},"b2":{"x":11425.5859375,"y":-2329.967041015625}},"15555":{"from_node_id":"16113","to_node_id":"16117","b1":{"x":11407.5859375,"y":-2196.717041015625},"b2":{"x":11407.5859375,"y":-2142.467041015625}},"15556":{"from_node_id":"16115","to_node_id":"16118","b1":{"x":11407.5859375,"y":-2324.717041015625},"b2":{"x":11389.5859375,"y":-2329.967041015625}},"15557":{"from_node_id":"16113","to_node_id":"16119","b1":{"x":11407.5859375,"y":-2192.717041015625},"b2":{"x":11389.5859375,"y":-2187.467041015625}},"15558":{"from_node_id":"16115","to_node_id":"3138","b1":{"x":11407.5859375,"y":-2320.717041015625},"b2":{"x":11407.5859375,"y":-2374.967041015625}}}},"2356":{"name":"Nicotinamide ribonucleotide phosphohydrolase_c0","bigg_id":"NMNHYD","reversibility":false,"label_x":12394.56494140625,"label_y":-2776.714111328125,"gene_reaction_rule":"DNL43_RS02885 and DNL43_RS05470","genes":[{"name":"G_DNL43_RS02885","bigg_id":"DNL43_RS02885"},{"name":"G_DNL43_RS05470","bigg_id":"DNL43_RS05470"}],"metabolites":[{"bigg_id":"h2o_c","coefficient":-1},{"bigg_id":"nmn_c","coefficient":-1},{"bigg_id":"pi_c","coefficient":1},{"bigg_id":"rnam_c","coefficient":1}],"segments":{"15566":{"from_node_id":"16127","to_node_id":"16128","b1":null,"b2":null},"15567":{"from_node_id":"16129","to_node_id":"16128","b1":null,"b2":null},"15568":{"from_node_id":"16127","to_node_id":"16130","b1":{"x":12379.56494140625,"y":-2720.714111328125},"b2":{"x":12397.56494140625,"y":-2715.464111328125}},"15569":{"from_node_id":"16127","to_node_id":"1785","b1":{"x":12379.56494140625,"y":-2724.714111328125},"b2":{"x":12377.25732421875,"y":-2698.156494140625}},"15570":{"from_node_id":"16129","to_node_id":"16131","b1":{"x":12379.56494140625,"y":-2852.714111328125},"b2":{"x":12397.56494140625,"y":-2857.964111328125}},"15571":{"from_node_id":"16129","to_node_id":"1872","b1":{"x":12379.56494140625,"y":-2848.714111328125},"b2":{"x":12379.56494140625,"y":-2886.810302734375}}}},"2359":{"name":"ATP:dephospho-CoA 3'-phosphotransferase_c0","bigg_id":"DPCOAK_1","reversibility":false,"label_x":10406.52294921875,"label_y":-1851.136474609375,"gene_reaction_rule":"DNL43_RS10415","genes":[{"name":"G_DNL43_RS10415","bigg_id":"DNL43_RS10415"}],"metabolites":[{"bigg_id":"adp_c","coefficient":1},{"bigg_id":"atp_c","coefficient":-1},{"bigg_id":"coa_c","coefficient":1},{"bigg_id":"dpcoa_c","coefficient":-1},{"bigg_id":"h_c","coefficient":1}],"segments":{"15586":{"from_node_id":"16147","to_node_id":"16148","b1":null,"b2":null},"15587":{"from_node_id":"16149","to_node_id":"16148","b1":null,"b2":null},"15588":{"from_node_id":"16149","to_node_id":"16150","b1":{"x":10391.52294921875,"y":-1799.136474609375},"b2":{"x":10412.29248046875,"y":-1793.348388671875}},"15589":{"from_node_id":"16147","to_node_id":"16151","b1":{"x":10391.52294921875,"y":-1927.136474609375},"b2":{"x":10373.52294921875,"y":-1932.386474609375}},"15590":{"from_node_id":"16149","to_node_id":"16152","b1":{"x":10391.52294921875,"y":-1795.136474609375},"b2":{"x":10393.36865234375,"y":-1741.425048828125}},"15591":{"from_node_id":"16147","to_node_id":"1709","b1":{"x":10391.52294921875,"y":-1923.136474609375},"b2":{"x":10391.52294921875,"y":-1977.386474609375}},"15592":{"from_node_id":"16149","to_node_id":"16153","b1":{"x":10391.52294921875,"y":-1795.136474609375},"b2":{"x":10373.52294921875,"y":-1789.886474609375}}}},"2361":{"name":"ATP:pantetheine-4'-phosphate adenylyltransferase_c0","bigg_id":"PTPATe","reversibility":false,"label_x":10406.52294921875,"label_y":-2178.059326171875,"gene_reaction_rule":"DNL43_RS01480","genes":[{"name":"G_DNL43_RS01480","bigg_id":"DNL43_RS01480"}],"metabolites":[{"bigg_id":"atp_c","coefficient":-1},{"bigg_id":"dpcoa_c","coefficient":1},{"bigg_id":"pan4p_c","coefficient":-1},{"bigg_id":"ppi_c","coefficient":1}],"segments":{"15599":{"from_node_id":"16160","to_node_id":"16161","b1":null,"b2":null},"15600":{"from_node_id":"16162","to_node_id":"16161","b1":null,"b2":null},"15601":{"from_node_id":"16160","to_node_id":"16163","b1":{"x":10391.52294921875,"y":-2254.059326171875},"b2":{"x":10409.52294921875,"y":-2252.386474609375}},"15602":{"from_node_id":"16162","to_node_id":"1709","b1":{"x":10391.52294921875,"y":-2126.059326171875},"b2":{"x":10391.52294921875,"y":-2094.886474609375}},"15603":{"from_node_id":"16160","to_node_id":"1703","b1":{"x":10391.52294921875,"y":-2250.059326171875},"b2":{"x":10391.52294921875,"y":-2262.770751953125}},"15604":{"from_node_id":"16162","to_node_id":"16165","b1":{"x":10391.52294921875,"y":-2122.059326171875},"b2":{"x":10409.52294921875,"y":-2116.809326171875}}}},"2363":{"name":"ATP:pantothenate 4'-phosphotransferase_c0","bigg_id":"PTHKr","reversibility":false,"label_x":10750.56689453125,"label_y":-2467.695556640625,"gene_reaction_rule":"DNL43_RS07960","genes":[{"name":"G_DNL43_RS07960","bigg_id":"DNL43_RS07960"}],"metabolites":[{"bigg_id":"adp_c","coefficient":1},{"bigg_id":"atp_c","coefficient":-1},{"bigg_id":"h_c","coefficient":1},{"bigg_id":"pan4p_c","coefficient":1},{"bigg_id":"ptth_c","coefficient":-1}],"segments":{"15611":{"from_node_id":"16172","to_node_id":"16173","b1":null,"b2":null},"15612":{"from_node_id":"16174","to_node_id":"16173","b1":null,"b2":null},"15613":{"from_node_id":"16174","to_node_id":"16175","b1":{"x":10735.56689453125,"y":-2411.695556640625},"b2":{"x":10717.56689453125,"y":-2406.445556640625}},"15614":{"from_node_id":"16172","to_node_id":"16176","b1":{"x":10735.56689453125,"y":-2543.695556640625},"b2":{"x":10753.56689453125,"y":-2548.945556640625}},"15615":{"from_node_id":"16174","to_node_id":"16177","b1":{"x":10735.56689453125,"y":-2411.695556640625},"b2":{"x":10753.56689453125,"y":-2406.445556640625}},"15616":{"from_node_id":"16174","to_node_id":"7741","b1":{"x":10735.56689453125,"y":-2415.695556640625},"b2":{"x":10735.56689453125,"y":-2361.445556640625}},"15617":{"from_node_id":"16172","to_node_id":"16178","b1":{"x":10735.56689453125,"y":-2539.695556640625},"b2":{"x":10735.56689453125,"y":-2593.945556640625}}}},"2364":{"name":"N-[(R)-4'-Phosphopantothenoyl]-L-cysteine carboxy-lyase_c0","bigg_id":"r0614","reversibility":false,"label_x":10406.52294921875,"label_y":-2464.213623046875,"gene_reaction_rule":"DNL43_RS10075","genes":[{"name":"G_DNL43_RS10075","bigg_id":"DNL43_RS10075"}],"metabolites":[{"bigg_id":"4ppcys_c","coefficient":-1},{"bigg_id":"co2_c","coefficient":1},{"bigg_id":"h_c","coefficient":-1},{"bigg_id":"pan4p_c","coefficient":1}],"segments":{"15618":{"from_node_id":"16179","to_node_id":"16180","b1":null,"b2":null},"15619":{"from_node_id":"16181","to_node_id":"16180","b1":null,"b2":null},"15620":{"from_node_id":"16179","to_node_id":"1696","b1":{"x":10391.52294921875,"y":-2536.213623046875},"b2":{"x":10393.83056640625,"y":-2583.540283203125}},"15621":{"from_node_id":"16181","to_node_id":"16183","b1":{"x":10391.52294921875,"y":-2408.213623046875},"b2":{"x":10409.52294921875,"y":-2402.963623046875}},"15622":{"from_node_id":"16179","to_node_id":"16184","b1":{"x":10391.52294921875,"y":-2540.213623046875},"b2":{"x":10409.52294921875,"y":-2545.463623046875}},"15623":{"from_node_id":"16181","to_node_id":"1703","b1":{"x":10391.52294921875,"y":-2412.213623046875},"b2":{"x":10391.52294921875,"y":-2378.732666015625}}}},"2368":{"name":"(R)-4'-Phosphopantothenate:L-cysteine ligase_c0","bigg_id":"PPNCL3","reversibility":false,"label_x":10406.52294921875,"label_y":-2771.136474609375,"gene_reaction_rule":"DNL43_RS10075","genes":[{"name":"G_DNL43_RS10075","bigg_id":"DNL43_RS10075"}],"metabolites":[{"bigg_id":"4ppan_c","coefficient":-1},{"bigg_id":"4ppcys_c","coefficient":1},{"bigg_id":"amp_c","coefficient":1},{"bigg_id":"atp_c","coefficient":-1},{"bigg_id":"cys__L_c","coefficient":-1},{"bigg_id":"h_c","coefficient":2},{"bigg_id":"ppi_c","coefficient":1}],"segments":{"15651":{"from_node_id":"16212","to_node_id":"16213","b1":null,"b2":null},"15652":{"from_node_id":"16214","to_node_id":"16213","b1":null,"b2":null},"15653":{"from_node_id":"16212","to_node_id":"1690","b1":{"x":10391.52294921875,"y":-2843.136474609375},"b2":{"x":10391.52294921875,"y":-2874.309326171875}},"15654":{"from_node_id":"16214","to_node_id":"1696","b1":{"x":10391.52294921875,"y":-2719.136474609375},"b2":{"x":10391.52294921875,"y":-2694.886474609375}},"15655":{"from_node_id":"16214","to_node_id":"16216","b1":{"x":10391.52294921875,"y":-2715.136474609375},"b2":{"x":10373.52294921875,"y":-2709.886474609375}},"15656":{"from_node_id":"16212","to_node_id":"16217","b1":{"x":10391.52294921875,"y":-2847.136474609375},"b2":{"x":10373.52294921875,"y":-2852.386474609375}},"15657":{"from_node_id":"16212","to_node_id":"16218","b1":{"x":10391.52294921875,"y":-2847.136474609375},"b2":{"x":10409.52294921875,"y":-2852.386474609375}},"15658":{"from_node_id":"16214","to_node_id":"16219","b1":{"x":10391.52294921875,"y":-2715.136474609375},"b2":{"x":10409.52294921875,"y":-2709.886474609375}},"15659":{"from_node_id":"16214","to_node_id":"16220","b1":{"x":10391.52294921875,"y":-2715.136474609375},"b2":{"x":10427.52294921875,"y":-2724.886474609375}}}},"2369":{"name":"(R)-4'-Phosphopantothenate:L-cysteine ligase_c0","bigg_id":"PPNCL2","reversibility":false,"label_x":10020.96337890625,"label_y":-2756.204833984375,"gene_reaction_rule":"DNL43_RS10075","genes":[{"name":"G_DNL43_RS10075","bigg_id":"DNL43_RS10075"}],"metabolites":[{"bigg_id":"4ppan_c","coefficient":-1},{"bigg_id":"4ppcys_c","coefficient":1},{"bigg_id":"cmp_c","coefficient":1},{"bigg_id":"ctp_c","coefficient":-1},{"bigg_id":"cys__L_c","coefficient":-1},{"bigg_id":"h_c","coefficient":2},{"bigg_id":"ppi_c","coefficient":1}],"segments":{"15660":{"from_node_id":"16221","to_node_id":"16222","b1":null,"b2":null},"15661":{"from_node_id":"16223","to_node_id":"16222","b1":null,"b2":null},"15662":{"from_node_id":"16221","to_node_id":"7723","b1":{"x":10005.96337890625,"y":-2828.204833984375},"b2":{"x":10005.96337890625,"y":-2882.454833984375}},"15663":{"from_node_id":"16223","to_node_id":"16224","b1":{"x":10005.96337890625,"y":-2704.204833984375},"b2":{"x":10003.65576171875,"y":-2647.647216796875}},"15664":{"from_node_id":"16223","to_node_id":"16225","b1":{"x":10005.96337890625,"y":-2700.204833984375},"b2":{"x":10023.96337890625,"y":-2694.954833984375}},"15665":{"from_node_id":"16221","to_node_id":"16226","b1":{"x":10005.96337890625,"y":-2832.204833984375},"b2":{"x":10023.96337890625,"y":-2837.454833984375}},"15666":{"from_node_id":"16221","to_node_id":"16227","b1":{"x":10005.96337890625,"y":-2832.204833984375},"b2":{"x":9987.96337890625,"y":-2837.454833984375}},"15667":{"from_node_id":"16223","to_node_id":"16228","b1":{"x":10005.96337890625,"y":-2700.204833984375},"b2":{"x":9987.96337890625,"y":-2694.954833984375}},"15668":{"from_node_id":"16223","to_node_id":"16229","b1":{"x":10005.96337890625,"y":-2700.204833984375},"b2":{"x":9969.96337890625,"y":-2709.954833984375}}}},"2370":{"name":"ATP:pantothenate 4'-phosphotransferase_c0","bigg_id":"PNTKm","reversibility":false,"label_x":10406.52294921875,"label_y":-3080.366943359375,"gene_reaction_rule":"DNL43_RS07960","genes":[{"name":"G_DNL43_RS07960","bigg_id":"DNL43_RS07960"}],"metabolites":[{"bigg_id":"4ppan_c","coefficient":1},{"bigg_id":"adp_c","coefficient":1},{"bigg_id":"atp_c","coefficient":-1},{"bigg_id":"h_c","coefficient":1},{"bigg_id":"pnto__R_c","coefficient":-1}],"segments":{"15669":{"from_node_id":"16230","to_node_id":"16231","b1":null,"b2":null},"15670":{"from_node_id":"16232","to_node_id":"16231","b1":null,"b2":null},"15671":{"from_node_id":"16232","to_node_id":"1690","b1":{"x":10391.52294921875,"y":-3028.366943359375},"b2":{"x":10391.52294921875,"y":-2994.886474609375}},"15672":{"from_node_id":"16232","to_node_id":"16233","b1":{"x":10391.52294921875,"y":-3024.366943359375},"b2":{"x":10373.52294921875,"y":-3019.116943359375}},"15673":{"from_node_id":"16230","to_node_id":"16234","b1":{"x":10391.52294921875,"y":-3156.366943359375},"b2":{"x":10409.52294921875,"y":-3161.616943359375}},"15674":{"from_node_id":"16232","to_node_id":"16235","b1":{"x":10391.52294921875,"y":-3024.366943359375},"b2":{"x":10409.52294921875,"y":-3019.116943359375}},"15675":{"from_node_id":"16230","to_node_id":"16236","b1":{"x":10391.52294921875,"y":-3152.366943359375},"b2":{"x":10391.5234375,"y":-3167.386474609375}}}},"2371":{"name":"(R)-Pantoate:beta-alanine ligase (AMP-forming)_c0","bigg_id":"PANTS_1","reversibility":false,"label_x":10406.5234375,"label_y":-3391.136474609375,"gene_reaction_rule":"","genes":[],"metabolites":[{"bigg_id":"ala_B_c","coefficient":-1},{"bigg_id":"amp_c","coefficient":1},{"bigg_id":"atp_c","coefficient":-1},{"bigg_id":"h_c","coefficient":2},{"bigg_id":"pant__R_c","coefficient":-1},{"bigg_id":"pnto__R_c","coefficient":1},{"bigg_id":"ppi_c","coefficient":1}],"segments":{"15676":{"from_node_id":"16237","to_node_id":"16238","b1":null,"b2":null},"15677":{"from_node_id":"16239","to_node_id":"16238","b1":null,"b2":null},"15678":{"from_node_id":"16237","to_node_id":"16240","b1":{"x":10391.5234375,"y":-3467.136474609375},"b2":{"x":10080.4443359375,"y":-3495.463623046875}},"15679":{"from_node_id":"16239","to_node_id":"16241","b1":{"x":10391.5234375,"y":-3335.136474609375},"b2":{"x":10373.5234375,"y":-3329.886474609375}},"15680":{"from_node_id":"16237","to_node_id":"16242","b1":{"x":10391.5234375,"y":-3467.136474609375},"b2":{"x":10409.5234375,"y":-3472.386474609375}},"15681":{"from_node_id":"16239","to_node_id":"16243","b1":{"x":10391.5234375,"y":-3335.136474609375},"b2":{"x":10409.5234375,"y":-3329.886474609375}},"15682":{"from_node_id":"16237","to_node_id":"16244","b1":{"x":10391.5234375,"y":-3463.136474609375},"b2":{"x":10391.5234375,"y":-3517.386474609375}},"15683":{"from_node_id":"16239","to_node_id":"16236","b1":{"x":10391.5234375,"y":-3339.136474609375},"b2":{"x":10391.5234375,"y":-3284.886474609375}},"15684":{"from_node_id":"16239","to_node_id":"16245","b1":{"x":10391.5234375,"y":-3335.136474609375},"b2":{"x":10427.5234375,"y":-3344.886474609375}}}},"2372":{"name":"(R)-Pantoate:NADP+ 2-oxidoreductase_c0","bigg_id":"PAN5","reversibility":true,"label_x":10406.5234375,"label_y":-3741.136474609375,"gene_reaction_rule":"DNL43_RS06875 and DNL43_RS05935 and DNL43_RS04525","genes":[{"name":"G_DNL43_RS06875","bigg_id":"DNL43_RS06875"},{"name":"G_DNL43_RS05935","bigg_id":"DNL43_RS05935"},{"name":"G_DNL43_RS04525","bigg_id":"DNL43_RS04525"}],"metabolites":[{"bigg_id":"2dhp_c","coefficient":1},{"bigg_id":"h_c","coefficient":1},{"bigg_id":"nadp_c","coefficient":-1},{"bigg_id":"nadph_c","coefficient":1},{"bigg_id":"pant__R_c","coefficient":-1}],"segments":{"15685":{"from_node_id":"16246","to_node_id":"16247","b1":null,"b2":null},"15686":{"from_node_id":"16248","to_node_id":"16247","b1":null,"b2":null},"15687":{"from_node_id":"16248","to_node_id":"16249","b1":{"x":10391.5234375,"y":-3813.136474609375},"b2":{"x":10391.5234375,"y":-3867.386474609375}},"15688":{"from_node_id":"16248","to_node_id":"16250","b1":{"x":10391.5234375,"y":-3817.136474609375},"b2":{"x":10373.5234375,"y":-3822.386474609375}},"15689":{"from_node_id":"16246","to_node_id":"16251","b1":{"x":10391.5234375,"y":-3685.136474609375},"b2":{"x":10409.5234375,"y":-3679.886474609375}},"15690":{"from_node_id":"16248","to_node_id":"16252","b1":{"x":10391.5234375,"y":-3817.136474609375},"b2":{"x":10409.5234375,"y":-3822.386474609375}},"15691":{"from_node_id":"16246","to_node_id":"16244","b1":{"x":10391.5234375,"y":-3689.136474609375},"b2":{"x":10391.5234375,"y":-3634.886474609375}}}},"2373":{"name":"L-aspartate 1-carboxy-lyase (beta-alanine-forming)_c0","bigg_id":"ASP1DC","reversibility":false,"label_x":10091.13720703125,"label_y":-3735.752197265625,"gene_reaction_rule":"","genes":[],"metabolites":[{"bigg_id":"ala_B_c","coefficient":1},{"bigg_id":"asp__L_c","coefficient":-1},{"bigg_id":"co2_c","coefficient":1},{"bigg_id":"h_c","coefficient":-1}],"segments":{"15692":{"from_node_id":"16253","to_node_id":"16254","b1":null,"b2":null},"15693":{"from_node_id":"16255","to_node_id":"16254","b1":null,"b2":null},"15694":{"from_node_id":"16255","to_node_id":"16240","b1":{"x":10076.13720703125,"y":-3683.752197265625},"b2":{"x":10076.13720703125,"y":-3629.502197265625}},"15695":{"from_node_id":"16253","to_node_id":"16256","b1":{"x":10076.13720703125,"y":-3807.752197265625},"b2":{"x":10076.13720703125,"y":-3862.002197265625}},"15696":{"from_node_id":"16255","to_node_id":"16257","b1":{"x":10076.13720703125,"y":-3679.752197265625},"b2":{"x":10094.13720703125,"y":-3674.502197265625}},"15697":{"from_node_id":"16253","to_node_id":"16258","b1":{"x":10076.13720703125,"y":-3811.752197265625},"b2":{"x":10094.13720703125,"y":-3817.002197265625}}}},"2377":{"name":"D-glyceraldehyde-3-phosphate aldose-ketose-isomerase_c0","bigg_id":"TPI","reversibility":true,"label_x":3802.39924822757,"label_y":-6061.048175327333,"gene_reaction_rule":"DNL43_RS10970","genes":[{"name":"G_DNL43_RS10970","bigg_id":"DNL43_RS10970"}],"metabolites":[{"bigg_id":"dhap_c","coefficient":1},{"bigg_id":"g3p_c","coefficient":-1}],"segments":{"15718":{"from_node_id":"16279","to_node_id":"16280","b1":null,"b2":null},"15719":{"from_node_id":"16281","to_node_id":"16280","b1":null,"b2":null},"15720":{"from_node_id":"16281","to_node_id":"1100","b1":{"x":3790.39924822757,"y":-6021.048175327333},"b2":{"x":3777.336504086945,"y":-6021.048175327333}},"15721":{"from_node_id":"16279","to_node_id":"1091","b1":{"x":3914.39924822757,"y":-6021.048175327333},"b2":{"x":3941.57649432132,"y":-6019.920245639833}}}},"2378":{"name":"D-glyceraldehyde-3-phosphate:NAD+ oxidoreductase (phosphorylating)_c0","bigg_id":"GAPD","reversibility":false,"label_x":4009.99619572122,"label_y":-5837.487445356994,"gene_reaction_rule":"DNL43_RS06795 and DNL43_RS10980","genes":[{"name":"G_DNL43_RS06795","bigg_id":"DNL43_RS06795"},{"name":"G_DNL43_RS10980","bigg_id":"DNL43_RS10980"}],"metabolites":[{"bigg_id":"13dpg_c","coefficient":1},{"bigg_id":"g3p_c","coefficient":-1},{"bigg_id":"h_c","coefficient":1},{"bigg_id":"nad_c","coefficient":-1},{"bigg_id":"nadh_c","coefficient":1},{"bigg_id":"pi_c","coefficient":-1}],"segments":{"15722":{"from_node_id":"16283","to_node_id":"16284","b1":null,"b2":null},"15723":{"from_node_id":"16285","to_node_id":"16284","b1":null,"b2":null},"15724":{"from_node_id":"16285","to_node_id":"16286","b1":{"x":3994.99619572122,"y":-5785.487445356994},"b2":{"x":3994.99619572122,"y":-5731.237445356994}},"15725":{"from_node_id":"16283","to_node_id":"1091","b1":{"x":3994.99619572122,"y":-5909.487445356994},"b2":{"x":3994.99619572122,"y":-5963.737445356994}},"15726":{"from_node_id":"16285","to_node_id":"16287","b1":{"x":3994.99619572122,"y":-5781.487445356994},"b2":{"x":4012.99619572122,"y":-5776.237445356994}},"15727":{"from_node_id":"16283","to_node_id":"16288","b1":{"x":3994.99619572122,"y":-5913.487445356994},"b2":{"x":4012.99619572122,"y":-5918.737445356994}},"15728":{"from_node_id":"16285","to_node_id":"16289","b1":{"x":3994.99619572122,"y":-5781.487445356994},"b2":{"x":3976.99619572122,"y":-5776.237445356994}},"15729":{"from_node_id":"16283","to_node_id":"16290","b1":{"x":3994.99619572122,"y":-5913.487445356994},"b2":{"x":3976.99619572122,"y":-5918.737445356994}}}},"2379":{"name":"ATP:3-phospho-D-glycerate 1-phosphotransferase_c0","bigg_id":"PGK","reversibility":true,"label_x":4012.30039493997,"label_y":-5508.225726606994,"gene_reaction_rule":"DNL43_RS10975","genes":[{"name":"G_DNL43_RS10975","bigg_id":"DNL43_RS10975"}],"metabolites":[{"bigg_id":"13dpg_c","coefficient":1},{"bigg_id":"3pg_c","coefficient":-1},{"bigg_id":"adp_c","coefficient":1},{"bigg_id":"atp_c","coefficient":-1}],"segments":{"15730":{"from_node_id":"16291","to_node_id":"16292","b1":null,"b2":null},"15731":{"from_node_id":"16293","to_node_id":"16292","b1":null,"b2":null},"15732":{"from_node_id":"16293","to_node_id":"16286","b1":{"x":3997.30039493997,"y":-5580.225726606994},"b2":{"x":3994.99619572122,"y":-5613.737445356994}},"15733":{"from_node_id":"16291","to_node_id":"1156","b1":{"x":3997.30039493997,"y":-5456.225726606994},"b2":{"x":3994.99619572122,"y":-5399.671527388244}},"15734":{"from_node_id":"16293","to_node_id":"16295","b1":{"x":3997.30039493997,"y":-5584.225726606994},"b2":{"x":3979.30039493997,"y":-5589.475726606994}},"15735":{"from_node_id":"16291","to_node_id":"16296","b1":{"x":3997.30039493997,"y":-5452.225726606994},"b2":{"x":3979.30039493997,"y":-5446.975726606994}}}},"2380":{"name":"2-Phospho-D-glycerate 2,3-phosphomutase_c0","bigg_id":"PGM","reversibility":true,"label_x":4009.99619572122,"label_y":-5217.617816450744,"gene_reaction_rule":"DNL43_RS02295 and DNL43_RS11410","genes":[{"name":"G_DNL43_RS02295","bigg_id":"DNL43_RS02295"},{"name":"G_DNL43_RS11410","bigg_id":"DNL43_RS11410"}],"metabolites":[{"bigg_id":"2pg_c","coefficient":-1},{"bigg_id":"3pg_c","coefficient":1}],"segments":{"15736":{"from_node_id":"16297","to_node_id":"16298","b1":null,"b2":null},"15737":{"from_node_id":"16299","to_node_id":"16298","b1":null,"b2":null},"15738":{"from_node_id":"16297","to_node_id":"16300","b1":{"x":3994.99619572122,"y":-5165.617816450744},"b2":{"x":3994.99619572122,"y":-5151.426898481994}},"15739":{"from_node_id":"16299","to_node_id":"1156","b1":{"x":3994.99619572122,"y":-5289.617816450744},"b2":{"x":3994.99619572122,"y":-5292.383441450744}}}},"2381":{"name":"2-phospho-D-glycerate hydro-lyase (phosphoenolpyruvate-forming)_c0","bigg_id":"ENO","reversibility":true,"label_x":4009.99619572122,"label_y":-4955.728656294494,"gene_reaction_rule":"DNL43_RS10965","genes":[{"name":"G_DNL43_RS10965","bigg_id":"DNL43_RS10965"}],"metabolites":[{"bigg_id":"2pg_c","coefficient":-1},{"bigg_id":"h2o_c","coefficient":1},{"bigg_id":"pep_c","coefficient":1}],"segments":{"15740":{"from_node_id":"16301","to_node_id":"16302","b1":null,"b2":null},"15741":{"from_node_id":"16303","to_node_id":"16302","b1":null,"b2":null},"15742":{"from_node_id":"16301","to_node_id":"16300","b1":{"x":3994.99619572122,"y":-5027.728656294494},"b2":{"x":3994.99619572122,"y":-5033.926898481994}},"15743":{"from_node_id":"16303","to_node_id":"16304","b1":{"x":3994.99619572122,"y":-4899.728656294494},"b2":{"x":3976.99619572122,"y":-4894.478656294494}},"15744":{"from_node_id":"16303","to_node_id":"1164","b1":{"x":3994.99619572122,"y":-4903.728656294494},"b2":{"x":3996.12412540872,"y":-4835.171039106994}}}},"2383":{"name":"pyruvate:NAD+ 2-oxidoreductase (CoA-acetylating)_c0","bigg_id":"PDH","reversibility":false,"label_x":4488.357279705595,"label_y":-3725.7298769976187,"gene_reaction_rule":"DNL43_RS01515 or DNL43_RS01520 or DNL43_RS01530 or DNL43_RS01525","genes":[{"name":"G_DNL43_RS01515","bigg_id":"DNL43_RS01515"},{"name":"G_DNL43_RS01520","bigg_id":"DNL43_RS01520"},{"name":"G_DNL43_RS01530","bigg_id":"DNL43_RS01530"},{"name":"G_DNL43_RS01525","bigg_id":"DNL43_RS01525"}],"metabolites":[{"bigg_id":"accoa_c","coefficient":1},{"bigg_id":"co2_c","coefficient":1},{"bigg_id":"coa_c","coefficient":-1},{"bigg_id":"nad_c","coefficient":-1},{"bigg_id":"nadh_c","coefficient":1},{"bigg_id":"pyr_c","coefficient":-1}],"segments":{"15752":{"from_node_id":"16313","to_node_id":"16314","b1":null,"b2":null},"15753":{"from_node_id":"16315","to_node_id":"16314","b1":null,"b2":null},"15754":{"from_node_id":"16315","to_node_id":"16316","b1":{"x":4473.357279705595,"y":-3673.7298769976187},"b2":{"x":4473.357279705595,"y":-3619.4798769976187}},"15755":{"from_node_id":"16315","to_node_id":"16317","b1":{"x":4473.357279705595,"y":-3669.7298769976187},"b2":{"x":4491.357279705595,"y":-3664.4798769976187}},"15756":{"from_node_id":"16313","to_node_id":"16318","b1":{"x":4473.357279705595,"y":-3801.7298769976187},"b2":{"x":4491.357279705595,"y":-3806.9798769976187}},"15757":{"from_node_id":"16313","to_node_id":"16319","b1":{"x":4473.357279705595,"y":-3801.7298769976187},"b2":{"x":4455.357279705595,"y":-3806.9798769976187}},"15758":{"from_node_id":"16315","to_node_id":"16320","b1":{"x":4473.357279705595,"y":-3669.7298769976187},"b2":{"x":4455.357279705595,"y":-3664.4798769976187}},"15759":{"from_node_id":"16313","to_node_id":"1169","b1":{"x":4473.357279705595,"y":-3797.7298769976187},"b2":{"x":4473.357279705595,"y":-3925.7162051226187}}}},"2384":{"name":"Malolactic enzyme","bigg_id":"MALLAC","reversibility":false,"label_x":3372.5809899903124,"label_y":-3700.0639145659616,"gene_reaction_rule":"DNL43_04480","genes":[{"name":"G_DNL43_04480","bigg_id":"DNL43_04480"}],"metabolites":[{"bigg_id":"co2_c","coefficient":1},{"bigg_id":"h_c","coefficient":-1},{"bigg_id":"lac__L_c","coefficient":1},{"bigg_id":"mal__L_c","coefficient":-1}],"segments":{"15760":{"from_node_id":"16321","to_node_id":"16322","b1":null,"b2":null},"15761":{"from_node_id":"16323","to_node_id":"16322","b1":null,"b2":null},"15762":{"from_node_id":"16323","to_node_id":"16324","b1":{"x":3357.5809899903124,"y":-3776.0639145659616},"b2":{"x":3375.5809899903124,"y":-3781.3139145659616}},"15763":{"from_node_id":"16321","to_node_id":"16325","b1":{"x":3357.5809899903124,"y":-3644.0639145659616},"b2":{"x":3375.5809899903124,"y":-3638.8139145659616}},"15764":{"from_node_id":"16323","to_node_id":"11439","b1":{"x":3357.5809899903124,"y":-3772.0639145659616},"b2":{"x":3357.5809899903124,"y":-3810.1840317534616}},"15765":{"from_node_id":"16321","to_node_id":"1232","b1":{"x":3357.5809899903124,"y":-3648.0639145659616},"b2":{"x":3357.5809899903124,"y":-3609.9437973784616}}}},"2385":{"name":"(S)-malate hydro-lyase (fumarate-forming)_c0","bigg_id":"FUM","reversibility":true,"label_x":3090.766108420464,"label_y":-3524.858688284985,"gene_reaction_rule":"DNL43_RS04430","genes":[{"name":"G_DNL43_RS04430","bigg_id":"DNL43_RS04430"}],"metabolites":[{"bigg_id":"fum_c","coefficient":1},{"bigg_id":"h2o_c","coefficient":1},{"bigg_id":"mal__L_c","coefficient":-1}],"segments":{"15766":{"from_node_id":"16327","to_node_id":"16328","b1":null,"b2":null},"15767":{"from_node_id":"16329","to_node_id":"16328","b1":null,"b2":null},"15768":{"from_node_id":"16329","to_node_id":"16330","b1":{"x":3163.6211546360805,"y":-3408.7001051765847},"b2":{"x":3136.2132988249223,"y":-3361.9243920111267}},"15769":{"from_node_id":"16329","to_node_id":"16331","b1":{"x":3160.5809116672854,"y":-3406.1006970342005},"b2":{"x":3144.893256130014,"y":-3416.3700672068994}},"15770":{"from_node_id":"16327","to_node_id":"1232","b1":{"x":3257.868686668727,"y":-3489.2817575904887},"b2":{"x":3312.927421386135,"y":-3513.0149902871967}}}},"2386":{"name":"carbonate hydro-lyase (carbon-dioxide-forming)_c0","bigg_id":"HCO3E","reversibility":false,"label_x":7559.611328125,"label_y":-7852.265625,"gene_reaction_rule":"","genes":[],"metabolites":[{"bigg_id":"co2_c","coefficient":-1},{"bigg_id":"h2co3_c","coefficient":1},{"bigg_id":"h2o_c","coefficient":-1},{"bigg_id":"h_c","coefficient":1}],"segments":{"15771":{"from_node_id":"16332","to_node_id":"16333","b1":null,"b2":null},"15772":{"from_node_id":"16334","to_node_id":"16333","b1":null,"b2":null},"15773":{"from_node_id":"16332","to_node_id":"9904","b1":{"x":7544.611328125,"y":-7924.265625},"b2":{"x":7544.611328125,"y":-7978.515625}},"15774":{"from_node_id":"16334","to_node_id":"16335","b1":{"x":7544.611328125,"y":-7800.265625},"b2":{"x":7544.611328125,"y":-7746.015625}},"15775":{"from_node_id":"16332","to_node_id":"16336","b1":{"x":7544.611328125,"y":-7928.265625},"b2":{"x":7526.611328125,"y":-7933.515625}},"15776":{"from_node_id":"16334","to_node_id":"16337","b1":{"x":7544.611328125,"y":-7796.265625},"b2":{"x":7526.611328125,"y":-7791.015625}}}},"2387":{"name":"L-serine hydro-lyase (adding indole; L-tryptophan-forming)_c0","bigg_id":"TRPS2","reversibility":false,"label_x":6965.597915649414,"label_y":-5134.397006988525,"gene_reaction_rule":"DNL43_RS04010 and DNL43_RS04005","genes":[{"name":"G_DNL43_RS04010","bigg_id":"DNL43_RS04010"},{"name":"G_DNL43_RS04005","bigg_id":"DNL43_RS04005"}],"metabolites":[{"bigg_id":"h2o_c","coefficient":1},{"bigg_id":"indole_c","coefficient":-1},{"bigg_id":"ser__L_c","coefficient":-1},{"bigg_id":"trp__L_c","coefficient":1}],"segments":{"15777":{"from_node_id":"16338","to_node_id":"16339","b1":null,"b2":null},"15778":{"from_node_id":"16340","to_node_id":"16339","b1":null,"b2":null},"15779":{"from_node_id":"16340","to_node_id":"16341","b1":{"x":6950.597915649414,"y":-5078.397006988525},"b2":{"x":6932.597915649414,"y":-5073.147006988525}},"15780":{"from_node_id":"16338","to_node_id":"268","b1":{"x":6950.597915649414,"y":-5206.397006988525},"b2":{"x":6950.597915649414,"y":-5260.647006988525}},"15781":{"from_node_id":"16338","to_node_id":"16342","b1":{"x":6950.597915649414,"y":-5210.397006988525},"b2":{"x":6932.597915649414,"y":-5215.647006988525}},"15782":{"from_node_id":"16340","to_node_id":"16343","b1":{"x":6950.597915649414,"y":-5082.397006988525},"b2":{"x":6950.597915649414,"y":-5028.147006988525}}}},"2388":{"name":"1-(2-Carboxyphenylamino)-1-deoxy-D-ribulose-5-phosphate carboxy-lyase(cyclizing)_c0","bigg_id":"IGPS","reversibility":false,"label_x":6964.063369750977,"label_y":-5789.1448097229,"gene_reaction_rule":"DNL43_RS03995","genes":[{"name":"G_DNL43_RS03995","bigg_id":"DNL43_RS03995"}],"metabolites":[{"bigg_id":"2cpr5p_c","coefficient":-1},{"bigg_id":"3ig3p_c","coefficient":1},{"bigg_id":"co2_c","coefficient":1},{"bigg_id":"h2o_c","coefficient":1},{"bigg_id":"h_c","coefficient":-1}],"segments":{"15783":{"from_node_id":"16344","to_node_id":"16345","b1":null,"b2":null},"15784":{"from_node_id":"16346","to_node_id":"16345","b1":null,"b2":null},"15785":{"from_node_id":"16344","to_node_id":"256","b1":{"x":6949.063369750977,"y":-5861.1448097229},"b2":{"x":6949.063369750977,"y":-5886.236728668213}},"15786":{"from_node_id":"16346","to_node_id":"263","b1":{"x":6949.063369750977,"y":-5737.1448097229},"b2":{"x":6950.597915649414,"y":-5702.8450050354}},"15787":{"from_node_id":"16346","to_node_id":"16348","b1":{"x":6949.063369750977,"y":-5733.1448097229},"b2":{"x":6931.063369750977,"y":-5727.8948097229}},"15788":{"from_node_id":"16346","to_node_id":"16349","b1":{"x":6949.063369750977,"y":-5733.1448097229},"b2":{"x":6967.063369750977,"y":-5727.8948097229}},"15789":{"from_node_id":"16344","to_node_id":"16350","b1":{"x":6949.063369750977,"y":-5865.1448097229},"b2":{"x":6967.063369750977,"y":-5870.3948097229}}}},"2389":{"name":"N-(5-Phospho-D-ribosyl)anthranilate:pyrophosphate phosphoribosyl-transferase_c0","bigg_id":"ANPRT","reversibility":false,"label_x":6965.597915649414,"label_y":-6409.0950050354,"gene_reaction_rule":"DNL43_RS03990","genes":[{"name":"G_DNL43_RS03990","bigg_id":"DNL43_RS03990"}],"metabolites":[{"bigg_id":"anth_c","coefficient":-1},{"bigg_id":"h_c","coefficient":1},{"bigg_id":"ppi_c","coefficient":1},{"bigg_id":"pran_c","coefficient":1},{"bigg_id":"prpp_c","coefficient":-1}],"segments":{"15790":{"from_node_id":"16351","to_node_id":"16352","b1":null,"b2":null},"15791":{"from_node_id":"16353","to_node_id":"16352","b1":null,"b2":null},"15792":{"from_node_id":"16351","to_node_id":"242","b1":{"x":6950.597915649414,"y":-6481.0950050354},"b2":{"x":6952.133071899414,"y":-6539.227844238281}},"15793":{"from_node_id":"16353","to_node_id":"16355","b1":{"x":6950.597915649414,"y":-6353.0950050354},"b2":{"x":6932.597915649414,"y":-6347.8450050354}},"15794":{"from_node_id":"16353","to_node_id":"16356","b1":{"x":6950.597915649414,"y":-6353.0950050354},"b2":{"x":6968.597915649414,"y":-6347.8450050354}},"15795":{"from_node_id":"16353","to_node_id":"252","b1":{"x":6950.597915649414,"y":-6357.0950050354},"b2":{"x":6950.597915649414,"y":-6302.8450050354}},"15796":{"from_node_id":"16351","to_node_id":"251","b1":{"x":6950.597915649414,"y":-6485.0950050354},"b2":{"x":6971.896377563477,"y":-6500.392464399338}}}},"2391":{"name":"Chorismate pyruvate-lyase (amino-accepting)_c0","bigg_id":"ANS","reversibility":false,"label_x":6965.598403930664,"label_y":-6812.991285324097,"gene_reaction_rule":"DNL43_RS04865","genes":[{"name":"G_DNL43_RS04865","bigg_id":"DNL43_RS04865"}],"metabolites":[{"bigg_id":"anth_c","coefficient":1},{"bigg_id":"chor_c","coefficient":-1},{"bigg_id":"gln__L_c","coefficient":-1},{"bigg_id":"glu__L_c","coefficient":1},{"bigg_id":"h_c","coefficient":1},{"bigg_id":"pyr_c","coefficient":1}],"segments":{"15805":{"from_node_id":"16366","to_node_id":"16367","b1":null,"b2":null},"15806":{"from_node_id":"16368","to_node_id":"16367","b1":null,"b2":null},"15807":{"from_node_id":"16368","to_node_id":"242","b1":{"x":6950.598403930664,"y":-6760.991285324097},"b2":{"x":6950.598403930664,"y":-6658.905347824097}},"15808":{"from_node_id":"16366","to_node_id":"237","b1":{"x":6950.598403930664,"y":-6884.991285324097},"b2":{"x":6955.1124696261495,"y":-7040.659946098155}},"15809":{"from_node_id":"16366","to_node_id":"16370","b1":{"x":6950.598403930664,"y":-6888.991285324097},"b2":{"x":6919.490127563477,"y":-6897.310529708862}},"15810":{"from_node_id":"16368","to_node_id":"16371","b1":{"x":6950.598403930664,"y":-6756.991285324097},"b2":{"x":6914.182754516602,"y":-6764.018346786499}},"15811":{"from_node_id":"16368","to_node_id":"16372","b1":{"x":6950.598403930664,"y":-6756.991285324097},"b2":{"x":6968.598403930664,"y":-6751.741285324097}},"15812":{"from_node_id":"16368","to_node_id":"16373","b1":{"x":6950.598403930664,"y":-6756.991285324097},"b2":{"x":6909.866714477539,"y":-6693.078928947449}}}},"2392":{"name":"chorismate pyruvate-lyase (amino-accepting; anthranilate-forming)_c0","bigg_id":"ATNS_nh4","reversibility":false,"label_x":6361.642010086978,"label_y":-6788.886438226162,"gene_reaction_rule":"DNL43_RS04865","genes":[{"name":"G_DNL43_RS04865","bigg_id":"DNL43_RS04865"}],"metabolites":[{"bigg_id":"anth_c","coefficient":1},{"bigg_id":"chor_c","coefficient":-1},{"bigg_id":"h2o_c","coefficient":1},{"bigg_id":"h_c","coefficient":1},{"bigg_id":"nh3_c","coefficient":-1},{"bigg_id":"pyr_c","coefficient":1}],"segments":{"15813":{"from_node_id":"16374","to_node_id":"16375","b1":null,"b2":null},"15814":{"from_node_id":"16376","to_node_id":"16375","b1":null,"b2":null},"15815":{"from_node_id":"16376","to_node_id":"242","b1":{"x":6625.709405722617,"y":-6625.120262754185},"b2":{"x":6723.942113476066,"y":-6529.384522035115}},"15816":{"from_node_id":"16374","to_node_id":"237","b1":{"x":6632.71523945134,"y":-6858.459986745012},"b2":{"x":6642.196798916118,"y":-6975.546438813554}},"15817":{"from_node_id":"16376","to_node_id":"16378","b1":{"x":6632.537342537819,"y":-6730.460110367385},"b2":{"x":6650.530028600329,"y":-6725.185098684369}},"15818":{"from_node_id":"16376","to_node_id":"16379","b1":{"x":6632.537342537819,"y":-6730.460110367385},"b2":{"x":6614.530063369121,"y":-6725.235132191297}},"15819":{"from_node_id":"16374","to_node_id":"16380","b1":{"x":6632.720798729887,"y":-6862.459982881814},"b2":{"x":6614.728112667377,"y":-6867.734994564829}},"15820":{"from_node_id":"16376","to_node_id":"16381","b1":{"x":6632.537342537819,"y":-6730.460110367385},"b2":{"x":6596.550928048071,"y":-6740.260134457764}}}},"2393":{"name":"5-O-(1-Carboxyvinyl)-3-phosphoshikimate phosphate-lyase (chorismate-forming)_c0","bigg_id":"CHORS","reversibility":false,"label_x":6563.293308976208,"label_y":-7166.945375114063,"gene_reaction_rule":"DNL43_RS06145","genes":[{"name":"G_DNL43_RS06145","bigg_id":"DNL43_RS06145"}],"metabolites":[{"bigg_id":"3psme_c","coefficient":-1},{"bigg_id":"chor_c","coefficient":1},{"bigg_id":"pi_c","coefficient":1}],"segments":{"15821":{"from_node_id":"16382","to_node_id":"16383","b1":null,"b2":null},"15822":{"from_node_id":"16384","to_node_id":"16383","b1":null,"b2":null},"15823":{"from_node_id":"16382","to_node_id":"233","b1":{"x":6548.618659336739,"y":-7224.208056159135},"b2":{"x":6548.07738673345,"y":-7222.674594864645}},"15824":{"from_node_id":"16384","to_node_id":"237","b1":{"x":6672.6183492406735,"y":-7223.93074094399},"b2":{"x":6726.868213573644,"y":-7223.8094155373665}},"15825":{"from_node_id":"16384","to_node_id":"16386","b1":{"x":6676.618339237574,"y":-7223.921795291892},"b2":{"x":6681.908581542961,"y":-7241.910009109561}}}},"2394":{"name":"ATP:shikimate 3-phosphotransferase_c0","bigg_id":"SHKK","reversibility":false,"label_x":5841.150333709435,"label_y":-7163.433000496057,"gene_reaction_rule":"DNL43_RS06160","genes":[{"name":"G_DNL43_RS06160","bigg_id":"DNL43_RS06160"}],"metabolites":[{"bigg_id":"adp_c","coefficient":1},{"bigg_id":"atp_c","coefficient":-1},{"bigg_id":"h_c","coefficient":1},{"bigg_id":"skm5p_c","coefficient":1},{"bigg_id":"skm_c","coefficient":-1}],"segments":{"15826":{"from_node_id":"16387","to_node_id":"16388","b1":null,"b2":null},"15827":{"from_node_id":"16389","to_node_id":"16388","b1":null,"b2":null},"15828":{"from_node_id":"16389","to_node_id":"16390","b1":{"x":6013.760520220802,"y":-7224.969967548884},"b2":{"x":6018.970251657277,"y":-7206.958271394445}},"15829":{"from_node_id":"16387","to_node_id":"16391","b1":{"x":5881.760850323068,"y":-7225.265174068231},"b2":{"x":5876.551118886593,"y":-7243.276870222668}},"15830":{"from_node_id":"16389","to_node_id":"16392","b1":{"x":6013.760520220802,"y":-7224.969967548884},"b2":{"x":6019.050762526192,"y":-7242.958181366558}},"15831":{"from_node_id":"16389","to_node_id":"224","b1":{"x":6009.760530223901,"y":-7224.978913200982},"b2":{"x":6071.448288800657,"y":-7224.880696041505}},"15832":{"from_node_id":"16387","to_node_id":"217","b1":{"x":5885.760840319968,"y":-7225.256228416127},"b2":{"x":5830.5057257387525,"y":-7226.278443878609}}}},"2395":{"name":"2-Dehydro-3-deoxy-D-arabino-heptonate 7-phosphate phosphate-lyase (cyclyzing)_c0","bigg_id":"DHQS","reversibility":false,"label_x":4925.9284973917365,"label_y":-7160.726181893453,"gene_reaction_rule":"DNL43_RS04855","genes":[{"name":"G_DNL43_RS04855","bigg_id":"DNL43_RS04855"}],"metabolites":[{"bigg_id":"2dda7p_c","coefficient":-1},{"bigg_id":"3dhq_c","coefficient":1},{"bigg_id":"pi_c","coefficient":1}],"segments":{"15833":{"from_node_id":"16394","to_node_id":"16395","b1":null,"b2":null},"15834":{"from_node_id":"16396","to_node_id":"16395","b1":null,"b2":null},"15835":{"from_node_id":"16394","to_node_id":"202","b1":{"x":4915.881160037816,"y":-7223.927293528994},"b2":{"x":4889.395873894502,"y":-7223.931075550449}},"15836":{"from_node_id":"16396","to_node_id":"207","b1":{"x":5039.881108183157,"y":-7224.04069525792},"b2":{"x":5077.392804246744,"y":-7222.568335858071}},"15837":{"from_node_id":"16396","to_node_id":"16398","b1":{"x":5043.88110651043,"y":-7224.044353378204},"b2":{"x":5049.114642773673,"y":-7242.049147133793}}}},"2396":{"name":"Phosphoenolpyruvate:D-erythrose-4-phosphate C-(1-carboxyvinyl)transferase (phosphate hydrolysing, 2-carboxy-2-oxoethyl-forming)_c0","bigg_id":"DDPA","reversibility":false,"label_x":4622.885165815303,"label_y":-7163.494791621861,"gene_reaction_rule":"DNL43_RS04860","genes":[{"name":"G_DNL43_RS04860","bigg_id":"DNL43_RS04860"}],"metabolites":[{"bigg_id":"2dda7p_c","coefficient":1},{"bigg_id":"e4p_c","coefficient":-1},{"bigg_id":"h2o_c","coefficient":-1},{"bigg_id":"pep_c","coefficient":-1},{"bigg_id":"pi_c","coefficient":1}],"segments":{"15838":{"from_node_id":"16399","to_node_id":"16400","b1":null,"b2":null},"15839":{"from_node_id":"16401","to_node_id":"16400","b1":null,"b2":null},"15840":{"from_node_id":"16401","to_node_id":"202","b1":{"x":4723.1429523879715,"y":-7222.2443635800755},"b2":{"x":4777.392929701563,"y":-7222.293976836477}},"15841":{"from_node_id":"16399","to_node_id":"17167","b1":{"x":4599.1430042426255,"y":-7222.1309618511505},"b2":{"x":4556.501100629536,"y":-7220.5887851516345}},"15842":{"from_node_id":"16399","to_node_id":"16403","b1":{"x":4595.14300591536,"y":-7222.127303730861},"b2":{"x":4573.053533724816,"y":-7242.506813341594}},"15843":{"from_node_id":"16399","to_node_id":"2067","b1":{"x":4595.14300591536,"y":-7222.127303730861},"b2":{"x":4577.816524115188,"y":-7184.423382461979}},"15844":{"from_node_id":"16401","to_node_id":"16405","b1":{"x":4727.14295071524,"y":-7222.248021700363},"b2":{"x":4732.376486978486,"y":-7240.25281545595}}}},"2397":{"name":"O4-succinyl-L-homoserine:hydrogen sulfide S-(3-amino-3-carboxypropyl)transferase_c0","bigg_id":"SHSL2r","reversibility":false,"label_x":-1494.0106658935547,"label_y":-766.4775733947754,"gene_reaction_rule":"DNL43_RS08145 or DNL43_RS02065","genes":[{"name":"G_DNL43_RS08145","bigg_id":"DNL43_RS08145"},{"name":"G_DNL43_RS02065","bigg_id":"DNL43_RS02065"}],"metabolites":[{"bigg_id":"h2s_c","coefficient":-1},{"bigg_id":"hcys__L_c","coefficient":1},{"bigg_id":"succ_c","coefficient":1},{"bigg_id":"suchms_c","coefficient":-1}],"segments":{"15845":{"from_node_id":"16406","to_node_id":"16407","b1":null,"b2":null},"15846":{"from_node_id":"16408","to_node_id":"16407","b1":null,"b2":null},"15847":{"from_node_id":"16406","to_node_id":"4281","b1":{"x":-1291.0928573608398,"y":-831.7351417541504},"b2":{"x":-1470.5272159576416,"y":-1200.8999366760254}},"15848":{"from_node_id":"16408","to_node_id":"125","b1":{"x":-1291.0928573608398,"y":-703.7351417541504},"b2":{"x":-1292.6274871826172,"y":-621.8617897033691}},"15849":{"from_node_id":"16408","to_node_id":"16410","b1":{"x":-1291.0928573608398,"y":-699.7351417541504},"b2":{"x":-1273.0928573608398,"y":-694.4851417541504}},"15850":{"from_node_id":"16406","to_node_id":"120","b1":{"x":-1291.0928573608398,"y":-827.7351417541504},"b2":{"x":-1268.0733642578125,"y":-866.6387672424316}}}},"2398":{"name":"Succinyl-CoA:L-homoserine O-succinyltransferase_c0","bigg_id":"HSST","reversibility":false,"label_x":-1197.7261291360755,"label_y":-1045.517290273839,"gene_reaction_rule":"DNL43_RS08140","genes":[{"name":"G_DNL43_RS08140","bigg_id":"DNL43_RS08140"}],"metabolites":[{"bigg_id":"coa_c","coefficient":1},{"bigg_id":"hom__L_c","coefficient":-1},{"bigg_id":"succoa_c","coefficient":-1},{"bigg_id":"suchms_c","coefficient":1}],"segments":{"15851":{"from_node_id":"16412","to_node_id":"16413","b1":null,"b2":null},"15852":{"from_node_id":"16414","to_node_id":"16413","b1":null,"b2":null},"15853":{"from_node_id":"16414","to_node_id":"16415","b1":{"x":-1137.8485843591084,"y":-952.8948622573511},"b2":{"x":-1136.8194476942413,"y":-934.1731268216329}},"15854":{"from_node_id":"16412","to_node_id":"166","b1":{"x":-1013.3482417841367,"y":-996.7544643840769},"b2":{"x":-956.376667313235,"y":-1013.7489168927432}},"15855":{"from_node_id":"16412","to_node_id":"16417","b1":{"x":-1017.1209794379238,"y":-995.4253855317518},"b2":{"x":-978.2302635826559,"y":-981.2237225445349}},"15856":{"from_node_id":"16414","to_node_id":"120","b1":{"x":-1134.0758467053213,"y":-954.223941109676},"b2":{"x":-1185.2436011348077,"y":-936.1983091750179}}}},"2402":{"name":"prephenate hydro-lyase (decarboxylating; phenylpyruvate-forming)_c0","bigg_id":"PPNDH","reversibility":false,"label_x":7546.152542114258,"label_y":-6617.0133991241455,"gene_reaction_rule":"DNL43_RS05940","genes":[{"name":"G_DNL43_RS05940","bigg_id":"DNL43_RS05940"}],"metabolites":[{"bigg_id":"co2_c","coefficient":1},{"bigg_id":"h2o_c","coefficient":1},{"bigg_id":"h_c","coefficient":-1},{"bigg_id":"phpyr_c","coefficient":1},{"bigg_id":"pphn_c","coefficient":-1}],"segments":{"15879":{"from_node_id":"16440","to_node_id":"16441","b1":null,"b2":null},"15880":{"from_node_id":"16442","to_node_id":"16441","b1":null,"b2":null},"15881":{"from_node_id":"16442","to_node_id":"16443","b1":{"x":7531.152542114258,"y":-6561.0133991241455},"b2":{"x":7549.152542114258,"y":-6555.7633991241455}},"15882":{"from_node_id":"16442","to_node_id":"16444","b1":{"x":7531.152542114258,"y":-6561.0133991241455},"b2":{"x":7513.152542114258,"y":-6555.7633991241455}},"15883":{"from_node_id":"16440","to_node_id":"16445","b1":{"x":7531.152542114258,"y":-6693.0133991241455},"b2":{"x":7513.152542114258,"y":-6698.2633991241455}},"15884":{"from_node_id":"16442","to_node_id":"731","b1":{"x":7531.152542114258,"y":-6565.0133991241455},"b2":{"x":7531.152603149414,"y":-6521.50584602356}},"15885":{"from_node_id":"16440","to_node_id":"744","b1":{"x":7531.152542114258,"y":-6689.0133991241455},"b2":{"x":7532.687210083008,"y":-6715.640031814575}}}},"2404":{"name":"L-homoserine:NADP+ oxidoreductase_c0","bigg_id":"HSDy","reversibility":false,"label_x":-533.7457685906917,"label_y":-1223.4921354951705,"gene_reaction_rule":"DNL43_RS04565","genes":[{"name":"G_DNL43_RS04565","bigg_id":"DNL43_RS04565"}],"metabolites":[{"bigg_id":"aspsa_c","coefficient":1},{"bigg_id":"h_c","coefficient":1},{"bigg_id":"hom__L_c","coefficient":-1},{"bigg_id":"nadp_c","coefficient":-1},{"bigg_id":"nadph_c","coefficient":1}],"segments":{"15890":{"from_node_id":"16451","to_node_id":"16452","b1":null,"b2":null},"15891":{"from_node_id":"16453","to_node_id":"16452","b1":null,"b2":null},"15892":{"from_node_id":"16453","to_node_id":"0","b1":{"x":-586.2945947394873,"y":-1358.9197864586254},"b2":{"x":-641.9955985995296,"y":-1415.3133032974367}},"15893":{"from_node_id":"16453","to_node_id":"16455","b1":{"x":-595.0652596974082,"y":-1297.0605761876852},"b2":{"x":-613.1295468979164,"y":-1302.0849197206815}},"15894":{"from_node_id":"16451","to_node_id":"166","b1":{"x":-593.4635146343822,"y":-1169.070598405231},"b2":{"x":-649.2675577477374,"y":-1068.1276421811567}},"15895":{"from_node_id":"16451","to_node_id":"16456","b1":{"x":-593.4134601011627,"y":-1165.0709115995294},"b2":{"x":-575.3491729006545,"y":-1160.0465680665338}},"15896":{"from_node_id":"16453","to_node_id":"16457","b1":{"x":-595.0652596974082,"y":-1297.0605761876852},"b2":{"x":-577.1323656466017,"y":-1302.535410519657}}}},"2405":{"name":"ATP:L-aspartate 4-phosphotransferase_c0","bigg_id":"ASPK","reversibility":true,"label_x":-862.2456512451172,"label_y":-1880.9787635803223,"gene_reaction_rule":"DNL43_RS04560 and DNL43_RS07185","genes":[{"name":"G_DNL43_RS04560","bigg_id":"DNL43_RS04560"},{"name":"G_DNL43_RS07185","bigg_id":"DNL43_RS07185"}],"metabolites":[{"bigg_id":"4pasp_c","coefficient":1},{"bigg_id":"adp_c","coefficient":1},{"bigg_id":"asp__L_c","coefficient":-1},{"bigg_id":"atp_c","coefficient":-1}],"segments":{"15897":{"from_node_id":"16458","to_node_id":"16459","b1":null,"b2":null},"15898":{"from_node_id":"16460","to_node_id":"16459","b1":null,"b2":null},"15899":{"from_node_id":"16460","to_node_id":"183","b1":{"x":-877.2456512451172,"y":-1828.9787635803223},"b2":{"x":-877.2456512451172,"y":-1800.8175086975098}},"15900":{"from_node_id":"16460","to_node_id":"16461","b1":{"x":-877.2456512451172,"y":-1824.9787635803223},"b2":{"x":-859.2456512451172,"y":-1819.7287635803223}},"15901":{"from_node_id":"16458","to_node_id":"187","b1":{"x":-877.2456512451172,"y":-1952.9787635803223},"b2":{"x":-877.2456512451172,"y":-1988.8131141662598}},"15902":{"from_node_id":"16458","to_node_id":"16463","b1":{"x":-877.2456512451172,"y":-1956.9787635803223},"b2":{"x":-859.2456512451172,"y":-1962.2287635803223}}}},"2406":{"name":"L-aspartate:L-glutamine amido-ligase (AMP-forming)_c0","bigg_id":"ASNS1","reversibility":false,"label_x":-225.39039611816406,"label_y":-1783.9538097381592,"gene_reaction_rule":"DNL43_RS10545 and DNL43_RS11865","genes":[{"name":"G_DNL43_RS10545","bigg_id":"DNL43_RS10545"},{"name":"G_DNL43_RS11865","bigg_id":"DNL43_RS11865"}],"metabolites":[{"bigg_id":"amp_c","coefficient":1},{"bigg_id":"asn__L_c","coefficient":1},{"bigg_id":"asp__L_c","coefficient":-1},{"bigg_id":"atp_c","coefficient":-1},{"bigg_id":"gln__L_c","coefficient":-1},{"bigg_id":"glu__L_c","coefficient":1},{"bigg_id":"h2o_c","coefficient":-1},{"bigg_id":"h_c","coefficient":2},{"bigg_id":"ppi_c","coefficient":1}],"segments":{"15903":{"from_node_id":"16464","to_node_id":"16465","b1":null,"b2":null},"15904":{"from_node_id":"16466","to_node_id":"16465","b1":null,"b2":null},"15905":{"from_node_id":"16466","to_node_id":"16467","b1":{"x":-240.39039611816406,"y":-1727.9538097381592},"b2":{"x":-276.39039611816406,"y":-1737.7038097381592}},"15906":{"from_node_id":"16466","to_node_id":"571","b1":{"x":-240.39039611816406,"y":-1731.9538097381592},"b2":{"x":-240.39039611816406,"y":-1677.7038097381592}},"15907":{"from_node_id":"16464","to_node_id":"187","b1":{"x":-240.39039611816406,"y":-1859.9538097381592},"b2":{"x":-569.4804534912109,"y":-2047.8250255584717}},"15908":{"from_node_id":"16464","to_node_id":"16469","b1":{"x":-240.39039611816406,"y":-1859.9538097381592},"b2":{"x":-222.39039611816406,"y":-1865.2038097381592}},"15909":{"from_node_id":"16464","to_node_id":"16470","b1":{"x":-240.39039611816406,"y":-1855.9538097381592},"b2":{"x":-240.39039611816406,"y":-1910.2038097381592}},"15910":{"from_node_id":"16466","to_node_id":"16471","b1":{"x":-240.39039611816406,"y":-1727.9538097381592},"b2":{"x":-258.39039611816406,"y":-1722.7038097381592}},"15911":{"from_node_id":"16464","to_node_id":"16472","b1":{"x":-240.39039611816406,"y":-1859.9538097381592},"b2":{"x":-204.39039611816406,"y":-1850.2038097381592}},"15912":{"from_node_id":"16466","to_node_id":"16473","b1":{"x":-240.39039611816406,"y":-1727.9538097381592},"b2":{"x":-222.39039611816406,"y":-1722.7038097381592}},"15913":{"from_node_id":"16466","to_node_id":"16474","b1":{"x":-240.39039611816406,"y":-1727.9538097381592},"b2":{"x":-204.39039611816406,"y":-1737.7038097381592}}}},"2407":{"name":"LL-2,6-Diaminoheptanedioate 2-epimerase_c0","bigg_id":"DAPE","reversibility":true,"label_x":96.81114196777344,"label_y":445.4430866241455,"gene_reaction_rule":"DNL43_RS07180","genes":[{"name":"G_DNL43_RS07180","bigg_id":"DNL43_RS07180"}],"metabolites":[{"bigg_id":"26dap_LL_c","coefficient":-1},{"bigg_id":"26dap__M_c","coefficient":1}],"segments":{"15914":{"from_node_id":"16475","to_node_id":"16476","b1":null,"b2":null},"15915":{"from_node_id":"16477","to_node_id":"16476","b1":null,"b2":null},"15916":{"from_node_id":"16475","to_node_id":"14350","b1":{"x":81.81114196777344,"y":373.4430866241455},"b2":{"x":81.81114196777344,"y":319.1930866241455}},"15917":{"from_node_id":"16477","to_node_id":"16478","b1":{"x":81.81114196777344,"y":497.4430866241455},"b2":{"x":80.27635192871094,"y":502.584810256958}}}},"2408":{"name":"meso-2,6-diaminoheptanedioate carboxy-lyase (L-lysine-forming)_c0","bigg_id":"DAPDC","reversibility":false,"label_x":95.27635192871094,"label_y":746.334810256958,"gene_reaction_rule":"DNL43_RS07190","genes":[{"name":"G_DNL43_RS07190","bigg_id":"DNL43_RS07190"}],"metabolites":[{"bigg_id":"26dap__M_c","coefficient":-1},{"bigg_id":"co2_c","coefficient":1},{"bigg_id":"h_c","coefficient":-1},{"bigg_id":"lys__L_c","coefficient":1}],"segments":{"15918":{"from_node_id":"16479","to_node_id":"16480","b1":null,"b2":null},"15919":{"from_node_id":"16481","to_node_id":"16480","b1":null,"b2":null},"15920":{"from_node_id":"16479","to_node_id":"16478","b1":{"x":80.27635192871094,"y":674.334810256958},"b2":{"x":80.27635192871094,"y":620.084810256958}},"15921":{"from_node_id":"16481","to_node_id":"16482","b1":{"x":80.27635192871094,"y":802.334810256958},"b2":{"x":62.27635192871094,"y":807.584810256958}},"15922":{"from_node_id":"16479","to_node_id":"16483","b1":{"x":80.27635192871094,"y":670.334810256958},"b2":{"x":62.27635192871094,"y":665.084810256958}},"15923":{"from_node_id":"16481","to_node_id":"16484","b1":{"x":80.27635192871094,"y":798.334810256958},"b2":{"x":80.27635192871094,"y":852.584810256958}}}},"2410":{"name":"1-(5-phospho-D-ribosyl)-AMP 1,6-hydrolase_c0","bigg_id":"PRAMPC","reversibility":false,"label_x":604.8383636474609,"label_y":-1677.2782821655273,"gene_reaction_rule":"","genes":[],"metabolites":[{"bigg_id":"h2o_c","coefficient":-1},{"bigg_id":"prbamp_c","coefficient":-1},{"bigg_id":"prfp_c","coefficient":1}],"segments":{"15929":{"from_node_id":"16490","to_node_id":"16491","b1":null,"b2":null},"15930":{"from_node_id":"16492","to_node_id":"16491","b1":null,"b2":null},"15931":{"from_node_id":"16490","to_node_id":"16493","b1":{"x":589.8383636474609,"y":-1753.2782821655273},"b2":{"x":559.5796966552734,"y":-1756.9960556030273}},"15932":{"from_node_id":"16490","to_node_id":"2934","b1":{"x":589.8383636474609,"y":-1749.2782821655273},"b2":{"x":589.8383636474609,"y":-1757.5583114624023}},"15933":{"from_node_id":"16492","to_node_id":"2940","b1":{"x":589.8383636474609,"y":-1625.2782821655273},"b2":{"x":588.3060150146484,"y":-1632.3217391967773}}}},"2411":{"name":"Phosphoribosyl-ATP pyrophosphohydrolase_c0","bigg_id":"PRATPP","reversibility":false,"label_x":604.8383636474609,"label_y":-1973.6466903686523,"gene_reaction_rule":"DNL43_RS01630","genes":[{"name":"G_DNL43_RS01630","bigg_id":"DNL43_RS01630"}],"metabolites":[{"bigg_id":"h2o_c","coefficient":-1},{"bigg_id":"h_c","coefficient":2},{"bigg_id":"ppi_c","coefficient":1},{"bigg_id":"prbamp_c","coefficient":1},{"bigg_id":"prbatp_c","coefficient":-1}],"segments":{"15934":{"from_node_id":"16495","to_node_id":"16496","b1":null,"b2":null},"15935":{"from_node_id":"16497","to_node_id":"16496","b1":null,"b2":null},"15936":{"from_node_id":"16495","to_node_id":"16498","b1":{"x":589.8383636474609,"y":-2049.6466903686523},"b2":{"x":607.8383636474609,"y":-2054.8966903686523}},"15937":{"from_node_id":"16497","to_node_id":"16499","b1":{"x":589.8383636474609,"y":-1917.6466903686523},"b2":{"x":571.8383636474609,"y":-1912.3966903686523}},"15938":{"from_node_id":"16497","to_node_id":"16500","b1":{"x":589.8383636474609,"y":-1917.6466903686523},"b2":{"x":607.8383636474609,"y":-1912.3966903686523}},"15939":{"from_node_id":"16497","to_node_id":"2934","b1":{"x":589.8383636474609,"y":-1921.6466903686523},"b2":{"x":589.8383636474609,"y":-1875.0583114624023}},"15940":{"from_node_id":"16495","to_node_id":"398","b1":{"x":589.8383636474609,"y":-2045.6466903686523},"b2":{"x":591.3707122802734,"y":-2058.5236434936523}}}},"2412":{"name":"1-(5-phospho-D-ribosyl)-ATP:diphosphate phospho-alpha-D-ribosyl-transferase_c0","bigg_id":"ATPPRT","reversibility":false,"label_x":604.8383636474609,"label_y":-2276.7113876342773,"gene_reaction_rule":"DNL43_RS01660 or DNL43_RS01655","genes":[{"name":"G_DNL43_RS01660","bigg_id":"DNL43_RS01660"},{"name":"G_DNL43_RS01655","bigg_id":"DNL43_RS01655"}],"metabolites":[{"bigg_id":"atp_c","coefficient":-1},{"bigg_id":"h_c","coefficient":1},{"bigg_id":"ppi_c","coefficient":1},{"bigg_id":"prbatp_c","coefficient":1},{"bigg_id":"prpp_c","coefficient":-1}],"segments":{"15941":{"from_node_id":"16502","to_node_id":"16503","b1":null,"b2":null},"15942":{"from_node_id":"16504","to_node_id":"16503","b1":null,"b2":null},"15943":{"from_node_id":"16502","to_node_id":"16505","b1":{"x":589.8383636474609,"y":-2352.7113876342773},"b2":{"x":607.8383636474609,"y":-2357.9613876342773}},"15944":{"from_node_id":"16504","to_node_id":"16506","b1":{"x":589.8383636474609,"y":-2220.7113876342773},"b2":{"x":571.8383636474609,"y":-2215.4613876342773}},"15945":{"from_node_id":"16504","to_node_id":"16507","b1":{"x":589.8383636474609,"y":-2220.7113876342773},"b2":{"x":607.8383636474609,"y":-2215.4613876342773}},"15946":{"from_node_id":"16504","to_node_id":"398","b1":{"x":589.8383636474609,"y":-2224.7113876342773},"b2":{"x":589.8383636474609,"y":-2170.4613876342773}},"15947":{"from_node_id":"16502","to_node_id":"16508","b1":{"x":589.8383636474609,"y":-2348.7113876342773},"b2":{"x":589.8383636474609,"y":-2402.9613876342773}}}},"2416":{"name":"2,3-Dihydroxy-3-methylbutanoate hydro-lyase_c0","bigg_id":"DHAD1","reversibility":false,"label_x":1326.2474212646484,"label_y":-1614.2966747283936,"gene_reaction_rule":"","genes":[],"metabolites":[{"bigg_id":"23dhmb_c","coefficient":-1},{"bigg_id":"3mob_c","coefficient":1},{"bigg_id":"h2o_c","coefficient":1}],"segments":{"15968":{"from_node_id":"16529","to_node_id":"16530","b1":null,"b2":null},"15969":{"from_node_id":"16531","to_node_id":"16530","b1":null,"b2":null},"15970":{"from_node_id":"16529","to_node_id":"714","b1":{"x":1311.2474212646484,"y":-1686.2966747283936},"b2":{"x":1311.2474212646484,"y":-1657.9661083221436}},"15971":{"from_node_id":"16531","to_node_id":"709","b1":{"x":1311.2474212646484,"y":-1562.2966747283936},"b2":{"x":1311.2474212646484,"y":-1508.0466747283936}},"15972":{"from_node_id":"16531","to_node_id":"16533","b1":{"x":1311.2474212646484,"y":-1558.2966747283936},"b2":{"x":1329.2474212646484,"y":-1553.0466747283936}}}},"2417":{"name":"2,3-Dihydroxy-3-methylbutanoate:NADP+ oxidoreductase (isomerizing)_c0","bigg_id":"KARA1","reversibility":false,"label_x":1326.2474212646484,"label_y":-1884.4758739471436,"gene_reaction_rule":"","genes":[],"metabolites":[{"bigg_id":"23dhmb_c","coefficient":1},{"bigg_id":"alac__S_c","coefficient":-1},{"bigg_id":"h_c","coefficient":-1},{"bigg_id":"nadp_c","coefficient":1},{"bigg_id":"nadph_c","coefficient":-1}],"segments":{"15973":{"from_node_id":"16534","to_node_id":"16535","b1":null,"b2":null},"15974":{"from_node_id":"16536","to_node_id":"16535","b1":null,"b2":null},"15975":{"from_node_id":"16536","to_node_id":"714","b1":{"x":1311.2474212646484,"y":-1832.4758739471436},"b2":{"x":1311.2474212646484,"y":-1778.2258739471436}},"15976":{"from_node_id":"16534","to_node_id":"16537","b1":{"x":1311.2474212646484,"y":-1956.4758739471436},"b2":{"x":1313.5413665771484,"y":-1996.9624462127686}},"15977":{"from_node_id":"16534","to_node_id":"16538","b1":{"x":1311.2474212646484,"y":-1960.4758739471436},"b2":{"x":1293.2474212646484,"y":-1965.7258739471436}},"15978":{"from_node_id":"16536","to_node_id":"16539","b1":{"x":1311.2474212646484,"y":-1828.4758739471436},"b2":{"x":1329.2474212646484,"y":-1823.2258739471436}},"15979":{"from_node_id":"16534","to_node_id":"16540","b1":{"x":1311.2474212646484,"y":-1960.4758739471436},"b2":{"x":1329.2474212646484,"y":-1965.7258739471436}}}},"2418":{"name":"D-ribulose 5-phosphate formate-lyase (L-3,4-dihydroxybutan-2-one 4-phosphate-forming)_c0","bigg_id":"DB4PS","reversibility":false,"label_x":12800.78759765625,"label_y":-3104.462646484375,"gene_reaction_rule":"","genes":[],"metabolites":[{"bigg_id":"db4p_c","coefficient":1},{"bigg_id":"for_c","coefficient":1},{"bigg_id":"h_c","coefficient":1},{"bigg_id":"ru5p__D_c","coefficient":-1}],"segments":{"15980":{"from_node_id":"16541","to_node_id":"16542","b1":null,"b2":null},"15981":{"from_node_id":"16543","to_node_id":"16542","b1":null,"b2":null},"15982":{"from_node_id":"16543","to_node_id":"1909","b1":{"x":12785.78759765625,"y":-3052.462646484375},"b2":{"x":12785.78759765625,"y":-2998.212646484375}},"15983":{"from_node_id":"16543","to_node_id":"16544","b1":{"x":12785.78759765625,"y":-3048.462646484375},"b2":{"x":12767.78759765625,"y":-3043.212646484375}},"15984":{"from_node_id":"16543","to_node_id":"16545","b1":{"x":12785.78759765625,"y":-3048.462646484375},"b2":{"x":12803.78759765625,"y":-3043.212646484375}},"15985":{"from_node_id":"16541","to_node_id":"16546","b1":{"x":12785.78759765625,"y":-3176.462646484375},"b2":{"x":12785.78759765625,"y":-3230.712646484375}}}},"2419":{"name":"L-Alanine:2-oxoglutarate aminotransferase_c0","bigg_id":"ALATA_L","reversibility":false,"label_x":-1530.7230606079102,"label_y":-6462.335935592651,"gene_reaction_rule":"","genes":[],"metabolites":[{"bigg_id":"akg_c","coefficient":-1},{"bigg_id":"ala__L_c","coefficient":-1},{"bigg_id":"glu__L_c","coefficient":1},{"bigg_id":"pyr_c","coefficient":1}],"segments":{"15986":{"from_node_id":"16547","to_node_id":"16548","b1":null,"b2":null},"15987":{"from_node_id":"16549","to_node_id":"16548","b1":null,"b2":null},"15988":{"from_node_id":"16547","to_node_id":"16550","b1":{"x":-1545.7230606079102,"y":-6406.335935592651},"b2":{"x":-1527.7230606079102,"y":-6401.085935592651}},"15989":{"from_node_id":"16547","to_node_id":"535","b1":{"x":-1545.7230606079102,"y":-6410.335935592651},"b2":{"x":-1545.7230606079102,"y":-6356.085935592651}},"15990":{"from_node_id":"16549","to_node_id":"16551","b1":{"x":-1545.7230606079102,"y":-6534.335935592651},"b2":{"x":-1545.7230606079102,"y":-6588.585935592651}},"15991":{"from_node_id":"16549","to_node_id":"16552","b1":{"x":-1545.7230606079102,"y":-6538.335935592651},"b2":{"x":-1527.7230606079102,"y":-6543.585935592651}}}},"2420":{"name":"L-Glutamate:ammonia ligase (ADP-forming)_c0","bigg_id":"GLNS","reversibility":false,"label_x":-908.4793698915073,"label_y":-6449.73741658773,"gene_reaction_rule":"DNL43_RS05930 and DNL43_RS10185","genes":[{"name":"G_DNL43_RS05930","bigg_id":"DNL43_RS05930"},{"name":"G_DNL43_RS10185","bigg_id":"DNL43_RS10185"}],"metabolites":[{"bigg_id":"adp_c","coefficient":1},{"bigg_id":"atp_c","coefficient":-1},{"bigg_id":"gln__L_c","coefficient":1},{"bigg_id":"glu__L_c","coefficient":-1},{"bigg_id":"h_c","coefficient":1},{"bigg_id":"nh3_c","coefficient":-1},{"bigg_id":"pi_c","coefficient":1}],"segments":{"15992":{"from_node_id":"16553","to_node_id":"16554","b1":null,"b2":null},"15993":{"from_node_id":"16555","to_node_id":"16554","b1":null,"b2":null},"15994":{"from_node_id":"16555","to_node_id":"16556","b1":{"x":-923.4793698915073,"y":-6525.73741658773},"b2":{"x":-941.4793698915073,"y":-6530.98741658773}},"15995":{"from_node_id":"16553","to_node_id":"16557","b1":{"x":-923.4793698915073,"y":-6393.73741658773},"b2":{"x":-941.4793698915073,"y":-6388.48741658773}},"15996":{"from_node_id":"16555","to_node_id":"16558","b1":{"x":-923.4793698915073,"y":-6521.73741658773},"b2":{"x":-921.167052996976,"y":-6626.85851033773}},"15997":{"from_node_id":"16553","to_node_id":"823","b1":{"x":-923.4793698915073,"y":-6397.73741658773},"b2":{"x":-953.5395810731479,"y":-6255.61876424398}},"15998":{"from_node_id":"16555","to_node_id":"16559","b1":{"x":-923.4793698915073,"y":-6525.73741658773},"b2":{"x":-905.4793698915073,"y":-6530.98741658773}},"15999":{"from_node_id":"16553","to_node_id":"16560","b1":{"x":-923.4793698915073,"y":-6393.73741658773},"b2":{"x":-905.4793698915073,"y":-6388.48741658773}},"16000":{"from_node_id":"16555","to_node_id":"16561","b1":{"x":-923.4793698915073,"y":-6525.73741658773},"b2":{"x":-940.6629331239292,"y":-6569.17101033773}}}},"2422":{"name":"L-Glutamate:NADP+ oxidoreductase (deaminating)_c0","bigg_id":"GLUDy","reversibility":true,"label_x":-733.9389953613281,"label_y":-5834.2822265625,"gene_reaction_rule":"DNL43_RS05915 or DNL43_RS05715 or DNL43_RS05710","genes":[{"name":"G_DNL43_RS05915","bigg_id":"DNL43_RS05915"},{"name":"G_DNL43_RS05715","bigg_id":"DNL43_RS05715"},{"name":"G_DNL43_RS05710","bigg_id":"DNL43_RS05710"}],"metabolites":[{"bigg_id":"akg_c","coefficient":1},{"bigg_id":"glu__L_c","coefficient":-1},{"bigg_id":"h2o_c","coefficient":-1},{"bigg_id":"h_c","coefficient":1},{"bigg_id":"nadp_c","coefficient":-1},{"bigg_id":"nadph_c","coefficient":1},{"bigg_id":"nh3_c","coefficient":1}],"segments":{"16010":{"from_node_id":"16571","to_node_id":"16572","b1":null,"b2":null},"16011":{"from_node_id":"16573","to_node_id":"16572","b1":null,"b2":null},"16012":{"from_node_id":"16573","to_node_id":"16574","b1":{"x":-748.9389953613281,"y":-5782.2822265625},"b2":{"x":-748.9389953613281,"y":-5728.0322265625}},"16013":{"from_node_id":"16571","to_node_id":"6275","b1":{"x":-748.9389953613281,"y":-5906.2822265625},"b2":{"x":-748.9389953613281,"y":-5960.5322265625}},"16014":{"from_node_id":"16571","to_node_id":"16575","b1":{"x":-748.9389953613281,"y":-5910.2822265625},"b2":{"x":-730.9389953613281,"y":-5915.5322265625}},"16015":{"from_node_id":"16573","to_node_id":"16576","b1":{"x":-748.9389953613281,"y":-5778.2822265625},"b2":{"x":-730.9389953613281,"y":-5773.0322265625}},"16016":{"from_node_id":"16571","to_node_id":"16577","b1":{"x":-748.9389953613281,"y":-5910.2822265625},"b2":{"x":-766.9389953613281,"y":-5915.5322265625}},"16017":{"from_node_id":"16573","to_node_id":"16578","b1":{"x":-748.9389953613281,"y":-5778.2822265625},"b2":{"x":-766.9389953613281,"y":-5773.0322265625}},"16018":{"from_node_id":"16573","to_node_id":"16579","b1":{"x":-748.9389953613281,"y":-5778.2822265625},"b2":{"x":-784.9389953613281,"y":-5788.0322265625}}}},"2507":{"name":"D-glucose transport in via proton symport_c0","bigg_id":"GLCt2pp","reversibility":false,"label_x":3400.7396814702006,"label_y":-7630.559618387091,"gene_reaction_rule":"DNL43_RS11665","genes":[{"name":"G_DNL43_RS11665","bigg_id":"DNL43_RS11665"}],"metabolites":[{"bigg_id":"glc__D_c","coefficient":1},{"bigg_id":"glc__D_e","coefficient":-1},{"bigg_id":"h_c","coefficient":1},{"bigg_id":"h_e","coefficient":-1}],"segments":{"16580":{"from_node_id":"17141","to_node_id":"17142","b1":null,"b2":null},"16581":{"from_node_id":"17143","to_node_id":"17142","b1":null,"b2":null},"16582":{"from_node_id":"17143","to_node_id":"15153","b1":{"x":3385.7396814702006,"y":-7578.559618387091},"b2":{"x":3385.7396814702006,"y":-7524.309618387091}},"16583":{"from_node_id":"17141","to_node_id":"17144","b1":{"x":3385.7396814702006,"y":-7702.559618387091},"b2":{"x":3385.7396814702006,"y":-7756.809618387091}},"16584":{"from_node_id":"17143","to_node_id":"17145","b1":{"x":3385.7396814702006,"y":-7574.559618387091},"b2":{"x":3403.7396814702006,"y":-7569.309618387091}},"16585":{"from_node_id":"17141","to_node_id":"17146","b1":{"x":3385.7396814702006,"y":-7706.559618387091},"b2":{"x":3403.7396814702006,"y":-7711.809618387091}}}},"2508":{"name":"Exchange for D-Glucose_e0","bigg_id":"EX_glc__D_e","reversibility":true,"label_x":3400.7396814702006,"label_y":-7980.559618387091,"gene_reaction_rule":"","genes":[],"metabolites":[{"bigg_id":"glc__D_e","coefficient":-1}],"segments":{"16586":{"from_node_id":"17147","to_node_id":"17148","b1":null,"b2":null},"16587":{"from_node_id":"17149","to_node_id":"17148","b1":null,"b2":null},"16588":{"from_node_id":"17147","to_node_id":"17144","b1":{"x":3385.7396814702006,"y":-7928.559618387091},"b2":{"x":3385.7396814702006,"y":-7874.309618387091}}}},"2510":{"name":"D-glucose transport via PEP:Pyr PTS_c0","bigg_id":"GLCpts","reversibility":false,"label_x":2511.0665857670756,"label_y":-7855.559618387091,"gene_reaction_rule":"DNL43_RS00580 or (DNL43_RS00585 and DNL43_RS02500)","genes":[{"name":"G_DNL43_RS00580","bigg_id":"DNL43_RS00580"},{"name":"G_DNL43_RS00585","bigg_id":"DNL43_RS00585"},{"name":"G_DNL43_RS02500","bigg_id":"DNL43_RS02500"}],"metabolites":[{"bigg_id":"g6p_c","coefficient":1},{"bigg_id":"glc__D_e","coefficient":-1},{"bigg_id":"pep_c","coefficient":-1},{"bigg_id":"pyr_c","coefficient":1}],"segments":{"16592":{"from_node_id":"17153","to_node_id":"17154","b1":null,"b2":null},"16593":{"from_node_id":"17155","to_node_id":"17154","b1":null,"b2":null},"16594":{"from_node_id":"17155","to_node_id":"1613","b1":{"x":1743.9664881108256,"y":-7177.156298074591},"b2":{"x":2050.1054041264506,"y":-6034.210497293341}},"16595":{"from_node_id":"17153","to_node_id":"17144","b1":{"x":2623.0665857670756,"y":-7815.559618387091},"b2":{"x":3326.9896814702006,"y":-7815.559618387091}},"16596":{"from_node_id":"17153","to_node_id":"1164","b1":{"x":1103.137264478013,"y":-7331.608934793341},"b2":{"x":2460.7028162358256,"y":-4957.314989480841}},"16597":{"from_node_id":"17155","to_node_id":"1169","b1":{"x":1070.673397290513,"y":-7705.726610574591},"b2":{"x":1923.4918787358256,"y":-4634.680956277716}}}},"2511":{"name":"D-glucose-6-phosphate aldose-ketose-isomerase_c0","bigg_id":"PGI","reversibility":true,"label_x":3918.1605799077006,"label_y":-7262.4702152637055,"gene_reaction_rule":"DNL43_RS04170","genes":[{"name":"G_DNL43_RS04170","bigg_id":"DNL43_RS04170"}],"metabolites":[{"bigg_id":"f6p_c","coefficient":1},{"bigg_id":"g6p_c","coefficient":-1}],"segments":{"16598":{"from_node_id":"17159","to_node_id":"17160","b1":null,"b2":null},"16599":{"from_node_id":"17161","to_node_id":"17160","b1":null,"b2":null},"16600":{"from_node_id":"17161","to_node_id":"17162","b1":{"x":4030.1605799077006,"y":-7222.4702152637055},"b2":{"x":4081.1889002202006,"y":-7222.5639652637055}},"16601":{"from_node_id":"17159","to_node_id":"1613","b1":{"x":3906.1605799077006,"y":-7222.4702152637055},"b2":{"x":3615.6749842045756,"y":-7208.7753910449555}}}},"2512":{"name":"D-fructose-6-phosphate D-erythrose-4-phosphate-lyase (adding phosphate; acetyl-phosphate-forming)_c0","bigg_id":"PKETF","reversibility":true,"label_x":4219.198177563951,"label_y":-7267.1381840137055,"gene_reaction_rule":"DNL43_RS07230 and DNL43_RS06550","genes":[{"name":"G_DNL43_RS07230","bigg_id":"DNL43_RS07230"},{"name":"G_DNL43_RS06550","bigg_id":"DNL43_RS06550"}],"metabolites":[{"bigg_id":"actp_c","coefficient":1},{"bigg_id":"e4p_c","coefficient":1},{"bigg_id":"f6p_c","coefficient":-1},{"bigg_id":"h2o_c","coefficient":1},{"bigg_id":"pi_c","coefficient":-1}],"segments":{"16602":{"from_node_id":"17163","to_node_id":"17164","b1":null,"b2":null},"16603":{"from_node_id":"17165","to_node_id":"17164","b1":null,"b2":null},"16604":{"from_node_id":"17165","to_node_id":"17166","b1":{"x":4380.938900220201,"y":-7222.5639652637055},"b2":{"x":4386.188900220201,"y":-7240.5639652637055}},"16605":{"from_node_id":"17165","to_node_id":"17167","b1":{"x":4376.938900220201,"y":-7222.5639652637055},"b2":{"x":4431.188900220201,"y":-7222.5639652637055}},"16606":{"from_node_id":"17163","to_node_id":"17162","b1":{"x":4252.938900220201,"y":-7222.5639652637055},"b2":{"x":4198.688900220201,"y":-7222.5639652637055}},"16607":{"from_node_id":"17165","to_node_id":"17168","b1":{"x":4380.938900220201,"y":-7222.5639652637055},"b2":{"x":4386.188900220201,"y":-7204.5639652637055}},"16608":{"from_node_id":"17163","to_node_id":"17169","b1":{"x":4248.938900220201,"y":-7222.5639652637055},"b2":{"x":4243.688900220201,"y":-7204.5639652637055}}}},"2514":{"name":"Chorismate pyruvatemutase_c0","bigg_id":"CHORM","reversibility":false,"label_x":7547.687210083008,"label_y":-6939.390031814575,"gene_reaction_rule":"DNL43_RS05940","genes":[{"name":"G_DNL43_RS05940","bigg_id":"DNL43_RS05940"}],"metabolites":[{"bigg_id":"chor_c","coefficient":-1},{"bigg_id":"pphn_c","coefficient":1}],"segments":{"16615":{"from_node_id":"17176","to_node_id":"17177","b1":null,"b2":null},"16616":{"from_node_id":"17178","to_node_id":"17177","b1":null,"b2":null},"16617":{"from_node_id":"17176","to_node_id":"237","b1":{"x":7508.769241333008,"y":-7195.900774002075},"b2":{"x":7252.503616333008,"y":-7233.066789627075}},"16618":{"from_node_id":"17178","to_node_id":"744","b1":{"x":7532.687210083008,"y":-6887.390031814575},"b2":{"x":7532.687210083008,"y":-6833.140031814575}}}},"2515":{"name":"ATP:acetate phosphotransferase_c0","bigg_id":"ACKr","reversibility":true,"label_x":5039.25390625,"label_y":-5743.4345703125,"gene_reaction_rule":"DNL43_RS06740 and DNL43_RS09150","genes":[{"name":"G_DNL43_RS06740","bigg_id":"DNL43_RS06740"},{"name":"G_DNL43_RS09150","bigg_id":"DNL43_RS09150"}],"metabolites":[{"bigg_id":"ac_c","coefficient":-1},{"bigg_id":"actp_c","coefficient":1},{"bigg_id":"adp_c","coefficient":1},{"bigg_id":"atp_c","coefficient":-1}],"segments":{"16619":{"from_node_id":"17179","to_node_id":"17180","b1":null,"b2":null},"16620":{"from_node_id":"17181","to_node_id":"17180","b1":null,"b2":null},"16621":{"from_node_id":"17179","to_node_id":"17182","b1":{"x":5024.25390625,"y":-5691.4345703125},"b2":{"x":4959.31103515625,"y":-5612.8310546875}},"16622":{"from_node_id":"17181","to_node_id":"6555","b1":{"x":5024.25390625,"y":-5815.4345703125},"b2":{"x":4978.25244140625,"y":-5912.9794921875}},"16623":{"from_node_id":"17181","to_node_id":"17183","b1":{"x":5024.25390625,"y":-5819.4345703125},"b2":{"x":5052.2548828125,"y":-5843.6259765625}},"16624":{"from_node_id":"17179","to_node_id":"17184","b1":{"x":5024.25390625,"y":-5687.4345703125},"b2":{"x":5052.25537109375,"y":-5679.47802734375}}}},"2516":{"name":"Acetyl phosphate phosphohydrolase_c0","bigg_id":"ACYP_2","reversibility":false,"label_x":4546.77099609375,"label_y":-5754.25830078125,"gene_reaction_rule":"DNL43_RS10300","genes":[{"name":"G_DNL43_RS10300","bigg_id":"DNL43_RS10300"}],"metabolites":[{"bigg_id":"ac_c","coefficient":1},{"bigg_id":"actp_c","coefficient":-1},{"bigg_id":"h2o_c","coefficient":-1},{"bigg_id":"h_c","coefficient":1},{"bigg_id":"pi_c","coefficient":1}],"segments":{"16625":{"from_node_id":"17185","to_node_id":"17186","b1":null,"b2":null},"16626":{"from_node_id":"17187","to_node_id":"17186","b1":null,"b2":null},"16627":{"from_node_id":"17187","to_node_id":"17182","b1":{"x":4748.24658203125,"y":-5699.55224609375},"b2":{"x":4786.1298828125,"y":-5618.2431640625}},"16628":{"from_node_id":"17185","to_node_id":"6555","b1":{"x":4748.24658203125,"y":-5823.55224609375},"b2":{"x":4805.07177734375,"y":-5904.86181640625}},"16629":{"from_node_id":"17185","to_node_id":"17189","b1":{"x":4748.24658203125,"y":-5827.55224609375},"b2":{"x":4735.658203125,"y":-5846.33203125}},"16630":{"from_node_id":"17187","to_node_id":"17190","b1":{"x":4748.24658203125,"y":-5695.55224609375},"b2":{"x":4785.1884765625,"y":-5687.59619140625}},"16631":{"from_node_id":"17187","to_node_id":"17191","b1":{"x":4748.24658203125,"y":-5695.55224609375},"b2":{"x":4732.95263671875,"y":-5682.1845703125}}}},"2517":{"name":"acetate reversible transport via proton symport_c0","bigg_id":"ACt2r","reversibility":false,"label_x":4893.13232421875,"label_y":-5396.140625,"gene_reaction_rule":"","genes":[],"metabolites":[{"bigg_id":"ac_c","coefficient":-1},{"bigg_id":"ac_e","coefficient":1},{"bigg_id":"h_c","coefficient":-1},{"bigg_id":"h_e","coefficient":1}],"segments":{"16632":{"from_node_id":"17192","to_node_id":"17193","b1":null,"b2":null},"16633":{"from_node_id":"17194","to_node_id":"17193","b1":null,"b2":null},"16634":{"from_node_id":"17192","to_node_id":"17182","b1":{"x":4878.13232421875,"y":-5468.140625},"b2":{"x":4878.13232421875,"y":-5522.390625}},"16635":{"from_node_id":"17194","to_node_id":"17195","b1":{"x":4878.13232421875,"y":-5344.140625},"b2":{"x":4878.13232421875,"y":-5289.890625}},"16636":{"from_node_id":"17192","to_node_id":"17196","b1":{"x":4878.13232421875,"y":-5472.140625},"b2":{"x":4860.13232421875,"y":-5477.390625}},"16637":{"from_node_id":"17194","to_node_id":"17197","b1":{"x":4878.13232421875,"y":-5340.140625},"b2":{"x":4860.13232421875,"y":-5334.890625}}}},"2518":{"name":"Exchange for Acetate_e0","bigg_id":"EX_ac_e","reversibility":false,"label_x":5003.13232421875,"label_y":-5271.140625,"gene_reaction_rule":"","genes":[],"metabolites":[{"bigg_id":"ac_e","coefficient":-1}],"segments":{"16638":{"from_node_id":"17198","to_node_id":"17199","b1":null,"b2":null},"16639":{"from_node_id":"17200","to_node_id":"17199","b1":null,"b2":null},"16640":{"from_node_id":"17198","to_node_id":"17195","b1":{"x":4991.13232421875,"y":-5231.140625},"b2":{"x":4936.88232421875,"y":-5231.140625}}}},"2520":{"name":"acetyl-CoA:phosphate acetyltransferase_c0","bigg_id":"PTA","reversibility":true,"label_x":4488.357279705595,"label_y":-3302.6693301226187,"gene_reaction_rule":"DNL43_RS10915","genes":[{"name":"G_DNL43_RS10915","bigg_id":"DNL43_RS10915"}],"metabolites":[{"bigg_id":"accoa_c","coefficient":-1},{"bigg_id":"actp_c","coefficient":1},{"bigg_id":"coa_c","coefficient":1},{"bigg_id":"pi_c","coefficient":-1}],"segments":{"16647":{"from_node_id":"17207","to_node_id":"17208","b1":null,"b2":null},"16648":{"from_node_id":"17209","to_node_id":"17208","b1":null,"b2":null},"16649":{"from_node_id":"17207","to_node_id":"16316","b1":{"x":4473.357279705595,"y":-3374.6693301226187},"b2":{"x":4473.357279705595,"y":-3501.9798769976187}},"16650":{"from_node_id":"17209","to_node_id":"17210","b1":{"x":4473.357279705595,"y":-3250.6693301226187},"b2":{"x":4473.357279705595,"y":-3142.3001894976187}},"16651":{"from_node_id":"17209","to_node_id":"17211","b1":{"x":4473.357279705595,"y":-3246.6693301226187},"b2":{"x":4455.357279705595,"y":-3241.4193301226187}},"16652":{"from_node_id":"17207","to_node_id":"17212","b1":{"x":4473.357279705595,"y":-3378.6693301226187},"b2":{"x":4455.357279705595,"y":-3383.9193301226187}}}},"2521":{"name":"ATP:pyruvate 2-O-phosphotransferase_c0","bigg_id":"PYK","reversibility":false,"label_x":4199.524732773269,"label_y":-4493.69356601838,"gene_reaction_rule":"DNL43_RS09535","genes":[{"name":"G_DNL43_RS09535","bigg_id":"DNL43_RS09535"}],"metabolites":[{"bigg_id":"adp_c","coefficient":-1},{"bigg_id":"atp_c","coefficient":1},{"bigg_id":"h_c","coefficient":-1},{"bigg_id":"pep_c","coefficient":-1},{"bigg_id":"pyr_c","coefficient":1}],"segments":{"16653":{"from_node_id":"17213","to_node_id":"17214","b1":null,"b2":null},"16654":{"from_node_id":"17215","to_node_id":"17214","b1":null,"b2":null},"16655":{"from_node_id":"17213","to_node_id":"17216","b1":{"x":4156.1140569409845,"y":-4524.724502313807},"b2":{"x":4168.572456207122,"y":-4538.737024846369}},"16656":{"from_node_id":"17215","to_node_id":"17217","b1":{"x":4226.2582925916495,"y":-4412.9041722973725},"b2":{"x":4213.799893325515,"y":-4398.89164976481}},"16657":{"from_node_id":"17213","to_node_id":"17218","b1":{"x":4156.1140569409845,"y":-4524.724502313807},"b2":{"x":4138.076002566277,"y":-4519.606778759825}},"16658":{"from_node_id":"17213","to_node_id":"1164","b1":{"x":4158.239639839489,"y":-4521.336007464823},"b2":{"x":4036.19779080863,"y":-4720.4511231602355}},"16659":{"from_node_id":"17215","to_node_id":"1169","b1":{"x":4224.132709693144,"y":-4416.292667146356},"b2":{"x":4429.084086073448,"y":-4041.663707967282}}}},"2522":{"name":"acetaldehyde:NAD+ oxidoreductase (CoA-acetylating)_c0","bigg_id":"ACALD","reversibility":true,"label_x":4736.361674236845,"label_y":-3614.2596621538687,"gene_reaction_rule":"DNL43_RS06500 or (DNL43_RS10325 and DNL43_RS06500 and DNL43_RS08035 and DNL43_RS08390 and DNL43_RS11005)","genes":[{"name":"G_DNL43_RS06500","bigg_id":"DNL43_RS06500"},{"name":"G_DNL43_RS10325","bigg_id":"DNL43_RS10325"},{"name":"G_DNL43_RS08035","bigg_id":"DNL43_RS08035"},{"name":"G_DNL43_RS08390","bigg_id":"DNL43_RS08390"},{"name":"G_DNL43_RS11005","bigg_id":"DNL43_RS11005"}],"metabolites":[{"bigg_id":"acald_c","coefficient":-1},{"bigg_id":"accoa_c","coefficient":1},{"bigg_id":"coa_c","coefficient":-1},{"bigg_id":"h_c","coefficient":1},{"bigg_id":"nad_c","coefficient":-1},{"bigg_id":"nadh_c","coefficient":1}],"segments":{"16660":{"from_node_id":"17220","to_node_id":"17221","b1":null,"b2":null},"16661":{"from_node_id":"17222","to_node_id":"17221","b1":null,"b2":null},"16662":{"from_node_id":"17220","to_node_id":"17223","b1":{"x":4880.832377361845,"y":-3560.7298769976187},"b2":{"x":5008.142924236845,"y":-3563.4356875444937}},"16663":{"from_node_id":"17222","to_node_id":"16316","b1":{"x":4756.832377361845,"y":-3560.7298769976187},"b2":{"x":4532.107279705595,"y":-3560.7298769976187}},"16664":{"from_node_id":"17220","to_node_id":"17224","b1":{"x":4884.832377361845,"y":-3560.7298769976187},"b2":{"x":4955.025248455595,"y":-3581.4359316851187}},"16665":{"from_node_id":"17222","to_node_id":"17225","b1":{"x":4752.832377361845,"y":-3560.7298769976187},"b2":{"x":4704.286967205595,"y":-3578.7298769976187}},"16666":{"from_node_id":"17220","to_node_id":"17226","b1":{"x":4884.832377361845,"y":-3560.7298769976187},"b2":{"x":4955.025248455595,"y":-3545.4359316851187}},"16667":{"from_node_id":"17222","to_node_id":"17227","b1":{"x":4752.832377361845,"y":-3560.7298769976187},"b2":{"x":4704.286967205595,"y":-3542.7298769976187}}}},"2523":{"name":"ethanol:NAD+ oxidoreductase_c0","bigg_id":"ALCD2x","reversibility":true,"label_x":5232.482279705595,"label_y":-3606.1417422319937,"gene_reaction_rule":"DNL43_RS10325 and DNL43_RS06500 and DNL43_RS08035 and DNL43_RS08390 and DNL43_RS11005","genes":[{"name":"G_DNL43_RS10325","bigg_id":"DNL43_RS10325"},{"name":"G_DNL43_RS06500","bigg_id":"DNL43_RS06500"},{"name":"G_DNL43_RS08035","bigg_id":"DNL43_RS08035"},{"name":"G_DNL43_RS08390","bigg_id":"DNL43_RS08390"},{"name":"G_DNL43_RS11005","bigg_id":"DNL43_RS11005"}],"metabolites":[{"bigg_id":"acald_c","coefficient":1},{"bigg_id":"etoh_c","coefficient":-1},{"bigg_id":"h_c","coefficient":1},{"bigg_id":"nad_c","coefficient":-1},{"bigg_id":"nadh_c","coefficient":1}],"segments":{"16668":{"from_node_id":"17228","to_node_id":"17229","b1":null,"b2":null},"16669":{"from_node_id":"17230","to_node_id":"17229","b1":null,"b2":null},"16670":{"from_node_id":"17230","to_node_id":"17223","b1":{"x":5220.482279705595,"y":-3566.1417422319937},"b2":{"x":5125.642924236845,"y":-3563.4356875444937}},"16671":{"from_node_id":"17228","to_node_id":"17231","b1":{"x":5344.482279705595,"y":-3566.1417422319937},"b2":{"x":5398.732279705595,"y":-3566.1417422319937}},"16672":{"from_node_id":"17230","to_node_id":"17232","b1":{"x":5216.482279705595,"y":-3566.1417422319937},"b2":{"x":5211.232279705595,"y":-3584.1417422319937}},"16673":{"from_node_id":"17228","to_node_id":"17233","b1":{"x":5348.482279705595,"y":-3566.1417422319937},"b2":{"x":5353.732279705595,"y":-3548.1417422319937}},"16674":{"from_node_id":"17230","to_node_id":"17234","b1":{"x":5216.482279705595,"y":-3566.1417422319937},"b2":{"x":5211.232279705595,"y":-3548.1417422319937}}}},"2525":{"name":"Ethanol_e0 exchange","bigg_id":"EX_etoh_e","reversibility":false,"label_x":5932.482279705595,"label_y":-3604.4798769976187,"gene_reaction_rule":"","genes":[],"metabolites":[{"bigg_id":"etoh_e","coefficient":-1}],"segments":{"16679":{"from_node_id":"17239","to_node_id":"17240","b1":null,"b2":null},"16680":{"from_node_id":"17241","to_node_id":"17240","b1":null,"b2":null},"16681":{"from_node_id":"17239","to_node_id":"17238","b1":{"x":5920.482279705595,"y":-3564.4798769976187},"b2":{"x":5866.232279705595,"y":-3564.4798769976187}}}},"2526":{"name":"L-Lactate_e0 exchange","bigg_id":"EX_lac__L_e","reversibility":false,"label_x":2671.7506677246874,"label_y":-3906.5595200347116,"gene_reaction_rule":"","genes":[],"metabolites":[{"bigg_id":"lac__L_e","coefficient":-1}],"segments":{"16682":{"from_node_id":"17242","to_node_id":"17243","b1":null,"b2":null},"16683":{"from_node_id":"17244","to_node_id":"17243","b1":null,"b2":null},"16684":{"from_node_id":"17242","to_node_id":"11465","b1":{"x":2783.7506677246874,"y":-3866.5595200347116},"b2":{"x":2838.0006677246874,"y":-3866.5595200347116}}}},"2528":{"name":"L-ornithine ammonia-lyase (cyclizing; L-proline-forming)_c0","bigg_id":"ORNCD_1","reversibility":false,"label_x":-669.4808017435735,"label_y":-3428.558875057868,"gene_reaction_rule":"","genes":[],"metabolites":[{"bigg_id":"nh3_c","coefficient":1},{"bigg_id":"orn_c","coefficient":-1},{"bigg_id":"pro__L_c","coefficient":1}],"segments":{"16691":{"from_node_id":"17251","to_node_id":"17252","b1":null,"b2":null},"16692":{"from_node_id":"17253","to_node_id":"17252","b1":null,"b2":null},"16693":{"from_node_id":"17253","to_node_id":"17254","b1":{"x":-684.4808017435735,"y":-3504.558875057868},"b2":{"x":-702.4808017435735,"y":-3509.808875057868}},"16694":{"from_node_id":"17251","to_node_id":"17255","b1":{"x":-684.4808017435735,"y":-3376.558875057868},"b2":{"x":-684.4808017435735,"y":-3322.308875057868}},"16695":{"from_node_id":"17253","to_node_id":"14503","b1":{"x":-635.8225986185735,"y":-3665.4567022063056},"b2":{"x":-600.680386704511,"y":-3754.848914120368}}}},"2530":{"name":"TRANS-RXNBWI-115637.ce.maizeexp.PRO_c0","bigg_id":"PROt2r","reversibility":true,"label_x":-85.58016697794847,"label_y":-3561.017859432868,"gene_reaction_rule":"","genes":[],"metabolites":[{"bigg_id":"h_c","coefficient":1},{"bigg_id":"h_e","coefficient":-1},{"bigg_id":"pro__L_c","coefficient":1},{"bigg_id":"pro__L_e","coefficient":-1}],"segments":{"16702":{"from_node_id":"17262","to_node_id":"17263","b1":null,"b2":null},"16703":{"from_node_id":"17264","to_node_id":"17263","b1":null,"b2":null},"16704":{"from_node_id":"17264","to_node_id":"17265","b1":{"x":-100.58016697794847,"y":-3637.017859432868},"b2":{"x":-118.58016697794847,"y":-3642.267859432868}},"16705":{"from_node_id":"17262","to_node_id":"17266","b1":{"x":-100.58016697794847,"y":-3505.017859432868},"b2":{"x":-118.58016697794847,"y":-3499.767859432868}},"16706":{"from_node_id":"17264","to_node_id":"14503","b1":{"x":-100.58016697794847,"y":-3633.017859432868},"b2":{"x":-100.58016697794847,"y":-3687.267859432868}},"16707":{"from_node_id":"17262","to_node_id":"17267","b1":{"x":-100.58016697794847,"y":-3509.017859432868},"b2":{"x":-100.58016697794847,"y":-3454.767859432868}}}},"2531":{"name":"Exchange for L-Proline_e0","bigg_id":"EX_pro__L_e","reversibility":true,"label_x":-85.58016697794847,"label_y":-3211.017859432868,"gene_reaction_rule":"","genes":[],"metabolites":[{"bigg_id":"pro__L_e","coefficient":-1}],"segments":{"16708":{"from_node_id":"17268","to_node_id":"17269","b1":null,"b2":null},"16709":{"from_node_id":"17270","to_node_id":"17269","b1":null,"b2":null},"16710":{"from_node_id":"17268","to_node_id":"17267","b1":{"x":-100.58016697794847,"y":-3283.017859432868},"b2":{"x":-100.58016697794847,"y":-3337.267859432868}}}},"2533":{"name":"arginine/ornithine antiporter (periplasm)_c0","bigg_id":"ORNtm","reversibility":true,"label_x":-1141.9595615091985,"label_y":-3306.2621221281806,"gene_reaction_rule":"DNL43_RS05545 and DNL43_RS10570 and DNL43_RS02850 and DNL43_RS02935 and DNL43_RS07620 and DNL43_RS05540","genes":[{"name":"G_DNL43_RS05545","bigg_id":"DNL43_RS05545"},{"name":"G_DNL43_RS10570","bigg_id":"DNL43_RS10570"},{"name":"G_DNL43_RS02850","bigg_id":"DNL43_RS02850"},{"name":"G_DNL43_RS02935","bigg_id":"DNL43_RS02935"},{"name":"G_DNL43_RS07620","bigg_id":"DNL43_RS07620"},{"name":"G_DNL43_RS05540","bigg_id":"DNL43_RS05540"}],"metabolites":[{"bigg_id":"arg__L_c","coefficient":1},{"bigg_id":"arg__L_e","coefficient":-1},{"bigg_id":"orn_c","coefficient":-1},{"bigg_id":"orn_e","coefficient":1}],"segments":{"16717":{"from_node_id":"17277","to_node_id":"17278","b1":null,"b2":null},"16718":{"from_node_id":"17279","to_node_id":"17278","b1":null,"b2":null},"16719":{"from_node_id":"17279","to_node_id":"17280","b1":{"x":-1108.0044833841985,"y":-3263.558875057868},"b2":{"x":-1397.4368564310735,"y":-3263.558814022712}},"16720":{"from_node_id":"17277","to_node_id":"17281","b1":{"x":-980.0044833841985,"y":-3263.558875057868},"b2":{"x":-958.5350009623235,"y":-3259.9329595305244}},"16721":{"from_node_id":"17277","to_node_id":"17255","b1":{"x":-984.0044833841985,"y":-3263.558875057868},"b2":{"x":-743.2308017435735,"y":-3263.558875057868}},"16722":{"from_node_id":"17279","to_node_id":"17282","b1":{"x":-1112.0044833841985,"y":-3263.558875057868},"b2":{"x":-1144.2867099466985,"y":-3224.790808651618}}}},"2534":{"name":"Exchange for Ornithine_e0","bigg_id":"EX_orn_e","reversibility":true,"label_x":-1306.3089267435735,"label_y":-2936.8928899504463,"gene_reaction_rule":"","genes":[],"metabolites":[{"bigg_id":"orn_e","coefficient":-1}],"segments":{"16723":{"from_node_id":"17283","to_node_id":"17284","b1":null,"b2":null},"16724":{"from_node_id":"17285","to_node_id":"17284","b1":null,"b2":null},"16725":{"from_node_id":"17283","to_node_id":"17282","b1":{"x":-1175.3335849466985,"y":-3065.6609868742744},"b2":{"x":-1175.3335849466985,"y":-3119.9109868742744}}}},"2535":{"name":"Exchange for L-Arginine_e0","bigg_id":"EX_arg__L_e","reversibility":true,"label_x":-969.2564365091985,"label_y":-2934.1896428801338,"gene_reaction_rule":"","genes":[],"metabolites":[{"bigg_id":"arg__L_e","coefficient":-1}],"segments":{"16726":{"from_node_id":"17286","to_node_id":"17287","b1":null,"b2":null},"16727":{"from_node_id":"17288","to_node_id":"17287","b1":null,"b2":null},"16728":{"from_node_id":"17286","to_node_id":"17281","b1":{"x":-905.8623935404485,"y":-3084.583716366462},"b2":{"x":-905.8623935404485,"y":-3138.833716366462}}}},"2537":{"name":"TRANS-RXNBWI-115637.ce.maizeexp.ARG_c0","bigg_id":"ARGt2m","reversibility":true,"label_x":-1441.1868564310735,"label_y":-3078.558814022712,"gene_reaction_rule":"","genes":[],"metabolites":[{"bigg_id":"arg__L_c","coefficient":1},{"bigg_id":"arg__L_e","coefficient":-1},{"bigg_id":"h_c","coefficient":1},{"bigg_id":"h_e","coefficient":-1}],"segments":{"16735":{"from_node_id":"17295","to_node_id":"17296","b1":null,"b2":null},"16736":{"from_node_id":"17297","to_node_id":"17296","b1":null,"b2":null},"16737":{"from_node_id":"17297","to_node_id":"17280","b1":{"x":-1456.1868564310735,"y":-3150.558814022712},"b2":{"x":-1456.1868564310735,"y":-3204.808814022712}},"16738":{"from_node_id":"17295","to_node_id":"17298","b1":{"x":-1456.1868564310735,"y":-3026.558814022712},"b2":{"x":-1456.1868564310735,"y":-2972.308814022712}},"16739":{"from_node_id":"17297","to_node_id":"17299","b1":{"x":-1456.1868564310735,"y":-3154.558814022712},"b2":{"x":-1474.1868564310735,"y":-3159.808814022712}},"16740":{"from_node_id":"17295","to_node_id":"17300","b1":{"x":-1456.1868564310735,"y":-3022.558814022712},"b2":{"x":-1474.1868564310735,"y":-3017.308814022712}}}},"2539":{"name":"2-(Nomega-L-arginino)succinate arginine-lyase (fumarate-forming)_c0","bigg_id":"ARGSL","reversibility":true,"label_x":-1441.1868564310735,"label_y":-3428.558814022712,"gene_reaction_rule":"DNL43_RS01395","genes":[{"name":"G_DNL43_RS01395","bigg_id":"DNL43_RS01395"}],"metabolites":[{"bigg_id":"arg__L_c","coefficient":1},{"bigg_id":"argsuc_c","coefficient":-1},{"bigg_id":"fum_c","coefficient":1}],"segments":{"16747":{"from_node_id":"17307","to_node_id":"17308","b1":null,"b2":null},"16748":{"from_node_id":"17309","to_node_id":"17308","b1":null,"b2":null},"16749":{"from_node_id":"17309","to_node_id":"17280","b1":{"x":-1456.1868564310735,"y":-3376.558814022712},"b2":{"x":-1456.1868564310735,"y":-3322.308814022712}},"16750":{"from_node_id":"17307","to_node_id":"17310","b1":{"x":-1456.1868564310735,"y":-3500.558814022712},"b2":{"x":-1456.1868564310735,"y":-3554.808814022712}},"16751":{"from_node_id":"17309","to_node_id":"17311","b1":{"x":-1456.1868564310735,"y":-3372.558814022712},"b2":{"x":-1438.1868564310735,"y":-3367.308814022712}}}},"2540":{"name":"L-Citrulline:L-aspartate ligase (AMP-forming)_c0","bigg_id":"ARGSS","reversibility":false,"label_x":-1441.1868564310735,"label_y":-3778.558814022712,"gene_reaction_rule":"DNL43_RS01400","genes":[{"name":"G_DNL43_RS01400","bigg_id":"DNL43_RS01400"}],"metabolites":[{"bigg_id":"amp_c","coefficient":1},{"bigg_id":"argsuc_c","coefficient":1},{"bigg_id":"asp__L_c","coefficient":-1},{"bigg_id":"atp_c","coefficient":-1},{"bigg_id":"citr__L_c","coefficient":-1},{"bigg_id":"h_c","coefficient":2},{"bigg_id":"ppi_c","coefficient":1}],"segments":{"16752":{"from_node_id":"17312","to_node_id":"17313","b1":null,"b2":null},"16753":{"from_node_id":"17314","to_node_id":"17313","b1":null,"b2":null},"16754":{"from_node_id":"17314","to_node_id":"17315","b1":{"x":-1456.1868564310735,"y":-3722.558814022712},"b2":{"x":-1474.1868564310735,"y":-3717.308814022712}},"16755":{"from_node_id":"17314","to_node_id":"17310","b1":{"x":-1456.1868564310735,"y":-3726.558814022712},"b2":{"x":-1456.1868564310735,"y":-3672.308814022712}},"16756":{"from_node_id":"17312","to_node_id":"17316","b1":{"x":-1456.1868564310735,"y":-3854.558814022712},"b2":{"x":-1474.1868564310735,"y":-3859.808814022712}},"16757":{"from_node_id":"17312","to_node_id":"17317","b1":{"x":-1456.1868564310735,"y":-3854.558814022712},"b2":{"x":-1438.1868564310735,"y":-3859.808814022712}},"16758":{"from_node_id":"17312","to_node_id":"17318","b1":{"x":-1456.1868564310735,"y":-3850.558814022712},"b2":{"x":-1456.1868564310735,"y":-3904.808814022712}},"16759":{"from_node_id":"17314","to_node_id":"17319","b1":{"x":-1456.1868564310735,"y":-3722.558814022712},"b2":{"x":-1438.1868564310735,"y":-3703.7925786711494}},"16760":{"from_node_id":"17314","to_node_id":"17320","b1":{"x":-1456.1868564310735,"y":-3722.558814022712},"b2":{"x":-1422.8899814310735,"y":-3726.902319882087}}}},"2541":{"name":"L-Arginine iminohydrolase_c0","bigg_id":"ARGDr","reversibility":false,"label_x":-1740.2045208705545,"label_y":-3567.0644215724824,"gene_reaction_rule":"DNL43_RS02955","genes":[{"name":"G_DNL43_RS02955","bigg_id":"DNL43_RS02955"}],"metabolites":[{"bigg_id":"arg__L_c","coefficient":-1},{"bigg_id":"citr__L_c","coefficient":1},{"bigg_id":"h2o_c","coefficient":-1},{"bigg_id":"nh3_c","coefficient":1}],"segments":{"16761":{"from_node_id":"17321","to_node_id":"17322","b1":null,"b2":null},"16762":{"from_node_id":"17323","to_node_id":"17322","b1":null,"b2":null},"16763":{"from_node_id":"17321","to_node_id":"17280","b1":{"x":-1758.603107513617,"y":-3508.3450618332927},"b2":{"x":-1733.8995029154485,"y":-3266.2620610930244}},"16764":{"from_node_id":"17323","to_node_id":"17318","b1":{"x":-1762.3747818837423,"y":-3632.2876875616744},"b2":{"x":-1766.3597079935735,"y":-3942.0730962492744}},"16765":{"from_node_id":"17321","to_node_id":"17325","b1":{"x":-1758.4814405984512,"y":-3504.346912616248},"b2":{"x":-1783.5820344205963,"y":-3507.7565840980583}},"16766":{"from_node_id":"17323","to_node_id":"17326","b1":{"x":-1762.4964487989077,"y":-3636.2858367787185},"b2":{"x":-1768.993566710862,"y":-3650.1906499552715}}}},"2546":{"name":"TRANS-RXNBWI-115637.ce.maizeexp.TRP_c0","bigg_id":"TRPth","reversibility":true,"label_x":6965.597915649414,"label_y":-4784.397006988525,"gene_reaction_rule":"","genes":[],"metabolites":[{"bigg_id":"h_c","coefficient":1},{"bigg_id":"h_e","coefficient":-1},{"bigg_id":"trp__L_c","coefficient":1},{"bigg_id":"trp__L_e","coefficient":-1}],"segments":{"16790":{"from_node_id":"17350","to_node_id":"17351","b1":null,"b2":null},"16791":{"from_node_id":"17352","to_node_id":"17351","b1":null,"b2":null},"16792":{"from_node_id":"17352","to_node_id":"17353","b1":{"x":6950.597915649414,"y":-4860.397006988525},"b2":{"x":6932.597915649414,"y":-4865.647006988525}},"16793":{"from_node_id":"17350","to_node_id":"17354","b1":{"x":6950.597915649414,"y":-4728.397006988525},"b2":{"x":6932.597915649414,"y":-4723.147006988525}},"16794":{"from_node_id":"17352","to_node_id":"16343","b1":{"x":6950.597915649414,"y":-4856.397006988525},"b2":{"x":6950.597915649414,"y":-4910.647006988525}},"16795":{"from_node_id":"17350","to_node_id":"17355","b1":{"x":6950.597915649414,"y":-4732.397006988525},"b2":{"x":6950.597915649414,"y":-4678.147006988525}}}},"2547":{"name":"Exchange for L-Tryptophan_e0","bigg_id":"EX_trp__L_e","reversibility":true,"label_x":6965.597915649414,"label_y":-4434.397006988525,"gene_reaction_rule":"","genes":[],"metabolites":[{"bigg_id":"trp__L_e","coefficient":-1}],"segments":{"16796":{"from_node_id":"17356","to_node_id":"17357","b1":null,"b2":null},"16797":{"from_node_id":"17358","to_node_id":"17357","b1":null,"b2":null},"16798":{"from_node_id":"17356","to_node_id":"17355","b1":{"x":6950.597915649414,"y":-4506.397006988525},"b2":{"x":6950.597915649414,"y":-4560.647006988525}}}},"2548":{"name":"TRANS-RXNBWI-115637.ce.maizeexp.PHE_c0","bigg_id":"PHEt2m","reversibility":true,"label_x":7547.687210083008,"label_y":-5934.759660720825,"gene_reaction_rule":"","genes":[],"metabolites":[{"bigg_id":"h_c","coefficient":1},{"bigg_id":"h_e","coefficient":-1},{"bigg_id":"phe__L_c","coefficient":1},{"bigg_id":"phe__L_e","coefficient":-1}],"segments":{"16799":{"from_node_id":"17359","to_node_id":"17360","b1":null,"b2":null},"16800":{"from_node_id":"17361","to_node_id":"17360","b1":null,"b2":null},"16801":{"from_node_id":"17361","to_node_id":"17362","b1":{"x":7532.687210083008,"y":-6010.759660720825},"b2":{"x":7514.687210083008,"y":-6016.009660720825}},"16802":{"from_node_id":"17359","to_node_id":"17363","b1":{"x":7532.687210083008,"y":-5878.759660720825},"b2":{"x":7514.687210083008,"y":-5873.509660720825}},"16803":{"from_node_id":"17361","to_node_id":"14460","b1":{"x":7532.687210083008,"y":-6006.759660720825},"b2":{"x":7532.687210083008,"y":-6061.009660720825}},"16804":{"from_node_id":"17359","to_node_id":"17364","b1":{"x":7532.687210083008,"y":-5882.759660720825},"b2":{"x":7532.687210083008,"y":-5828.509660720825}}}},"2549":{"name":"Exchange for L-Phenylalanine_e0","bigg_id":"EX_phe__L_e","reversibility":true,"label_x":7547.687210083008,"label_y":-5584.759660720825,"gene_reaction_rule":"","genes":[],"metabolites":[{"bigg_id":"phe__L_e","coefficient":-1}],"segments":{"16805":{"from_node_id":"17365","to_node_id":"17366","b1":null,"b2":null},"16806":{"from_node_id":"17367","to_node_id":"17366","b1":null,"b2":null},"16807":{"from_node_id":"17365","to_node_id":"17364","b1":{"x":7532.687210083008,"y":-5656.759660720825},"b2":{"x":7532.687210083008,"y":-5711.009660720825}}}},"2550":{"name":"TRANS-RXNBWI-115637.ce.maizeexp.CYS_c0","bigg_id":"CYSt2","reversibility":true,"label_x":712.3620886367162,"label_y":-3595.0864543093776,"gene_reaction_rule":"","genes":[],"metabolites":[{"bigg_id":"cys__L_c","coefficient":1},{"bigg_id":"cys__L_e","coefficient":-1},{"bigg_id":"h_c","coefficient":1},{"bigg_id":"h_e","coefficient":-1}],"segments":{"16808":{"from_node_id":"17368","to_node_id":"17369","b1":null,"b2":null},"16809":{"from_node_id":"17370","to_node_id":"17369","b1":null,"b2":null},"16810":{"from_node_id":"17370","to_node_id":"14875","b1":{"x":697.3620886367162,"y":-3667.0864543093776},"b2":{"x":697.3620886367162,"y":-3721.3364543093776}},"16811":{"from_node_id":"17368","to_node_id":"17371","b1":{"x":697.3620886367162,"y":-3543.0864543093776},"b2":{"x":697.3620886367162,"y":-3488.8364543093776}},"16812":{"from_node_id":"17370","to_node_id":"17372","b1":{"x":697.3620886367162,"y":-3671.0864543093776},"b2":{"x":679.3620886367162,"y":-3676.3364543093776}},"16813":{"from_node_id":"17368","to_node_id":"17373","b1":{"x":697.3620886367162,"y":-3539.0864543093776},"b2":{"x":679.3620886367162,"y":-3533.8364543093776}}}},"2551":{"name":"Exchange for L-Cysteine_e0","bigg_id":"EX_cys__L_e","reversibility":true,"label_x":712.3620886367162,"label_y":-3245.0864543093776,"gene_reaction_rule":"","genes":[],"metabolites":[{"bigg_id":"cys__L_e","coefficient":-1}],"segments":{"16814":{"from_node_id":"17374","to_node_id":"17375","b1":null,"b2":null},"16815":{"from_node_id":"17376","to_node_id":"17375","b1":null,"b2":null},"16816":{"from_node_id":"17374","to_node_id":"17371","b1":{"x":697.3620886367162,"y":-3317.0864543093776},"b2":{"x":697.3620886367162,"y":-3371.3364543093776}}}},"2552":{"name":"TRANS-RXNBWI-115637.ce.maizeexp.MET_c0","bigg_id":"BAP2_4","reversibility":true,"label_x":-1267.6777229309082,"label_y":38.28695297241211,"gene_reaction_rule":"","genes":[],"metabolites":[{"bigg_id":"h_c","coefficient":1},{"bigg_id":"h_e","coefficient":-1},{"bigg_id":"met__L_c","coefficient":1},{"bigg_id":"met__L_e","coefficient":-1}],"segments":{"16817":{"from_node_id":"17377","to_node_id":"17378","b1":null,"b2":null},"16818":{"from_node_id":"17379","to_node_id":"17378","b1":null,"b2":null},"16819":{"from_node_id":"17379","to_node_id":"17380","b1":{"x":-1282.6777229309082,"y":-37.71304702758789},"b2":{"x":-1300.6777229309082,"y":-42.96304702758789}},"16820":{"from_node_id":"17377","to_node_id":"17381","b1":{"x":-1282.6777229309082,"y":94.28695297241211},"b2":{"x":-1300.6777229309082,"y":99.53695297241211}},"16821":{"from_node_id":"17379","to_node_id":"130","b1":{"x":-1282.6777229309082,"y":-33.71304702758789},"b2":{"x":-1282.6777229309082,"y":-87.96304702758789}},"16822":{"from_node_id":"17377","to_node_id":"17382","b1":{"x":-1282.6777229309082,"y":90.28695297241211},"b2":{"x":-1282.6777229309082,"y":144.5369529724121}}}},"2553":{"name":"Exchange for L-Methionine_e0","bigg_id":"EX_met__L_e","reversibility":true,"label_x":-1267.6777229309082,"label_y":388.2869529724121,"gene_reaction_rule":"","genes":[],"metabolites":[{"bigg_id":"met__L_e","coefficient":-1}],"segments":{"16823":{"from_node_id":"17383","to_node_id":"17384","b1":null,"b2":null},"16824":{"from_node_id":"17385","to_node_id":"17384","b1":null,"b2":null},"16825":{"from_node_id":"17383","to_node_id":"17382","b1":{"x":-1282.6777229309082,"y":316.2869529724121},"b2":{"x":-1282.6777229309082,"y":262.0369529724121}}}},"2554":{"name":"TRANS-RXNBWI-115637.ce.maizeexp.THR_c0","bigg_id":"GNP1_7","reversibility":true,"label_x":-507.82960510253906,"label_y":-65.03091812133789,"gene_reaction_rule":"","genes":[],"metabolites":[{"bigg_id":"h_c","coefficient":1},{"bigg_id":"h_e","coefficient":-1},{"bigg_id":"thr__L_c","coefficient":1},{"bigg_id":"thr__L_e","coefficient":-1}],"segments":{"16826":{"from_node_id":"17386","to_node_id":"17387","b1":null,"b2":null},"16827":{"from_node_id":"17388","to_node_id":"17387","b1":null,"b2":null},"16828":{"from_node_id":"17388","to_node_id":"17389","b1":{"x":-522.8296051025391,"y":-141.0309181213379},"b2":{"x":-540.8296051025391,"y":-146.2809181213379}},"16829":{"from_node_id":"17386","to_node_id":"17390","b1":{"x":-522.8296051025391,"y":-9.03091812133789},"b2":{"x":-540.8296051025391,"y":-3.7809181213378906}},"16830":{"from_node_id":"17388","to_node_id":"369","b1":{"x":-522.8296051025391,"y":-137.0309181213379},"b2":{"x":-522.8296051025391,"y":-191.2809181213379}},"16831":{"from_node_id":"17386","to_node_id":"17391","b1":{"x":-522.8296051025391,"y":-13.03091812133789},"b2":{"x":-522.8296051025391,"y":41.21908187866211}}}},"2555":{"name":"Exchange for L-Threonine_e0","bigg_id":"EX_thr__L_e","reversibility":true,"label_x":-507.82960510253906,"label_y":284.9690818786621,"gene_reaction_rule":"","genes":[],"metabolites":[{"bigg_id":"thr__L_e","coefficient":-1}],"segments":{"16832":{"from_node_id":"17392","to_node_id":"17393","b1":null,"b2":null},"16833":{"from_node_id":"17394","to_node_id":"17393","b1":null,"b2":null},"16834":{"from_node_id":"17392","to_node_id":"17391","b1":{"x":-522.8296051025391,"y":212.9690818786621},"b2":{"x":-522.8296051025391,"y":158.7190818786621}}}},"2556":{"name":"TRANS-RXNBWI-115637.ce.maizeexp.HIS_c0","bigg_id":"HISt2rpp","reversibility":true,"label_x":601.5234222412109,"label_y":910.5215041041374,"gene_reaction_rule":"","genes":[],"metabolites":[{"bigg_id":"h_c","coefficient":1},{"bigg_id":"h_e","coefficient":-1},{"bigg_id":"his__L_c","coefficient":1},{"bigg_id":"his__L_e","coefficient":-1}],"segments":{"16835":{"from_node_id":"17395","to_node_id":"17396","b1":null,"b2":null},"16836":{"from_node_id":"17397","to_node_id":"17396","b1":null,"b2":null},"16837":{"from_node_id":"17397","to_node_id":"17398","b1":{"x":586.5234222412109,"y":834.5215041041374},"b2":{"x":568.5234222412109,"y":829.2715041041374}},"16838":{"from_node_id":"17395","to_node_id":"17399","b1":{"x":586.5234222412109,"y":966.5215041041374},"b2":{"x":568.5234222412109,"y":971.7715041041374}},"16839":{"from_node_id":"17397","to_node_id":"14651","b1":{"x":586.5234222412109,"y":838.5215041041374},"b2":{"x":586.5234222412109,"y":784.2715041041374}},"16840":{"from_node_id":"17395","to_node_id":"17400","b1":{"x":586.5234222412109,"y":962.5215041041374},"b2":{"x":586.5234222412109,"y":1016.7715041041374}}}},"2557":{"name":"Exchange for L-Histidine_e0","bigg_id":"EX_his__L_e","reversibility":true,"label_x":601.5234222412109,"label_y":1260.5215041041374,"gene_reaction_rule":"","genes":[],"metabolites":[{"bigg_id":"his__L_e","coefficient":-1}],"segments":{"16841":{"from_node_id":"17401","to_node_id":"17402","b1":null,"b2":null},"16842":{"from_node_id":"17403","to_node_id":"17402","b1":null,"b2":null},"16843":{"from_node_id":"17401","to_node_id":"17400","b1":{"x":586.5234222412109,"y":1188.5215041041374},"b2":{"x":586.5234222412109,"y":1134.2715041041374}}}},"2558":{"name":"TRANS-RXNBWI-115637.ce.maizeexp.LEU_c0","bigg_id":"VAP1_4","reversibility":true,"label_x":1841.5661163330078,"label_y":-302.67823600769043,"gene_reaction_rule":"","genes":[],"metabolites":[{"bigg_id":"h_c","coefficient":1},{"bigg_id":"h_e","coefficient":-1},{"bigg_id":"leu__L_c","coefficient":1},{"bigg_id":"leu__L_e","coefficient":-1}],"segments":{"16844":{"from_node_id":"17404","to_node_id":"17405","b1":null,"b2":null},"16845":{"from_node_id":"17406","to_node_id":"17405","b1":null,"b2":null},"16846":{"from_node_id":"17406","to_node_id":"17407","b1":{"x":1826.5661163330078,"y":-378.67823600769043},"b2":{"x":1808.5661163330078,"y":-383.92823600769043}},"16847":{"from_node_id":"17404","to_node_id":"17408","b1":{"x":1826.5661163330078,"y":-246.67823600769043},"b2":{"x":1808.5661163330078,"y":-241.42823600769043}},"16848":{"from_node_id":"17406","to_node_id":"14776","b1":{"x":1826.5661163330078,"y":-374.67823600769043},"b2":{"x":1826.5661163330078,"y":-428.92823600769043}},"16849":{"from_node_id":"17404","to_node_id":"17409","b1":{"x":1826.5661163330078,"y":-250.67823600769043},"b2":{"x":1826.5661163330078,"y":-196.42823600769043}}}},"2559":{"name":"Exchange for L-Leucine_e0","bigg_id":"EX_leu__L_e","reversibility":true,"label_x":1841.5661163330078,"label_y":47.32176399230957,"gene_reaction_rule":"","genes":[],"metabolites":[{"bigg_id":"leu__L_e","coefficient":-1}],"segments":{"16850":{"from_node_id":"17410","to_node_id":"17411","b1":null,"b2":null},"16851":{"from_node_id":"17412","to_node_id":"17411","b1":null,"b2":null},"16852":{"from_node_id":"17410","to_node_id":"17409","b1":{"x":1826.5661163330078,"y":-24.67823600769043},"b2":{"x":1826.5661163330078,"y":-78.92823600769043}}}},"2560":{"name":"TRANS-RXNBWI-115637.ce.maizeexp.VAL_c0","bigg_id":"GAP1_17","reversibility":true,"label_x":1326.2479095458984,"label_y":-935.842306137085,"gene_reaction_rule":"","genes":[],"metabolites":[{"bigg_id":"h_c","coefficient":1},{"bigg_id":"h_e","coefficient":-1},{"bigg_id":"val__L_c","coefficient":1},{"bigg_id":"val__L_e","coefficient":-1}],"segments":{"16853":{"from_node_id":"17413","to_node_id":"17414","b1":null,"b2":null},"16854":{"from_node_id":"17415","to_node_id":"17414","b1":null,"b2":null},"16855":{"from_node_id":"17415","to_node_id":"17416","b1":{"x":1311.2479095458984,"y":-1011.842306137085},"b2":{"x":1293.2479095458984,"y":-1017.092306137085}},"16856":{"from_node_id":"17413","to_node_id":"17417","b1":{"x":1311.2479095458984,"y":-879.842306137085},"b2":{"x":1293.2479095458984,"y":-874.592306137085}},"16857":{"from_node_id":"17415","to_node_id":"2959","b1":{"x":1311.2479095458984,"y":-1007.842306137085},"b2":{"x":1311.2479095458984,"y":-1062.092306137085}},"16858":{"from_node_id":"17413","to_node_id":"17418","b1":{"x":1311.2479095458984,"y":-883.842306137085},"b2":{"x":1311.2479095458984,"y":-829.592306137085}}}},"2561":{"name":"Exchange for L-Valine_e0","bigg_id":"EX_val__L_e","reversibility":true,"label_x":1326.2479095458984,"label_y":-585.842306137085,"gene_reaction_rule":"","genes":[],"metabolites":[{"bigg_id":"val__L_e","coefficient":-1}],"segments":{"16859":{"from_node_id":"17419","to_node_id":"17420","b1":null,"b2":null},"16860":{"from_node_id":"17421","to_node_id":"17420","b1":null,"b2":null},"16861":{"from_node_id":"17419","to_node_id":"17418","b1":{"x":1311.2479095458984,"y":-657.842306137085},"b2":{"x":1311.2479095458984,"y":-712.092306137085}}}},"2562":{"name":"Carbamoyl-phosphate:L-ornithine carbamoyltransferase_c0","bigg_id":"OCBT_2","reversibility":false,"label_x":-1441.1868564310735,"label_y":-4128.558814022712,"gene_reaction_rule":"DNL43_RS02950","genes":[{"name":"G_DNL43_RS02950","bigg_id":"DNL43_RS02950"}],"metabolites":[{"bigg_id":"cbp_c","coefficient":-1},{"bigg_id":"citr__L_c","coefficient":1},{"bigg_id":"h_c","coefficient":1},{"bigg_id":"orn_c","coefficient":-1},{"bigg_id":"pi_c","coefficient":1}],"segments":{"16862":{"from_node_id":"17422","to_node_id":"17423","b1":null,"b2":null},"16863":{"from_node_id":"17424","to_node_id":"17423","b1":null,"b2":null},"16864":{"from_node_id":"17422","to_node_id":"17425","b1":{"x":-1456.1868564310735,"y":-4204.558814022712},"b2":{"x":-1438.1868564310735,"y":-4209.808814022712}},"16865":{"from_node_id":"17424","to_node_id":"17318","b1":{"x":-1456.1868564310735,"y":-4076.558814022712},"b2":{"x":-1456.1868564310735,"y":-4022.308814022712}},"16866":{"from_node_id":"17424","to_node_id":"17426","b1":{"x":-1456.1868564310735,"y":-4072.558814022712},"b2":{"x":-1474.1868564310735,"y":-4067.308814022712}},"16867":{"from_node_id":"17422","to_node_id":"17427","b1":{"x":-1456.1868564310735,"y":-4200.558814022712},"b2":{"x":-1456.1868564310735,"y":-4254.808814022712}},"16868":{"from_node_id":"17424","to_node_id":"17428","b1":{"x":-1456.1868564310735,"y":-4072.558814022712},"b2":{"x":-1438.1868564310735,"y":-4067.308814022712}}}},"2563":{"name":"L-lysine transport out via proton antiport reversible_c0","bigg_id":"LYSt3pp","reversibility":false,"label_x":-325.75205993652344,"label_y":1069.5177936553955,"gene_reaction_rule":"","genes":[],"metabolites":[{"bigg_id":"h_c","coefficient":1},{"bigg_id":"h_e","coefficient":-1},{"bigg_id":"lys__L_c","coefficient":-1},{"bigg_id":"lys__L_e","coefficient":1}],"segments":{"16869":{"from_node_id":"17429","to_node_id":"17430","b1":null,"b2":null},"16870":{"from_node_id":"17431","to_node_id":"17430","b1":null,"b2":null},"16871":{"from_node_id":"17431","to_node_id":"17432","b1":{"x":-88.67133331298828,"y":1138.0324420928955},"b2":{"x":-106.67133331298828,"y":1143.2824420928955}},"16872":{"from_node_id":"17429","to_node_id":"17433","b1":{"x":-88.67133331298828,"y":1006.0324420928955},"b2":{"x":-106.67133331298828,"y":1000.7824420928955}},"16873":{"from_node_id":"17429","to_node_id":"16484","b1":{"x":-88.67133331298828,"y":1010.0324420928955},"b2":{"x":-87.77745819091797,"y":912.8749713897705}},"16874":{"from_node_id":"17431","to_node_id":"17434","b1":{"x":-88.67133331298828,"y":1134.0324420928955},"b2":{"x":-60.066436767578125,"y":1240.1288776397705}}}},"2564":{"name":"TRANS-RXN-58.cp_c0","bigg_id":"LYSt2m","reversibility":true,"label_x":252.60330200195312,"label_y":1076.669038772583,"gene_reaction_rule":"DNL43_RS01175","genes":[{"name":"G_DNL43_RS01175","bigg_id":"DNL43_RS01175"}],"metabolites":[{"bigg_id":"h_c","coefficient":1},{"bigg_id":"h_e","coefficient":-1},{"bigg_id":"lys__L_c","coefficient":1},{"bigg_id":"lys__L_e","coefficient":-1}],"segments":{"16875":{"from_node_id":"17435","to_node_id":"17436","b1":null,"b2":null},"16876":{"from_node_id":"17437","to_node_id":"17436","b1":null,"b2":null},"16877":{"from_node_id":"17437","to_node_id":"17438","b1":{"x":237.60330200195312,"y":1000.669038772583},"b2":{"x":267.8740692138672,"y":991.8434162139893}},"16878":{"from_node_id":"17435","to_node_id":"17439","b1":{"x":237.60330200195312,"y":1132.669038772583},"b2":{"x":266.08624267578125,"y":1150.433687210083}},"16879":{"from_node_id":"17437","to_node_id":"16484","b1":{"x":237.60330200195312,"y":1004.669038772583},"b2":{"x":234.02770233154297,"y":912.8749713897705}},"16880":{"from_node_id":"17435","to_node_id":"17434","b1":{"x":237.60330200195312,"y":1128.669038772583},"b2":{"x":239.3911361694336,"y":1240.128999710083}}}},"2565":{"name":"Exchange for L-Lysine_e0","bigg_id":"EX_lys__L_e","reversibility":true,"label_x":96.17027282714844,"label_y":1430.244722366333,"gene_reaction_rule":"","genes":[],"metabolites":[{"bigg_id":"lys__L_e","coefficient":-1}],"segments":{"16881":{"from_node_id":"17441","to_node_id":"17442","b1":null,"b2":null},"16882":{"from_node_id":"17443","to_node_id":"17442","b1":null,"b2":null},"16883":{"from_node_id":"17441","to_node_id":"17434","b1":{"x":81.17027282714844,"y":1358.244722366333},"b2":{"x":81.17027282714844,"y":1303.994722366333}}}},"2566":{"name":"TRANS-RXNBWI-115637.ce.maizeexp.GLT_c0","bigg_id":"GLUt2r","reversibility":false,"label_x":-1133.6666717529297,"label_y":-2322.7581825256348,"gene_reaction_rule":"DNL43_RS03865","genes":[{"name":"G_DNL43_RS03865","bigg_id":"DNL43_RS03865"}],"metabolites":[{"bigg_id":"glu__L_c","coefficient":-1},{"bigg_id":"glu__L_e","coefficient":1},{"bigg_id":"h_c","coefficient":-1},{"bigg_id":"h_e","coefficient":1}],"segments":{"16884":{"from_node_id":"17444","to_node_id":"17445","b1":null,"b2":null},"16885":{"from_node_id":"17446","to_node_id":"17445","b1":null,"b2":null},"16886":{"from_node_id":"17444","to_node_id":"14365","b1":{"x":-994.8495330810547,"y":-2393.6021766662598},"b2":{"x":-940.5995330810547,"y":-2393.6021766662598}},"16887":{"from_node_id":"17446","to_node_id":"17447","b1":{"x":-1118.8495330810547,"y":-2393.6021766662598},"b2":{"x":-1173.0995330810547,"y":-2393.6021766662598}},"16888":{"from_node_id":"17444","to_node_id":"17448","b1":{"x":-990.8495330810547,"y":-2393.6021766662598},"b2":{"x":-985.5995330810547,"y":-2411.6021766662598}},"16889":{"from_node_id":"17446","to_node_id":"17449","b1":{"x":-1122.8495330810547,"y":-2393.6021766662598},"b2":{"x":-1128.0995330810547,"y":-2411.6021766662598}}}},"2567":{"name":"Exchange for L-Glutamate_e0","bigg_id":"EX_glu__L_e","reversibility":true,"label_x":-1520.7766571044922,"label_y":-2547.8753700256348,"gene_reaction_rule":"","genes":[],"metabolites":[{"bigg_id":"glu__L_e","coefficient":-1}],"segments":{"16890":{"from_node_id":"17450","to_node_id":"17451","b1":null,"b2":null},"16891":{"from_node_id":"17452","to_node_id":"17451","b1":null,"b2":null},"16892":{"from_node_id":"17450","to_node_id":"17447","b1":{"x":-1231.8495330810547,"y":-2506.6021766662598},"b2":{"x":-1231.8495330810547,"y":-2452.3521766662598}}}},"2568":{"name":"TRANS-RXNBWI-115637.ce.maizeexp.GLN_c0","bigg_id":"GLNt2n","reversibility":true,"label_x":-114.54639434814453,"label_y":-2125.014844894409,"gene_reaction_rule":"","genes":[],"metabolites":[{"bigg_id":"gln__L_c","coefficient":1},{"bigg_id":"gln__L_e","coefficient":-1},{"bigg_id":"h_c","coefficient":1},{"bigg_id":"h_e","coefficient":-1}],"segments":{"16893":{"from_node_id":"17453","to_node_id":"17454","b1":null,"b2":null},"16894":{"from_node_id":"17455","to_node_id":"17454","b1":null,"b2":null},"16895":{"from_node_id":"17455","to_node_id":"16470","b1":{"x":-129.54639434814453,"y":-2073.014844894409},"b2":{"x":-174.24156188964844,"y":-2011.6135997772217}},"16896":{"from_node_id":"17453","to_node_id":"17456","b1":{"x":-129.5463943481445,"y":-2197.014844894409},"b2":{"x":-158.1512908935547,"y":-2272.718458175659}},"16897":{"from_node_id":"17455","to_node_id":"17457","b1":{"x":-129.54639434814453,"y":-2069.014844894409},"b2":{"x":-111.54639434814453,"y":-2063.764844894409}},"16898":{"from_node_id":"17453","to_node_id":"17458","b1":{"x":-129.5463943481445,"y":-2201.014844894409},"b2":{"x":-111.54639434814453,"y":-2206.264844894409}}}},"2570":{"name":"ATP phosphohydrolase (polar-amino-acid-importing)_c0","bigg_id":"GLNabc","reversibility":false,"label_x":-554.3467864990234,"label_y":-2123.226758956909,"gene_reaction_rule":"(DNL43_RS07835 and DNL43_RS01220) or (DNL43_RS07840 and DNL43_RS01220 and DNL43_RS07845) or DNL43_RS07830","genes":[{"name":"G_DNL43_RS07835","bigg_id":"DNL43_RS07835"},{"name":"G_DNL43_RS01220","bigg_id":"DNL43_RS01220"},{"name":"G_DNL43_RS07840","bigg_id":"DNL43_RS07840"},{"name":"G_DNL43_RS07845","bigg_id":"DNL43_RS07845"},{"name":"G_DNL43_RS07830","bigg_id":"DNL43_RS07830"}],"metabolites":[{"bigg_id":"adp_c","coefficient":1},{"bigg_id":"atp_c","coefficient":-1},{"bigg_id":"gln__L_c","coefficient":1},{"bigg_id":"gln__L_e","coefficient":-1},{"bigg_id":"h2o_c","coefficient":-1},{"bigg_id":"h_c","coefficient":1},{"bigg_id":"pi_c","coefficient":1}],"segments":{"16908":{"from_node_id":"17468","to_node_id":"17469","b1":null,"b2":null},"16909":{"from_node_id":"17470","to_node_id":"17469","b1":null,"b2":null},"16910":{"from_node_id":"17470","to_node_id":"17471","b1":{"x":-353.02220153808594,"y":-2077.953565597534},"b2":{"x":-374.59776306152344,"y":-2072.703565597534}},"16911":{"from_node_id":"17468","to_node_id":"17472","b1":{"x":-353.02220153808594,"y":-2209.953565597534},"b2":{"x":-374.5978546142578,"y":-2224.142530441284}},"16912":{"from_node_id":"17470","to_node_id":"16470","b1":{"x":-353.02220153808594,"y":-2081.953565597534},"b2":{"x":-322.6294860839844,"y":-2009.8257579803467}},"16913":{"from_node_id":"17468","to_node_id":"17456","b1":{"x":-353.02220153808594,"y":-2205.953565597534},"b2":{"x":-329.7807312011719,"y":-2276.294141769409}},"16914":{"from_node_id":"17468","to_node_id":"17474","b1":{"x":-353.02220153808594,"y":-2209.953565597534},"b2":{"x":-342.17344665527344,"y":-2242.020460128784}},"16915":{"from_node_id":"17470","to_node_id":"17475","b1":{"x":-353.02220153808594,"y":-2077.953565597534},"b2":{"x":-318.9319305419922,"y":-2087.0061779022217}},"16916":{"from_node_id":"17470","to_node_id":"17476","b1":{"x":-353.02220153808594,"y":-2077.953565597534},"b2":{"x":-350.99053955078125,"y":-2046.5839366912842}}}},"2571":{"name":"Exchange for L-Glutamine_e0","bigg_id":"EX_gln__L_e","reversibility":true,"label_x":-225.39039611816406,"label_y":-2483.953809738159,"gene_reaction_rule":"","genes":[],"metabolites":[{"bigg_id":"gln__L_e","coefficient":-1}],"segments":{"16917":{"from_node_id":"17477","to_node_id":"17478","b1":null,"b2":null},"16918":{"from_node_id":"17479","to_node_id":"17478","b1":null,"b2":null},"16919":{"from_node_id":"17477","to_node_id":"17456","b1":{"x":-240.39039611816406,"y":-2431.953809738159},"b2":{"x":-240.39039611816406,"y":-2377.703809738159}}}},"2578":{"name":"D-glucose 1-epimerase_c0","bigg_id":"GLCE","reversibility":true,"label_x":3096.5890467045756,"label_y":-7505.559618387091,"gene_reaction_rule":"DNL43_RS06745","genes":[{"name":"G_DNL43_RS06745","bigg_id":"DNL43_RS06745"}],"metabolites":[{"bigg_id":"glc__D_c","coefficient":-1},{"bigg_id":"glc__bD_c","coefficient":1}],"segments":{"16956":{"from_node_id":"17516","to_node_id":"17517","b1":null,"b2":null},"16957":{"from_node_id":"17518","to_node_id":"17517","b1":null,"b2":null},"16958":{"from_node_id":"17516","to_node_id":"15153","b1":{"x":3208.5890467045756,"y":-7465.559618387091},"b2":{"x":3326.9896814702006,"y":-7465.559618387091}},"16959":{"from_node_id":"17518","to_node_id":"17519","b1":{"x":3084.5890467045756,"y":-7465.559618387091},"b2":{"x":2992.7335779545756,"y":-7465.559618387091}}}},"2579":{"name":"beta-D-Glucose:NAD+ 1-oxoreductase_c0","bigg_id":"rxn01108_c0","reversibility":false,"label_x":2948.9835779545756,"label_y":-7242.954149637091,"gene_reaction_rule":"DNL43_RS11740","genes":[{"name":"G_DNL43_RS11740","bigg_id":"DNL43_RS11740"}],"metabolites":[{"bigg_id":"g15lac_c","coefficient":1},{"bigg_id":"glc__bD_c","coefficient":-1},{"bigg_id":"h_c","coefficient":1},{"bigg_id":"nad_c","coefficient":-1},{"bigg_id":"nadh_c","coefficient":1}],"segments":{"16960":{"from_node_id":"17520","to_node_id":"17521","b1":null,"b2":null},"16961":{"from_node_id":"17522","to_node_id":"17521","b1":null,"b2":null},"16962":{"from_node_id":"17522","to_node_id":"17550","b1":{"x":2933.9835779545756,"y":-7190.954149637091},"b2":{"x":2927.3475916264506,"y":-7017.250536355841}},"16963":{"from_node_id":"17520","to_node_id":"17519","b1":{"x":2933.9835779545756,"y":-7314.954149637091},"b2":{"x":2933.9835779545756,"y":-7406.809618387091}},"16964":{"from_node_id":"17522","to_node_id":"17524","b1":{"x":2933.9835779545756,"y":-7186.954149637091},"b2":{"x":2951.9835779545756,"y":-7181.704149637091}},"16965":{"from_node_id":"17520","to_node_id":"17525","b1":{"x":2933.9835779545756,"y":-7318.954149637091},"b2":{"x":2915.9835779545756,"y":-7324.204149637091}},"16966":{"from_node_id":"17522","to_node_id":"17526","b1":{"x":2933.9835779545756,"y":-7186.954149637091},"b2":{"x":2915.9835779545756,"y":-7181.704149637091}}}},"2582":{"name":"ATP:D-Gluconate 6-phosphotransferase_c0","bigg_id":"GNKr","reversibility":false,"label_x":4062.2788182396016,"label_y":-6782.434251072489,"gene_reaction_rule":"DNL43_RS00715 and DNL43_RS06735","genes":[{"name":"G_DNL43_RS00715","bigg_id":"DNL43_RS00715"},{"name":"G_DNL43_RS06735","bigg_id":"DNL43_RS06735"}],"metabolites":[{"bigg_id":"6pgc_c","coefficient":1},{"bigg_id":"adp_c","coefficient":1},{"bigg_id":"atp_c","coefficient":-1},{"bigg_id":"glcn_c","coefficient":-1},{"bigg_id":"h_c","coefficient":1}],"segments":{"16980":{"from_node_id":"17540","to_node_id":"17541","b1":null,"b2":null},"16981":{"from_node_id":"17542","to_node_id":"17541","b1":null,"b2":null},"16982":{"from_node_id":"17542","to_node_id":"1657","b1":{"x":4264.1204984315655,"y":-6853.585870724153},"b2":{"x":4448.505463279329,"y":-6854.706665532576}},"16983":{"from_node_id":"17542","to_node_id":"17543","b1":{"x":4268.120175883468,"y":-6853.535074260149},"b2":{"x":4273.141168451061,"y":-6835.469855367587}},"16984":{"from_node_id":"17540","to_node_id":"17544","b1":{"x":4136.130819970738,"y":-6855.211357572328},"b2":{"x":4131.109827403141,"y":-6873.2765764648875}},"16985":{"from_node_id":"17540","to_node_id":"17545","b1":{"x":4140.130497422636,"y":-6855.160561108322},"b2":{"x":4085.8848719812286,"y":-6855.849488151397}},"16986":{"from_node_id":"17542","to_node_id":"17546","b1":{"x":4268.120175883468,"y":-6853.535074260149},"b2":{"x":4273.598336627113,"y":-6871.466952434696}}}},"2583":{"name":"D-Glucono-1,5-lactone lactonohydrolase","bigg_id":"GL15LH","reversibility":false,"label_x":3713.65596682831,"label_y":-6801.475444028976,"gene_reaction_rule":"","genes":[],"metabolites":[{"bigg_id":"g15lac_c","coefficient":-1},{"bigg_id":"glcn_c","coefficient":1},{"bigg_id":"h2o_c","coefficient":-1},{"bigg_id":"h_c","coefficient":1}],"segments":{"16987":{"from_node_id":"17547","to_node_id":"17548","b1":null,"b2":null},"16988":{"from_node_id":"17549","to_node_id":"17548","b1":null,"b2":null},"16989":{"from_node_id":"17547","to_node_id":"17550","b1":{"x":3737.049277375185,"y":-6856.595561216476},"b2":{"x":3282.41084964081,"y":-6836.686381528976}},"16990":{"from_node_id":"17549","to_node_id":"17545","b1":{"x":3861.049277375185,"y":
[truncated: 315,249 more chars]
